# Supplementary material for: CircRNA Microarray Profiling Reveals hsa_circ_0058493 as a Novel Biomarker for Imatinib-Resistant CML
Source: Front Pharmacol. 2021 Sep 13;12:728916. doi: 10.3389/fphar.2021.728916 (PMC8473700; doi:10.3389/fphar.2021.728916)
Supplement: Supplementary file 1 [file DataSheet3.ZIP]

Archive with 25 entries (24 files):
- Figure 3/Figure 3A,B,C,D,E ,F,G.xlsx
- Figure 3/Figure3C sh-circ58493-1.jpg
- Figure 3/Figure3C sh-circ58493-2.jpg
- Figure 3/Figure3C sh-circ58493-3.jpg
- Figure 3/Figure3C sh-NC.jpg
- Figure 3/Figure3F fcs/
- Figure 3/Figure3F fcs/Specimen_001_1110-19-10 (sh-circ58493-2).fcs
- Figure 3/Figure3F fcs/Specimen_001_1110-19-3 (sh-circ58493-2) .fcs
- Figure 3/Figure3F fcs/Specimen_001_1110-19-6 (sh-circ58493-2).fcs
- Figure 3/Figure3F fcs/Specimen_001_1110-SNC-10.fcs
- Figure 3/Figure3F fcs/Specimen_001_1110-SNC-3.fcs
- Figure 3/Figure3F fcs/Specimen_001_1110-SNC-6.fcs
- Figure 3/Figure3F.jpg
- Figure 3/Figure3G sh-circ58493-2 Edu-1.jpg
- Figure 3/Figure3G sh-circ58493-2 Edu-2.jpg
- Figure 3/Figure3G sh-circ58493-2 Edu-3.jpg
- Figure 3/Figure3G sh-circ58493-2 Hochest-1.jpg
- Figure 3/Figure3G sh-circ58493-2 Hochest-2.jpg
- Figure 3/Figure3G sh-circ58493-2 Hochest-3.jpg
- Figure 3/Figure3G-SNC- Edu-1.jpg
- Figure 3/Figure3G-SNC- Hochest-1.jpg
- Figure 3/Figure3G-SNC-Edu-2.jpg
- Figure 3/Figure3G-SNC-Edu-3.jpg
- Figure 3/Figure3G-SNC-Hochest-2.jpg
- Figure 3/Figure3G-SNC-Hochest-3.jpg
