# Supplementary material for: CircRNA Microarray Profiling Reveals hsa_circ_0058493 as a Novel Biomarker for Imatinib-Resistant CML
Source: Front Pharmacol. 2021 Sep 13;12:728916. doi: 10.3389/fphar.2021.728916 (PMC8473700; doi:10.3389/fphar.2021.728916)
Supplement: Supplementary file 1 [file DataSheet3.ZIP › Figure 3/Figure 3A,B,C,D,E ,F,G.xlsx]

## Sheet: Figure 3A
Application: Tecan i-control				Tecan i-control , 2.0.10.0
Device: infinite F50				Serial number: 2005010456				Serial number of connected stacker:
Firmware: V_3.33_042017_F50 (Apr 25 2017/11.48.22)				MAI, V_3.33_042017_F50 (Apr 25 2017/11.48.22)
Date:	2021-04-17
Time:	12:08:55
System				DESKTOP-U5PBQSC
User				DESKTOP-U5PBQSC\1
Plate				Greiner 96 Flat Bottom Transparent Polystyrene Cat. No.: 655101/655161/655192 [GRE96ft.pdfx]
Plate-ID (Stacker)
Label: Label1
Mode				Absorbance
Measurement Wavelength				450	nm
Number of reads				1
Part of Plate				B2-D10; E3-G10
Start Time:	2021/4/17 12:08:55
	Temperature: -- °C
<>	2	3	4	5	6	7	8	9	10
B	0.0994	1.0951	0.7936	0.5754	0.5444	0.5428	0.5238	0.4783	0.4075	K562
C	0.1025	1.3534	0.8726	0.6518	0.5875	0.6062	0.5247	0.4853	0.4798	K562
D	0.0993	1.4616	0.7686	0.6483	0.6186	0.5489	0.5352	0.456	0.4234	K562
E		0.8233	0.8595	0.8345	0.8412	0.8518	0.714	0.5499	0.4421	K562/G01
F		0.8797	0.8472	0.7886	0.8122	0.8173	0.6782	0.5075	0.4786	K562/G01
G		0.7112	0.806	0.803	0.7909	0.7285	0.7558	0.5914	0.4259	K562/G01
End Time:	2021/4/17 12:09:04

## Sheet: Figure3B
	K Ct	KG Ct	K-GAPDH	KG-GAPDH		K detaCt	KG detaCt
58493	32.58	27.92	16.79	16.76		15.37	11.17
	30.33	28.01	17.87	16.92		13.12	11.26
	31.47	27.81	16.96	16.57		14.26	11.06
Mean	31.46	27.9133	17.2067	16.75
detaCt	14.2533	11.1633				2.3614e-05	0.000434005
2detaCt	5.12058e-05	0.000436015				0.000112328	0.000407758
KG/K	8.51496					5.09697e-05	0.000468391

## Sheet: Figure 3C
	sh-circ58493-1			sh-circ58493-2			sh-circ58493-3
	1	2	3	1	2	3	1	2	3	SNC-1	SNC-2	SNC-3
Ct	29.9	29.73	29.73	30.3	29.94	30.01	30.26	29.98	30.58	28.91	29.22	29.01
	30.12	29.59	29.89	30.7	30	30.1	30.19	30.26	30.07	29.05	29.38	28.85
	29.75	29.94	30.16	30.55	29.91	30.1	30.42	29.88	30.37	28.98	29.17	29.02
mean	29.9233	29.7533	29.9267	30.5167	29.95	30.07	30.29	30.04	30.34	28.98	29.2567	28.96
	GAPDH
Ct	16.96	16.6	16.94	16.61	16.61	16.75	16.72	16.98	16.92	16.45	16.84	16.56
	16.69	16.61	16.58	16.38	16.65	16.59	16.56	16.66	16.74	16.42	16.61	16.68
	16.63	16.68	16.68	16.41	16.67	16.56	16.57	16.78	16.65	16.36	16.63	16.7
mean	16.76	16.63	16.7333	16.4667	16.6433	16.6333	16.6167	16.8067	16.77	16.41	16.6933	16.6467
（58493-GAPDH）	13.1633	13.1233	13.1933	14.05	13.3067	13.4367	13.6733	13.2333	13.57	12.57	12.5633	12.3133
2-deta	0.000109004	0.000112068	0.000106761	5.89561e-05	9.86948e-05	9.01904e-05	7.65449e-05	0.000103841	8.22286e-05	0.000164457	0.000165219	0.00019648

## Sheet: Figure 3D
	sh-circ58493-2 Ct	SNC Ct	sh-circ58493-2-GAPDH	SNC-GAPDH		sh-circ58493-2	SNC
rhbdd1	24.36	24.52	18.59	18.53		5.99667	6.11667
	24.35	24.53	18.34	18.41		5.98667	6.12667
	24.48	24.95	18.16	18.27		6.11667	6.54667
	24.3967	24.6667	18.3633	18.4033		0.0156611	0.0144112
						0.01577	0.0143116
						0.0144112	0.0106969
	sh-circ58493-2 Ct	SNC Ct	sh-circ58493-2-GAPDH	SNC-GAPDH		sh-circ58493-2	SNC
58493	31.54	29.98	18.44	18.45		13.27	11.67
	31.74	30.07	18.22	18.29		13.47	11.76
	31.73	29.81	18.16	18.19		13.46	11.5
	31.67	29.9533	18.2733	18.31		0.000101235	0.000306888
						8.81304e-05	0.000288328
						8.87434e-05	0.000345267

## Sheet: Figure 3E
OD	1	2	3	4	5	6	7	8	9	10	11	12
A			0	0.1	0.25	0.5	1	2.5	5	10
B		0.1225	1.2299	1.1167	1.0853	0.9636	0.8958	0.6134	0.4573	0.3599			sh-circ58493-2
C		0.1236	1.3171	1.1218	1.1261	1.0559	0.8328	0.5965	0.4466	0.3775			sh-circ58493-2
D		0.123	1.3101	1.1856	1.0117	0.9686	0.7764	0.5756	0.4457	0.3685			sh-circ58493-2
E			0.8266	0.8268	0.8177	0.7407	0.6867	0.5357	0.4598	0.3859			SNC
F			0.83	0.8217	0.7763	0.7044	0.6678	0.5429	0.4455	0.3893			SNC
G			0.8326	0.8062	0.8327	0.6464	0.623	0.5467	0.433	0.3776			SNC
H
OD	1	2	3	4	5	6	7	8	9	10	11	12
A			0	0.1	0.25	0.5	1	2.5	5	10
B		0.1237	0.8292	0.8146	0.7535	0.713	0.5821	0.4281	0.3342	0.2946			sh-circ58493-2
C		0.1283	0.8732	0.794	0.782	0.6574	0.5767	0.4369	0.3336	0.2859			sh-circ58493-2
D		0.1286	0.8924	0.8441	0.7878	0.6811	0.5772	0.4207	0.3331	0.2964			sh-circ58493-2
E			0.8076	0.7974	0.6949	0.6431	0.6149	0.4949	0.4144	0.3487			SNC
F			0.8052	0.7683	0.7318	0.6692	0.6109	0.5099	0.4447	0.3322			SNC
G			0.8464	0.7727	0.6891	0.6664	0.6214	0.4996	0.4106	0.3423			SNC
H
	concentration	OD	OD	OD
SNC	blank	0.2235	0.221	0.2193	0.221267	survival rate	inhibiton rate	SD
	0	1.0394	0.9414	1.0212	0.7794	1	0	0.0521269
	0.25	0.9161	0.9063	0.971	0.709867	0.910786	0.0892139	0.0348715
	0.5	0.9186	0.8037	0.8384	0.6323	0.811265	0.188735	0.0589324
	1	0.7939	0.8055	0.7967	0.577433	0.740869	0.259131	0.0060531
	2.5	0.6334	0.6608	0.6778	0.436067	0.55949	0.44051	0.0224021
	5	0.5173	0.5291	0.5326	0.305067	0.391412	0.608588	0.00801644
	10	0.4495	0.4571	0.4606	0.234467	0.30083	0.69917	0.0056748
19	blank	0.2103	0.2061	0.2033	0.206567	survival rate	inhibition rate	SD
	0	1.0539	0.936	0.9671	0.7791	1	0	0.0611035
	0.25	0.9074	0.8069	0.7936	0.6294	0.807855	0.192145	0.0622195
	0.5	0.6782	0.7626	0.7879	0.536333	0.688401	0.311599	0.0574421
	1	0.7052	0.6196	0.5719	0.425667	0.546357	0.453643	0.067542
	2.5	0.503	0.4453	0.4347	0.254433	0.326573	0.673427	0.0367572
	5	0.4051	0.3984	0.4027	0.1955	0.250931	0.749069	0.0033946
	10	0.3562	0.3848	0.3677	0.163	0.209216	0.790784	0.0143911

## Sheet: Figure 3F
sh-NC	sh-circ0058493-2
7.05	18.54
9.86	22.3
10.5	24.2

## Sheet: Figure 3G
sh-NC	sh-circ0058493-2
56	34
45	33
46	32
