# Supplementary material for: CircRNA Microarray Profiling Reveals hsa_circ_0058493 as a Novel Biomarker for Imatinib-Resistant CML
Source: Front Pharmacol. 2021 Sep 13;12:728916. doi: 10.3389/fphar.2021.728916 (PMC8473700; doi:10.3389/fphar.2021.728916)
Supplement: Supplementary file 2 [file DataSheet4.ZIP]

Archive with 3 entries (3 files):
- Figure 4/Figure 4B.xlsx
- Figure 4/Figure 4C.png
- Figure 4/Figure 4D,E.xlsx
