# Supplementary material for: CircRNA Microarray Profiling Reveals hsa_circ_0058493 as a Novel Biomarker for Imatinib-Resistant CML
Source: Front Pharmacol. 2021 Sep 13;12:728916. doi: 10.3389/fphar.2021.728916 (PMC8473700; doi:10.3389/fphar.2021.728916)
Supplement: Supplementary file 2 [file DataSheet4.ZIP › Figure 4/Figure 4B.xlsx]

## Sheet: Sheet1
548b-3p
	K	KG	K-U6	KG-U6
Ct	28.44	29.96	9.62	10.19		18.69	20.017
	28.39	30.06	9.69	9.78		18.64	20.117
	28.66	30.34	9.94	9.86		18.91	20.397
			9.75	9.94333		2.36455e-06	9.42503e-07
						2.44794e-06	8.79386e-07
						2.03013e-06	7.24254e-07
330-3p
	K	KG	K-U6	KG-U6
Ct	35.8	35.96	9.62	10.19		26.05	26.017
	35.15	35.85	9.69	9.78		25.4	25.907
	35.13	35.29	9.94	9.86		25.38	25.347
			9.75	9.94333		1.43936e-08	1.47266e-08
						2.25859e-08	1.58934e-08
						2.29012e-08	2.34311e-08
