# Supplementary material for: CircRNA Microarray Profiling Reveals hsa_circ_0058493 as a Novel Biomarker for Imatinib-Resistant CML
Source: Front Pharmacol. 2021 Sep 13;12:728916. doi: 10.3389/fphar.2021.728916 (PMC8473700; doi:10.3389/fphar.2021.728916)
Supplement: Supplementary file 2 [file DataSheet4.ZIP › Figure 4/Figure 4D,E.xlsx]

## Sheet: TargetScan7
Target gene	Representative transcript	Gene name	3P-seq tags + 5	Total sites	8mer sites	7mer-m8 sites	7mer-A1 sites	6mer sites	Representative miRNA	Cumulative weighted context++ score	Total context++ score	Aggregate PCT
HMCES	ENST00000383463.4	5-hydroxymethylcytosine (hmC) binding, ES cell-specific	215	3	1	0	2	0	hsa-miR-548b-3p	-0.81	-0.82	N/A
DLEU7	ENST00000504404.1	deleted in lymphocytic leukemia, 7	5	1	1	0	0	0	hsa-miR-548b-3p	-0.73	-0.73	N/A
USMG5	ENST00000369825.1	up-regulated during skeletal muscle growth 5 homolog (mouse)	5	1	1	0	0	0	hsa-miR-548b-3p	-0.68	-0.68	N/A
CELA1	ENST00000293636.1	chymotrypsin-like elastase family, member 1	5	1	1	0	0	0	hsa-miR-548b-3p	-0.68	-0.68	N/A
LAGE3	ENST00000407062.1	L antigen family, member 3	335	1	1	0	0	0	hsa-miR-548b-3p	-0.61	-0.61	N/A
SLC2A3	ENST00000075120.7	solute carrier family 2 (facilitated glucose transporter), member 3	5	3	1	2	0	1	hsa-miR-548b-3p	-0.61	-0.61	N/A
ARL13A	ENST00000450049.2	ADP-ribosylation factor-like 13A	9	1	1	0	0	0	hsa-miR-548b-3p	-0.61	-0.61	N/A
TFRC	ENST00000540528.1	transferrin receptor	296	2	1	1	0	2	hsa-miR-548b-3p	-0.61	-0.64	N/A
IMP3	ENST00000314852.2	IMP3, U3 small nucleolar ribonucleoprotein, homolog (yeast)	2164	2	1	0	1	0	hsa-miR-548b-3p	-0.6	-0.6	N/A
CACHD1	ENST00000371073.2	cache domain containing 1	2071	3	1	2	0	0	hsa-miR-548b-3p	-0.59	-0.59	N/A
OR2A4	ENST00000315453.2	olfactory receptor, family 2, subfamily A, member 4	5	1	1	0	0	0	hsa-miR-548b-3p	-0.57	-0.57	N/A
C1orf185	ENST00000371759.2	chromosome 1 open reading frame 185	5	1	1	0	0	1	hsa-miR-548b-3p	-0.56	-0.56	N/A
OR4K2	ENST00000298642.2	olfactory receptor, family 4, subfamily K, member 2	5	1	1	0	0	0	hsa-miR-548b-3p	-0.55	-0.55	N/A
FAM103A1	ENST00000304191.3	family with sequence similarity 103, member A1	11	1	1	0	0	0	hsa-miR-548b-3p	-0.54	-0.54	N/A
OR2A7	ENST00000493325.1	olfactory receptor, family 2, subfamily A, member 7	5	1	1	0	0	0	hsa-miR-548b-3p	-0.54	-0.54	N/A
WNT2	ENST00000265441.3	wingless-type MMTV integration site family member 2	5	2	1	1	0	0	hsa-miR-548b-3p	-0.53	-0.53	N/A
C15orf54	ENST00000318578.3	chromosome 15 open reading frame 54	5	3	1	1	1	0	hsa-miR-548b-3p	-0.52	-0.52	N/A
PCDHB13	ENST00000341948.4	protocadherin beta 13	58	1	1	0	0	1	hsa-miR-548b-3p	-0.51	-0.51	N/A
HAMP	ENST00000598398.1	hepcidin antimicrobial peptide	1381	1	0	1	0	0	hsa-miR-548b-3p	-0.51	-0.51	N/A
JUNB	ENST00000302754.4	jun B proto-oncogene	1055	1	0	1	0	1	hsa-miR-548b-3p	-0.51	-0.53	N/A
MAP3K13	ENST00000448876.1	mitogen-activated protein kinase kinase kinase 13	226	1	1	0	0	0	hsa-miR-548b-3p	-0.5	-0.5	N/A
OR2H1	ENST00000377136.1	olfactory receptor, family 2, subfamily H, member 1	5	2	1	1	0	1	hsa-miR-548b-3p	-0.5	-0.5	N/A
CHORDC1	ENST00000320585.6	cysteine and histidine-rich domain (CHORD) containing 1	891	2	1	0	1	1	hsa-miR-548b-3p	-0.49	-0.53	N/A
AC027763.2	ENST00000399540.2	Uncharacterized protein	31	1	1	0	0	2	hsa-miR-548b-3p	-0.49	-0.5	N/A
ISM1	ENST00000262487.4	isthmin 1, angiogenesis inhibitor	9	1	1	0	0	0	hsa-miR-548b-3p	-0.49	-0.49	N/A
NAMPT	ENST00000222553.3	nicotinamide phosphoribosyltransferase	375	2	1	1	0	1	hsa-miR-548b-3p	-0.48	-0.49	N/A
FGL2	ENST00000248598.5	fibrinogen-like 2	189	1	1	0	0	0	hsa-miR-548b-3p	-0.48	-0.48	N/A
HAO1	ENST00000378789.3	hydroxyacid oxidase (glycolate oxidase) 1	5	1	1	0	0	1	hsa-miR-548b-3p	-0.47	-0.47	N/A
MTA2	ENST00000278823.2	metastasis associated 1 family, member 2	1168	1	1	0	0	0	hsa-miR-548b-3p	-0.47	-0.48	N/A
PROK2	ENST00000353065.3	prokineticin 2	7	1	1	0	0	0	hsa-miR-548b-3p	-0.47	-0.47	N/A
OGG1	ENST00000302008.8	8-oxoguanine DNA glycosylase	364	1	1	0	0	0	hsa-miR-548b-3p	-0.46	-0.46	N/A
BECN1	ENST00000438274.3	beclin 1, autophagy related	2879	1	1	0	0	0	hsa-miR-548b-3p	-0.45	-0.45	N/A
NAA20	ENST00000310450.4	N(alpha)-acetyltransferase 20, NatB catalytic subunit	1586	1	1	0	0	0	hsa-miR-548b-3p	-0.45	-0.45	N/A
KRTAP9-3	ENST00000411528.2	keratin associated protein 9-3	5	2	0	1	1	0	hsa-miR-548b-3p	-0.45	-0.45	N/A
TMED4	ENST00000457408.2	transmembrane emp24 protein transport domain containing 4	3117	1	1	0	0	2	hsa-miR-548b-3p	-0.45	-0.45	N/A
FLJ30594	ENST00000391666.2	HCG1990367; Putative uncharacterized protein DKFZp761K2322; Putative uncharacterized protein FLJ30594; cDNA FLJ30594 fis, clone BRAWH2008903	5	2	0	2	0	1	hsa-miR-548b-3p	-0.45	-0.45	N/A
UBE2E2	ENST00000396703.1	ubiquitin-conjugating enzyme E2E 2	794	1	1	0	0	1	hsa-miR-548b-3p	-0.44	-0.44	N/A
FAM222B	ENST00000582266.1	family with sequence similarity 222, member B	100	1	1	0	0	0	hsa-miR-548b-3p	-0.44	-0.5	N/A
RPE	ENST00000429907.1	ribulose-5-phosphate-3-epimerase	333	1	1	0	0	1	hsa-miR-548b-3p	-0.44	-0.46	N/A
PTGS1	ENST00000362012.2	prostaglandin-endoperoxide synthase 1 (prostaglandin G/H synthase and cyclooxygenase)	399	3	2	1	0	1	hsa-miR-548b-3p	-0.44	-0.46	N/A
C4orf3	ENST00000399075.4	chromosome 4 open reading frame 3	2330	3	0	1	2	0	hsa-miR-548b-3p	-0.44	-0.45	N/A
YWHAE	ENST00000264335.8	tyrosine 3-monooxygenase/tryptophan 5-monooxygenase activation protein, epsilon polypeptide	144	3	0	1	2	0	hsa-miR-548b-3p	-0.44	-0.47	N/A
SDR39U1	ENST00000399395.3	short chain dehydrogenase/reductase family 39U, member 1	721	1	1	0	0	0	hsa-miR-548b-3p	-0.43	-0.43	N/A
NPAS3	ENST00000346562.2	neuronal PAS domain protein 3	9	3	2	1	0	0	hsa-miR-548b-3p	-0.43	-0.43	N/A
COX7C	ENST00000509578.1	cytochrome c oxidase subunit VIIc	387	1	1	0	0	0	hsa-miR-548b-3p	-0.43	-0.43	N/A
KIAA1524	ENST00000295746.8	KIAA1524	498	2	1	1	0	0	hsa-miR-548b-3p	-0.42	-0.47	N/A
RPS20	ENST00000523936.1	ribosomal protein S20	14775	1	0	1	0	1	hsa-miR-548b-3p	-0.42	-0.42	N/A
C8orf46	ENST00000522977.1	chromosome 8 open reading frame 46	6	1	1	0	0	0	hsa-miR-548b-3p	-0.42	-0.42	N/A
FAM86C1	ENST00000359244.4	family with sequence similarity 86, member C1	5	2	1	1	0	1	hsa-miR-548b-3p	-0.42	-0.42	N/A
TST	ENST00000403892.3	thiosulfate sulfurtransferase (rhodanese)	61	1	1	0	0	0	hsa-miR-548b-3p	-0.42	-0.42	N/A
LDB2	ENST00000502640.1	LIM domain binding 2	23	2	0	2	0	0	hsa-miR-548b-3p	-0.42	-0.42	N/A
LMO7	ENST00000341547.4	LIM domain 7	4663	2	1	0	1	1	hsa-miR-548b-3p	-0.42	-0.44	N/A
PON2	ENST00000536183.1	paraoxonase 2	597	2	0	1	1	0	hsa-miR-548b-3p	-0.42	-0.42	N/A
CLP1	ENST00000533682.1	cleavage and polyadenylation factor I subunit 1	208	1	1	0	0	0	hsa-miR-548b-3p	-0.42	-0.42	N/A
RP11-332O19.5	ENST00000441178.2	rcRPE protein	5	1	1	0	0	0	hsa-miR-548b-3p	-0.41	-0.41	N/A
RPL37	ENST00000274242.5	ribosomal protein L37	1785	2	2	0	0	2	hsa-miR-548b-3p	-0.41	-0.48	N/A
CAP1	ENST00000372797.3	CAP, adenylate cyclase-associated protein 1 (yeast)	24	3	0	3	0	0	hsa-miR-548b-3p	-0.41	-0.41	N/A
AC012360.2	ENST00000595531.1	LOC644617 protein; Uncharacterized protein	430	1	0	1	0	3	hsa-miR-548b-3p	-0.41	-0.5	N/A
ARPC2	ENST00000295685.10	actin related protein 2/3 complex, subunit 2, 34kDa	153	1	1	0	0	0	hsa-miR-548b-3p	-0.41	-0.41	N/A
EXO5	ENST00000296380.4	exonuclease 5	237	2	0	1	1	0	hsa-miR-548b-3p	-0.41	-0.41	N/A
TRAM1L1	ENST00000310754.4	translocation associated membrane protein 1-like 1	7	1	1	0	0	1	hsa-miR-548b-3p	-0.41	-0.41	N/A
PATE2	ENST00000358524.3	prostate and testis expressed 2	5	2	0	2	0	0	hsa-miR-548b-3p	-0.41	-0.41	N/A
GABRG2	ENST00000356592.3	gamma-aminobutyric acid (GABA) A receptor, gamma 2	24	1	1	0	0	0	hsa-miR-548b-3p	-0.4	-0.4	N/A
ERO1LB	ENST00000354619.5	ERO1-like beta (S. cerevisiae)	478	2	1	1	0	2	hsa-miR-548b-3p	-0.4	-0.45	N/A
ISCA2	ENST00000554924.1	iron-sulfur cluster assembly 2	135	1	1	0	0	1	hsa-miR-548b-3p	-0.4	-0.61	N/A
COX17	ENST00000261070.2	COX17 cytochrome c oxidase copper chaperone	40	2	1	0	1	1	hsa-miR-548b-3p	-0.4	-0.68	N/A
MAP3K8	ENST00000375321.1	mitogen-activated protein kinase kinase kinase 8	22	1	1	0	0	0	hsa-miR-548b-3p	-0.4	-0.4	N/A
B3GNT2	ENST00000301998.4	UDP-GlcNAc:betaGal beta-1,3-N-acetylglucosaminyltransferase 2	1860	1	1	0	0	0	hsa-miR-548b-3p	-0.39	-0.41	N/A
C6orf195	ENST00000296847.3	chromosome 6 open reading frame 195	5	1	1	0	0	0	hsa-miR-548b-3p	-0.38	-0.38	N/A
CSTF3	ENST00000323959.4	cleavage stimulation factor, 3' pre-RNA, subunit 3, 77kDa	291	2	0	2	0	1	hsa-miR-548b-3p	-0.38	-0.38	N/A
SEC23A	ENST00000537403.1	Sec23 homolog A (S. cerevisiae)	413	1	1	0	0	0	hsa-miR-548b-3p	-0.38	-0.41	N/A
COG3	ENST00000349995.5	component of oligomeric golgi complex 3	53	3	0	2	1	1	hsa-miR-548b-3p	-0.38	-0.38	N/A
SLC25A21-AS1	ENST00000556667.1	SLC25A21 antisense RNA 1	50	1	1	0	0	0	hsa-miR-548b-3p	-0.38	-0.43	N/A
ZNF225	ENST00000592780.1	zinc finger protein 225	100	2	1	1	0	0	hsa-miR-548b-3p	-0.37	-0.52	N/A
PXMP2	ENST00000317479.3	peroxisomal membrane protein 2, 22kDa	3834	1	0	1	0	0	hsa-miR-548b-3p	-0.37	-0.37	N/A
ZDHHC17	ENST00000426126.2	zinc finger, DHHC-type containing 17	117	2	1	0	1	0	hsa-miR-548b-3p	-0.37	-0.38	N/A
F7	ENST00000375581.3	coagulation factor VII (serum prothrombin conversion accelerator)	458	1	1	0	0	0	hsa-miR-548b-3p	-0.37	-0.37	N/A
USP1	ENST00000339950.4	ubiquitin specific peptidase 1	436	3	1	0	2	3	hsa-miR-548b-3p	-0.37	-0.39	N/A
UBE2G1	ENST00000396981.2	ubiquitin-conjugating enzyme E2G 1	5620	1	1	0	0	1	hsa-miR-548b-3p	-0.37	-0.37	N/A
FBXO28	ENST00000424254.2	F-box protein 28	461	2	0	2	0	1	hsa-miR-548b-3p	-0.37	-0.46	N/A
PGGT1B	ENST00000419445.1	protein geranylgeranyltransferase type I, beta subunit	25	1	1	0	0	0	hsa-miR-548b-3p	-0.37	-0.37	N/A
SERHL2	ENST00000340239.4	serine hydrolase-like 2	5	1	0	1	0	0	hsa-miR-548b-3p	-0.36	-0.36	N/A
FAM120AOS	ENST00000423591.1	family with sequence similarity 120A opposite strand	258	1	1	0	0	0	hsa-miR-548b-3p	-0.36	-0.36	N/A
RAB41	ENST00000374473.2	RAB41, member RAS oncogene family	5	1	0	1	0	0	hsa-miR-548b-3p	-0.36	-0.36	N/A
UCK1	ENST00000372208.3	uridine-cytidine kinase 1	263	1	1	0	0	0	hsa-miR-548b-3p	-0.36	-0.38	N/A
NEDD9	ENST00000379446.5	neural precursor cell expressed, developmentally down-regulated 9	1164	3	1	1	1	0	hsa-miR-548b-3p	-0.36	-0.37	N/A
RPRML	ENST00000322329.3	reprimo-like	10	1	1	0	0	0	hsa-miR-548b-3p	-0.36	-0.36	N/A
SUN2	ENST00000405510.1	Sad1 and UNC84 domain containing 2	501	1	1	0	0	0	hsa-miR-548b-3p	-0.36	-0.36	N/A
CMPK1	ENST00000371873.5	cytidine monophosphate (UMP-CMP) kinase 1, cytosolic	4366	2	1	0	1	2	hsa-miR-548b-3p	-0.36	-0.37	N/A
RPL14	ENST00000416518.1	ribosomal protein L14	8294	1	0	1	0	1	hsa-miR-548b-3p	-0.36	-0.37	N/A
NEU3	ENST00000532963.1	sialidase 3 (membrane sialidase)	243	3	0	1	2	2	hsa-miR-548b-3p	-0.36	-0.36	N/A
DCAF10	ENST00000242323.7	DDB1 and CUL4 associated factor 10	433	2	1	0	1	1	hsa-miR-548b-3p	-0.36	-0.37	N/A
ENOPH1	ENST00000273920.3	enolase-phosphatase 1	615	1	1	0	0	0	hsa-miR-548b-3p	-0.36	-0.36	N/A
FAM219B	ENST00000357635.5	family with sequence similarity 219, member B	270	1	1	0	0	0	hsa-miR-548b-3p	-0.36	-0.36	N/A
RP11-481A20.11	ENST00000527396.1	Protein LOC101060662	5	1	0	1	0	0	hsa-miR-548b-3p	-0.36	-0.36	N/A
EPN2	ENST00000314728.5	epsin 2	1609	1	1	0	0	0	hsa-miR-548b-3p	-0.35	-0.35	N/A
FBXO30	ENST00000237281.4	F-box protein 30	224	3	1	2	0	2	hsa-miR-548b-3p	-0.35	-0.37	N/A
DYNC1I2	ENST00000409453.1	dynein, cytoplasmic 1, intermediate chain 2	69	1	1	0	0	2	hsa-miR-548b-3p	-0.35	-0.36	N/A
PHLDA2	ENST00000314222.4	pleckstrin homology-like domain, family A, member 2	755	1	0	1	0	0	hsa-miR-548b-3p	-0.35	-0.35	N/A
FAM181B	ENST00000329203.3	family with sequence similarity 181, member B	5	1	1	0	0	2	hsa-miR-548b-3p	-0.35	-0.35	N/A
RNF6	ENST00000346166.3	ring finger protein (C3H2C3 type) 6	47	1	1	0	0	0	hsa-miR-548b-3p	-0.35	-0.35	N/A
EIF1AX	ENST00000379607.5	eukaryotic translation initiation factor 1A, X-linked	277	2	1	1	0	3	hsa-miR-548b-3p	-0.35	-0.43	N/A
PBX2	ENST00000375050.4	pre-B-cell leukemia homeobox 2	98	1	1	0	0	1	hsa-miR-548b-3p	-0.35	-0.35	N/A
FAM86A	ENST00000458008.4	family with sequence similarity 86, member A	5	2	1	1	0	1	hsa-miR-548b-3p	-0.35	-0.35	N/A
STK31	ENST00000355870.3	serine/threonine kinase 31	5	1	0	1	0	0	hsa-miR-548b-3p	-0.34	-0.34	N/A
C6orf211	ENST00000367294.3	chromosome 6 open reading frame 211	65	1	1	0	0	1	hsa-miR-548b-3p	-0.34	-0.37	N/A
TXNIP	ENST00000369317.4	thioredoxin interacting protein	11	2	1	0	1	0	hsa-miR-548b-3p	-0.34	-0.35	N/A
MCPH1	ENST00000519480.1	microcephalin 1	167	1	1	0	0	0	hsa-miR-548b-3p	-0.34	-0.35	N/A
BIN1	ENST00000376113.2	bridging integrator 1	48	1	0	1	0	0	hsa-miR-548b-3p	-0.34	-0.34	N/A
JTB	ENST00000271843.4	jumping translocation breakpoint	872	1	0	1	0	0	hsa-miR-548b-3p	-0.34	-0.34	N/A
MBLAC2	ENST00000316610.6	metallo-beta-lactamase domain containing 2	498	3	0	2	1	0	hsa-miR-548b-3p	-0.34	-0.39	N/A
TMEM218	ENST00000532156.1	transmembrane protein 218	553	1	0	1	0	1	hsa-miR-548b-3p	-0.34	-0.34	N/A
BLVRA	ENST00000402924.1	biliverdin reductase A	144	1	0	1	0	0	hsa-miR-548b-3p	-0.34	-0.34	N/A
SAMD13	ENST00000370667.3	sterile alpha motif domain containing 13	253	1	0	1	0	0	hsa-miR-548b-3p	-0.34	-0.34	N/A
RAB22A	ENST00000244040.3	RAB22A, member RAS oncogene family	484	1	1	0	0	2	hsa-miR-548b-3p	-0.34	-0.34	N/A
GJB2	ENST00000382848.4	gap junction protein, beta 2, 26kDa	50	2	0	2	0	0	hsa-miR-548b-3p	-0.34	-0.34	N/A
DIABLO	ENST00000413918.1	diablo, IAP-binding mitochondrial protein	1700	1	1	0	0	0	hsa-miR-548b-3p	-0.34	-0.34	N/A
DTNBP1	ENST00000344537.5	dystrobrevin binding protein 1	258	1	0	1	0	0	hsa-miR-548b-3p	-0.34	-0.34	N/A
TBXAS1	ENST00000411653.1	thromboxane A synthase 1 (platelet)	47	1	0	1	0	0	hsa-miR-548b-3p	-0.33	-0.33	N/A
THAP10	ENST00000249861.4	THAP domain containing 10	22	1	1	0	0	0	hsa-miR-548b-3p	-0.33	-0.33	N/A
KRTAP4-11	ENST00000391413.2	keratin associated protein 4-11	5	1	0	1	0	0	hsa-miR-548b-3p	-0.33	-0.33	N/A
SERINC4	ENST00000299969.6	serine incorporator 4	9	1	1	0	0	0	hsa-miR-548b-3p	-0.33	-0.33	N/A
MYEOV	ENST00000308946.3	myeloma overexpressed	14	1	1	0	0	0	hsa-miR-548b-3p	-0.33	-0.33	N/A
TRIM49C	ENST00000448984.1	tripartite motif containing 49C	5	1	0	1	0	0	hsa-miR-548b-3p	-0.33	-0.33	N/A
TRIM49	ENST00000329758.1	tripartite motif containing 49	5	1	0	1	0	0	hsa-miR-548b-3p	-0.33	-0.33	N/A
RPS28	ENST00000600659.2	ribosomal protein S28	375	2	0	2	0	0	hsa-miR-548b-3p	-0.33	-0.54	N/A
CIR1	ENST00000362053.5	corepressor interacting with RBPJ, 1	310	1	1	0	0	0	hsa-miR-548b-3p	-0.33	-0.33	N/A
IGSF11	ENST00000425327.2	immunoglobulin superfamily, member 11	5	1	1	0	0	1	hsa-miR-548b-3p	-0.33	-0.33	N/A
HMGA2	ENST00000403681.2	high mobility group AT-hook 2	8021	1	1	0	0	3	hsa-miR-548b-3p	-0.32	-0.33	N/A
LRRC8D	ENST00000337338.5	leucine rich repeat containing 8 family, member D	96	1	0	1	0	0	hsa-miR-548b-3p	-0.32	-0.32	N/A
DCTN6	ENST00000221114.3	dynactin 6	745	1	0	1	0	0	hsa-miR-548b-3p	-0.32	-0.34	N/A
DCP1B	ENST00000280665.6	decapping mRNA 1B	715	1	0	1	0	0	hsa-miR-548b-3p	-0.32	-0.32	N/A
RGS18	ENST00000367460.3	regulator of G-protein signaling 18	5	2	1	0	1	1	hsa-miR-548b-3p	-0.32	-0.33	N/A
FAM106A	ENST00000392176.3	family with sequence similarity 106, member A	5	1	1	0	0	0	hsa-miR-548b-3p	-0.32	-0.32	N/A
TMEM52B	ENST00000298530.3	transmembrane protein 52B	11	1	1	0	0	1	hsa-miR-548b-3p	-0.32	-0.32	N/A
PLEKHG5	ENST00000377725.1	pleckstrin homology domain containing, family G (with RhoGef domain) member 5	284	1	0	1	0	0	hsa-miR-548b-3p	-0.32	-0.32	N/A
QRFPR	ENST00000394427.2	pyroglutamylated RFamide peptide receptor	0	1	1	0	0	0	hsa-miR-548b-3p	-0.32	-0.32	N/A
TDRP	ENST00000324079.6	testis development related protein	235	2	0	1	1	4	hsa-miR-548b-3p	-0.31	-0.42	N/A
CD200R1	ENST00000471858.1	CD200 receptor 1	6	1	1	0	0	0	hsa-miR-548b-3p	-0.31	-0.31	N/A
FAM65B	ENST00000259698.4	family with sequence similarity 65, member B	7	2	0	2	0	0	hsa-miR-548b-3p	-0.31	-0.31	N/A
CTDSP2	ENST00000398073.2	CTD (carboxy-terminal domain, RNA polymerase II, polypeptide A) small phosphatase 2	991	1	1	0	0	4	hsa-miR-548b-3p	-0.31	-0.33	N/A
ZNF572	ENST00000319286.5	zinc finger protein 572	16	2	0	2	0	0	hsa-miR-548b-3p	-0.31	-0.31	N/A
CALCB	ENST00000523376.1	calcitonin-related polypeptide beta	39	1	0	1	0	0	hsa-miR-548b-3p	-0.31	-0.31	N/A
HMMR	ENST00000393915.4	hyaluronan-mediated motility receptor (RHAMM)	518	1	1	0	0	0	hsa-miR-548b-3p	-0.31	-0.31	N/A
KDM4D	ENST00000335080.5	lysine (K)-specific demethylase 4D	49	1	0	1	0	1	hsa-miR-548b-3p	-0.31	-0.31	N/A
PHF11	ENST00000378319.3	PHD finger protein 11	95	2	0	0	2	0	hsa-miR-548b-3p	-0.3	-0.32	N/A
GCM2	ENST00000379491.4	glial cells missing homolog 2 (Drosophila)	5	1	1	0	0	0	hsa-miR-548b-3p	-0.3	-0.3	N/A
ZNF655	ENST00000425063.1	zinc finger protein 655	709	2	1	0	1	3	hsa-miR-548b-3p	-0.3	-0.31	N/A
GEMIN2	ENST00000396249.2	gem (nuclear organelle) associated protein 2	106	1	0	1	0	1	hsa-miR-548b-3p	-0.3	-0.32	N/A
CGRRF1	ENST00000216420.7	cell growth regulator with ring finger domain 1	138	1	1	0	0	1	hsa-miR-548b-3p	-0.3	-0.51	N/A
CDC42SE2	ENST00000505065.1	CDC42 small effector 2	1057	1	0	1	0	1	hsa-miR-548b-3p	-0.3	-0.3	N/A
CREB1	ENST00000432329.2	cAMP responsive element binding protein 1	295	2	1	0	1	0	hsa-miR-548b-3p	-0.3	-0.32	N/A
AARD	ENST00000378279.3	alanine and arginine rich domain containing protein	7	1	1	0	0	1	hsa-miR-548b-3p	-0.3	-0.39	N/A
CCDC132	ENST00000305866.5	coiled-coil domain containing 132	201	1	1	0	0	1	hsa-miR-548b-3p	-0.3	-0.3	N/A
NUDT15	ENST00000258662.2	nudix (nucleoside diphosphate linked moiety X)-type motif 15	16	1	0	1	0	1	hsa-miR-548b-3p	-0.3	-0.3	N/A
ATP6V1G2	ENST00000376151.4	ATPase, H+ transporting, lysosomal 13kDa, V1 subunit G2	16	1	0	1	0	1	hsa-miR-548b-3p	-0.3	-0.3	N/A
KRTAP9-4	ENST00000334109.2	keratin associated protein 9-4	5	1	0	1	0	0	hsa-miR-548b-3p	-0.3	-0.3	N/A
CCR9	ENST00000357632.2	chemokine (C-C motif) receptor 9	5	2	0	2	0	0	hsa-miR-548b-3p	-0.3	-0.3	N/A
CBR1	ENST00000530908.1	carbonyl reductase 1	113	1	0	1	0	0	hsa-miR-548b-3p	-0.3	-0.34	N/A
NELFA	ENST00000382882.3	negative elongation factor complex member A	1025	1	0	1	0	0	hsa-miR-548b-3p	-0.29	-0.29	N/A
ATP6V1D	ENST00000554236.1	ATPase, H+ transporting, lysosomal 34kDa, V1 subunit D	1271	1	0	1	0	0	hsa-miR-548b-3p	-0.29	-0.29	N/A
KRCC1	ENST00000347055.3	lysine-rich coiled-coil 1	19	1	0	1	0	0	hsa-miR-548b-3p	-0.29	-0.29	N/A
YIPF1	ENST00000371399.1	Yip1 domain family, member 1	145	1	0	1	0	0	hsa-miR-548b-3p	-0.29	-0.29	N/A
XCL1	ENST00000367818.3	chemokine (C motif) ligand 1	24	1	0	1	0	0	hsa-miR-548b-3p	-0.29	-0.29	N/A
MAP7	ENST00000354570.3	microtubule-associated protein 7	444	1	1	0	0	3	hsa-miR-548b-3p	-0.29	-0.29	N/A
RNF44	ENST00000274811.4	ring finger protein 44	1623	1	1	0	0	0	hsa-miR-548b-3p	-0.29	-0.38	N/A
F3	ENST00000334047.7	coagulation factor III (thromboplastin, tissue factor)	13568	2	0	2	0	0	hsa-miR-548b-3p	-0.29	-0.39	N/A
CDC42SE1	ENST00000439374.2	CDC42 small effector 1	231	1	0	1	0	4	hsa-miR-548b-3p	-0.29	-0.39	N/A
MORF4L2	ENST00000360458.1	mortality factor 4 like 2	17	2	0	0	2	1	hsa-miR-548b-3p	-0.29	-0.29	N/A
TM9SF3	ENST00000371142.4	transmembrane 9 superfamily member 3	1030	2	0	2	0	2	hsa-miR-548b-3p	-0.29	-0.29	N/A
CCR8	ENST00000414803.1	chemokine (C-C motif) receptor 8	5	1	0	1	0	0	hsa-miR-548b-3p	-0.29	-0.29	N/A
JAZF1	ENST00000283928.5	JAZF zinc finger 1	869	1	0	1	0	1	hsa-miR-548b-3p	-0.28	-0.29	N/A
NUDT11	ENST00000375992.3	nudix (nucleoside diphosphate linked moiety X)-type motif 11	28	1	0	1	0	0	hsa-miR-548b-3p	-0.28	-0.28	N/A
CERS5	ENST00000317551.6	ceramide synthase 5	86	1	0	1	0	0	hsa-miR-548b-3p	-0.28	-0.33	N/A
MARVELD3	ENST00000268485.3	MARVEL domain containing 3	55	1	1	0	0	1	hsa-miR-548b-3p	-0.28	-0.28	N/A
KPNA5	ENST00000368564.1	karyopherin alpha 5 (importin alpha 6)	76	3	0	1	2	0	hsa-miR-548b-3p	-0.28	-0.34	N/A
RBMS1	ENST00000348849.3	RNA binding motif, single stranded interacting protein 1	90	3	0	1	2	0	hsa-miR-548b-3p	-0.28	-0.28	N/A
KLHL20	ENST00000209884.4	kelch-like family member 20	324	1	0	1	0	0	hsa-miR-548b-3p	-0.28	-0.29	N/A
BMP5	ENST00000370830.3	bone morphogenetic protein 5	5	2	0	1	1	2	hsa-miR-548b-3p	-0.28	-0.28	N/A
KRTAP9-7	ENST00000391354.1	keratin associated protein 9-7	5	1	0	1	0	0	hsa-miR-548b-3p	-0.28	-0.28	N/A
HOXC4	ENST00000430889.2	Homeobox protein Hox-C4	508	1	0	1	0	1	hsa-miR-548b-3p	-0.28	-0.28	N/A
ZC3HAV1L	ENST00000275766.1	zinc finger CCCH-type, antiviral 1-like	98	2	0	1	1	2	hsa-miR-548b-3p	-0.28	-0.3	N/A
UBASH3B	ENST00000284273.5	ubiquitin associated and SH3 domain containing B	281	4	0	1	3	1	hsa-miR-548b-3p	-0.28	-0.31	N/A
PHF21A	ENST00000257821.4	PHD finger protein 21A	301	3	0	3	0	1	hsa-miR-548b-3p	-0.28	-0.28	N/A
FAM160A1	ENST00000435205.1	family with sequence similarity 160, member A1	18	1	0	1	0	0	hsa-miR-548b-3p	-0.28	-0.28	N/A
HSBP1	ENST00000433866.2	heat shock factor binding protein 1	3000	1	0	1	0	1	hsa-miR-548b-3p	-0.28	-0.31	N/A
NCKAP1	ENST00000361354.4	NCK-associated protein 1	700	3	2	0	1	5	hsa-miR-548b-3p	-0.27	-0.32	N/A
ATP2B4	ENST00000367218.3	ATPase, Ca++ transporting, plasma membrane 4	7311	3	2	1	0	2	hsa-miR-548b-3p	-0.27	-0.27	N/A
C17orf77	ENST00000392620.1	chromosome 17 open reading frame 77	5	1	0	1	0	0	hsa-miR-548b-3p	-0.27	-0.27	N/A
MAP3K4	ENST00000366919.2	mitogen-activated protein kinase kinase kinase 4	241	1	0	1	0	0	hsa-miR-548b-3p	-0.27	-0.27	N/A
CCDC59	ENST00000256151.7	coiled-coil domain containing 59	140	1	0	1	0	1	hsa-miR-548b-3p	-0.27	-0.27	N/A
MMD	ENST00000262065.3	monocyte to macrophage differentiation-associated	558	1	0	1	0	0	hsa-miR-548b-3p	-0.27	-0.27	N/A
RAB3B	ENST00000371655.3	RAB3B, member RAS oncogene family	611	4	2	1	1	4	hsa-miR-548b-3p	-0.27	-0.39	N/A
DLAT	ENST00000280346.6	dihydrolipoamide S-acetyltransferase	1073	1	0	1	0	0	hsa-miR-548b-3p	-0.27	-0.28	N/A
LOH12CR2	ENST00000381800.2	loss of heterozygosity, 12, chromosomal region 2 (non-protein coding)	8	1	0	1	0	0	hsa-miR-548b-3p	-0.27	-0.27	N/A
LMO4	ENST00000370544.5	LIM domain only 4	294	1	1	0	0	1	hsa-miR-548b-3p	-0.27	-0.4	N/A
TMEM255A	ENST00000309720.5	transmembrane protein 255A	113	2	0	1	1	1	hsa-miR-548b-3p	-0.27	-0.27	N/A
PANX1	ENST00000227638.3	pannexin 1	576	3	1	2	0	5	hsa-miR-548b-3p	-0.27	-0.41	N/A
RP11-664D7.4	ENST00000512294.3	HCG1787533; Uncharacterized protein	14	1	0	1	0	0	hsa-miR-548b-3p	-0.27	-0.27	N/A
TMEM231	ENST00000258173.6	transmembrane protein 231	243	2	0	2	0	1	hsa-miR-548b-3p	-0.27	-0.27	N/A
NHLH2	ENST00000320238.3	nescient helix loop helix 2	16	1	0	1	0	1	hsa-miR-548b-3p	-0.27	-0.27	N/A
HOXA3	ENST00000396352.4	homeobox A3	57	4	0	3	1	1	hsa-miR-548b-3p	-0.26	-0.31	N/A
C12orf23	ENST00000548125.1	chromosome 12 open reading frame 23	602	4	0	2	2	0	hsa-miR-548b-3p	-0.26	-0.54	N/A
CTB-54O9.9	ENST00000586012.1	Uncharacterized protein	5	1	0	1	0	0	hsa-miR-548b-3p	-0.26	-0.26	N/A
RER1	ENST00000378512.1	RER1 retention in endoplasmic reticulum 1 homolog (S. cerevisiae)	2954	1	1	0	0	0	hsa-miR-548b-3p	-0.26	-0.43	N/A
SH2D4B	ENST00000339284.2	SH2 domain containing 4B	5	1	1	0	0	0	hsa-miR-548b-3p	-0.26	-0.26	N/A
TMC5	ENST00000381414.4	transmembrane channel-like 5	6	1	1	0	0	0	hsa-miR-548b-3p	-0.26	-0.26	N/A
HIST1H2AK	ENST00000330180.2	histone cluster 1, H2ak	26	1	0	1	0	0	hsa-miR-548b-3p	-0.26	-0.26	N/A
SPATA2	ENST00000289431.5	spermatogenesis associated 2	358	2	0	2	0	2	hsa-miR-548b-3p	-0.26	-0.32	N/A
RIT2	ENST00000589109.1	Ras-like without CAAX 2	5	1	0	1	0	0	hsa-miR-548b-3p	-0.26	-0.26	N/A
TARDBP	ENST00000240185.3	TAR DNA binding protein	410	2	0	1	1	1	hsa-miR-548b-3p	-0.26	-0.26	N/A
TTPAL	ENST00000372906.2	tocopherol (alpha) transfer protein-like	265	1	1	0	0	1	hsa-miR-548b-3p	-0.26	-0.27	N/A
CPLX2	ENST00000359546.4	complexin 2	5	1	0	1	0	0	hsa-miR-548b-3p	-0.26	-0.26	N/A
EIF3M	ENST00000531120.1	eukaryotic translation initiation factor 3, subunit M	218	2	0	1	1	4	hsa-miR-548b-3p	-0.26	-0.3	N/A
PCMTD2	ENST00000308824.6	protein-L-isoaspartate (D-aspartate) O-methyltransferase domain containing 2	476	1	0	1	0	1	hsa-miR-548b-3p	-0.26	-0.27	N/A
PAGE5	ENST00000374952.1	P antigen family, member 5 (prostate associated)	5	1	0	0	1	0	hsa-miR-548b-3p	-0.26	-0.26	N/A
TAP1	ENST00000354258.4	transporter 1, ATP-binding cassette, sub-family B (MDR/TAP)	69	1	0	1	0	0	hsa-miR-548b-3p	-0.26	-0.26	N/A
IQCJ	ENST00000482126.1	IQ motif containing J	5	1	0	1	0	1	hsa-miR-548b-3p	-0.26	-0.26	N/A
NSFL1C	ENST00000353088.2	NSFL1 (p97) cofactor (p47)	397	1	1	0	0	1	hsa-miR-548b-3p	-0.26	-0.26	N/A
RAP2C	ENST00000342983.2	RAP2C, member of RAS oncogene family	604	3	0	0	3	1	hsa-miR-548b-3p	-0.26	-0.26	N/A
CPNE5	ENST00000244751.2	copine V	13	1	0	1	0	0	hsa-miR-548b-3p	-0.26	-0.26	N/A
MNX1	ENST00000252971.6	motor neuron and pancreas homeobox 1	887	1	0	1	0	0	hsa-miR-548b-3p	-0.26	-0.26	N/A
RAP2A	ENST00000245304.4	RAP2A, member of RAS oncogene family	721	2	0	1	1	0	hsa-miR-548b-3p	-0.25	-0.3	N/A
DOCK1	ENST00000280333.6	dedicator of cytokinesis 1	71	2	1	0	1	1	hsa-miR-548b-3p	-0.25	-0.25	N/A
BZW1	ENST00000409600.1	basic leucine zipper and W2 domains 1	470	3	1	1	1	0	hsa-miR-548b-3p	-0.25	-0.32	N/A
CXADR	ENST00000356275.6	coxsackie virus and adenovirus receptor	56	2	0	2	0	1	hsa-miR-548b-3p	-0.25	-0.36	N/A
BLZF1	ENST00000367808.3	basic leucine zipper nuclear factor 1	73	1	1	0	0	0	hsa-miR-548b-3p	-0.25	-0.25	N/A
BRINP2	ENST00000361539.4	bone morphogenetic protein/retinoic acid inducible neural-specific 2	5	1	1	0	0	1	hsa-miR-548b-3p	-0.25	-0.25	N/A
MAT2B	ENST00000518095.1	methionine adenosyltransferase II, beta	1901	2	0	1	1	1	hsa-miR-548b-3p	-0.25	-0.29	N/A
PSMC6	ENST00000445930.2	proteasome (prosome, macropain) 26S subunit, ATPase, 6	72	1	0	1	0	0	hsa-miR-548b-3p	-0.25	-0.29	N/A
TRIM39	ENST00000396551.3	tripartite motif containing 39	840	2	0	2	0	0	hsa-miR-548b-3p	-0.25	-0.26	N/A
NYAP2	ENST00000272907.6	neuronal tyrosine-phosphorylated phosphoinositide-3-kinase adaptor 2	5	2	0	2	0	1	hsa-miR-548b-3p	-0.25	-0.25	N/A
ZFP2	ENST00000361362.2	ZFP2 zinc finger protein	9	1	0	1	0	1	hsa-miR-548b-3p	-0.25	-0.27	N/A
RNMTL1	ENST00000304478.4	RNA methyltransferase like 1	1736	1	0	1	0	0	hsa-miR-548b-3p	-0.25	-0.25	N/A
NAA40	ENST00000377793.4	N(alpha)-acetyltransferase 40, NatD catalytic subunit	217	2	0	1	1	3	hsa-miR-548b-3p	-0.25	-0.39	N/A
ARL5A	ENST00000295087.8	ADP-ribosylation factor-like 5A	112	2	1	1	0	2	hsa-miR-548b-3p	-0.25	-0.35	N/A
PDXDC1	ENST00000396410.4	pyridoxal-dependent decarboxylase domain containing 1	6417	1	0	1	0	1	hsa-miR-548b-3p	-0.25	-0.27	N/A
YY2	ENST00000429584.2	YY2 transcription factor	5	2	1	0	1	0	hsa-miR-548b-3p	-0.25	-0.26	N/A
SAE1	ENST00000392776.3	SUMO1 activating enzyme subunit 1	87	1	0	1	0	1	hsa-miR-548b-3p	-0.25	-0.25	N/A
SP1	ENST00000426431.2	Sp1 transcription factor	402	3	1	2	0	2	hsa-miR-548b-3p	-0.25	-0.26	N/A
ARL8B	ENST00000419534.2	ADP-ribosylation factor-like 8B	664	4	0	2	2	1	hsa-miR-548b-3p	-0.25	-0.31	N/A
CDKL2	ENST00000429927.2	cyclin-dependent kinase-like 2 (CDC2-related kinase)	7	2	0	2	0	0	hsa-miR-548b-3p	-0.25	-0.25	N/A
TMEM86B	ENST00000327042.4	transmembrane protein 86B	2783	1	0	1	0	0	hsa-miR-548b-3p	-0.25	-0.28	N/A
UBTD2	ENST00000393792.2	ubiquitin domain containing 2	297	1	0	1	0	0	hsa-miR-548b-3p	-0.25	-0.25	N/A
EFCAB10	ENST00000486180.1	EF-hand calcium binding domain 10	6	1	0	1	0	0	hsa-miR-548b-3p	-0.25	-0.29	N/A
C1orf180	ENST00000370624.1	chromosome 1 open reading frame 180	5	1	0	1	0	1	hsa-miR-548b-3p	-0.25	-0.25	N/A
FANCL	ENST00000403295.3	Fanconi anemia, complementation group L	1115	1	0	1	0	0	hsa-miR-548b-3p	-0.25	-0.25	N/A
MATR3	ENST00000510056.1	matrin 3	216	1	0	1	0	2	hsa-miR-548b-3p	-0.25	-0.25	N/A
DUSP19	ENST00000354221.4	dual specificity phosphatase 19	42	2	0	2	0	0	hsa-miR-548b-3p	-0.25	-0.32	N/A
GRAMD3	ENST00000285689.3	GRAM domain containing 3	232	1	0	1	0	1	hsa-miR-548b-3p	-0.25	-0.26	N/A
CD244	ENST00000368034.4	CD244 molecule, natural killer cell receptor 2B4	5	1	0	1	0	1	hsa-miR-548b-3p	-0.24	-0.24	N/A
NENF	ENST00000366988.3	neudesin neurotrophic factor	2704	1	0	1	0	1	hsa-miR-548b-3p	-0.24	-0.24	N/A
ANO5	ENST00000324559.8	anoctamin 5	12	1	1	0	0	1	hsa-miR-548b-3p	-0.24	-0.24	N/A
ALDH4A1	ENST00000375341.3	aldehyde dehydrogenase 4 family, member A1	520	1	1	0	0	0	hsa-miR-548b-3p	-0.24	-0.24	N/A
DHX33	ENST00000225296.3	DEAH (Asp-Glu-Ala-His) box polypeptide 33	724	1	1	0	0	3	hsa-miR-548b-3p	-0.24	-0.24	N/A
SEC24D	ENST00000429811.2	SEC24 family, member D (S. cerevisiae)	50	1	0	1	0	0	hsa-miR-548b-3p	-0.24	-0.24	N/A
RBM48	ENST00000481551.1	RNA binding motif protein 48	220	1	0	1	0	1	hsa-miR-548b-3p	-0.24	-0.24	N/A
KIAA0895	ENST00000297063.6	KIAA0895	1104	2	0	2	0	0	hsa-miR-548b-3p	-0.24	-0.24	N/A
STRAP	ENST00000419869.2	serine/threonine kinase receptor associated protein	379	1	0	1	0	0	hsa-miR-548b-3p	-0.24	-0.24	N/A
DCLRE1C	ENST00000378289.4	DNA cross-link repair 1C	29	1	1	0	0	0	hsa-miR-548b-3p	-0.24	-0.24	N/A
FAM221B	ENST00000423537.2	family with sequence similarity 221, member B	5	1	1	0	0	0	hsa-miR-548b-3p	-0.24	-0.24	N/A
LL22NC03-63E9.3	ENST00000407120.1	Uncharacterized protein	5	1	0	1	0	0	hsa-miR-548b-3p	-0.24	-0.24	N/A
PUS7	ENST00000356362.2	pseudouridylate synthase 7 homolog (S. cerevisiae)	150	1	1	0	0	0	hsa-miR-548b-3p	-0.24	-0.3	N/A
SLC2A2	ENST00000314251.3	solute carrier family 2 (facilitated glucose transporter), member 2	5	1	0	1	0	1	hsa-miR-548b-3p	-0.24	-0.24	N/A
GOLM1	ENST00000388712.3	golgi membrane protein 1	4212	1	1	0	0	1	hsa-miR-548b-3p	-0.24	-0.26	N/A
GNB4	ENST00000232564.3	guanine nucleotide binding protein (G protein), beta polypeptide 4	343	4	0	1	3	3	hsa-miR-548b-3p	-0.24	-0.3	N/A
EPS15	ENST00000371730.2	epidermal growth factor receptor pathway substrate 15	325	2	1	0	1	0	hsa-miR-548b-3p	-0.24	-0.24	N/A
GNA14	ENST00000341700.6	guanine nucleotide binding protein (G protein), alpha 14	5	1	0	1	0	0	hsa-miR-548b-3p	-0.23	-0.23	N/A
FBXL5	ENST00000341285.3	F-box and leucine-rich repeat protein 5	487	1	0	1	0	0	hsa-miR-548b-3p	-0.23	-0.23	N/A
TREML1	ENST00000373127.4	triggering receptor expressed on myeloid cells-like 1	5	1	0	1	0	0	hsa-miR-548b-3p	-0.23	-0.23	N/A
CXCL10	ENST00000306602.1	chemokine (C-X-C motif) ligand 10	5	2	0	0	2	0	hsa-miR-548b-3p	-0.23	-0.23	N/A
CBLN4	ENST00000064571.2	cerebellin 4 precursor	5	1	0	1	0	0	hsa-miR-548b-3p	-0.23	-0.23	N/A
OPN5	ENST00000489301.2	opsin 5	5	1	0	1	0	0	hsa-miR-548b-3p	-0.23	-0.23	N/A
PPP1R26	ENST00000605286.1	protein phosphatase 1, regulatory subunit 26	7	1	1	0	0	0	hsa-miR-548b-3p	-0.23	-0.23	N/A
PID1	ENST00000392054.3	phosphotyrosine interaction domain containing 1	896	1	0	1	0	0	hsa-miR-548b-3p	-0.23	-0.27	N/A
GUF1	ENST00000281543.5	GUF1 GTPase homolog (S. cerevisiae)	110	3	1	2	0	1	hsa-miR-548b-3p	-0.23	-0.38	N/A
GIMAP1	ENST00000307194.5	GTPase, IMAP family member 1	5	2	0	1	1	0	hsa-miR-548b-3p	-0.23	-0.23	N/A
BMP8B	ENST00000372827.3	bone morphogenetic protein 8b	88	2	0	2	0	0	hsa-miR-548b-3p	-0.23	-0.23	N/A
TRIQK	ENST00000521988.1	triple QxxK/R motif containing	210	3	1	0	2	1	hsa-miR-548b-3p	-0.23	-0.38	N/A
FOLR3	ENST00000445078.2	folate receptor 3 (gamma)	5	1	0	1	0	0	hsa-miR-548b-3p	-0.23	-0.23	N/A
SERINC3	ENST00000342374.4	serine incorporator 3	1218	1	0	1	0	3	hsa-miR-548b-3p	-0.23	-0.24	N/A
ZBTB37	ENST00000367701.5	zinc finger and BTB domain containing 37	213	6	2	3	1	2	hsa-miR-548b-3p	-0.23	-0.23	N/A
HAUS1	ENST00000585518.1	HAUS augmin-like complex, subunit 1	99	1	0	0	1	1	hsa-miR-548b-3p	-0.23	-0.24	N/A
POU4F2	ENST00000281321.3	POU class 4 homeobox 2	5	1	1	0	0	0	hsa-miR-548b-3p	-0.23	-0.23	N/A
ARMCX2	ENST00000330154.2	armadillo repeat containing, X-linked 2	531	1	0	1	0	0	hsa-miR-548b-3p	-0.23	-0.24	N/A
LYPD6	ENST00000334166.4	LY6/PLAUR domain containing 6	261	1	1	0	0	0	hsa-miR-548b-3p	-0.23	-0.23	N/A
FCER1G	ENST00000289902.1	Fc fragment of IgE, high affinity I, receptor for; gamma polypeptide	99	1	0	1	0	0	hsa-miR-548b-3p	-0.23	-0.23	N/A
EPHB4	ENST00000360620.3	EPH receptor B4	350	1	1	0	0	0	hsa-miR-548b-3p	-0.23	-0.28	N/A
SDC4	ENST00000372733.3	syndecan 4	1252	2	0	1	1	1	hsa-miR-548b-3p	-0.23	-0.24	N/A
PDZD9	ENST00000537222.2	PDZ domain containing 9	5	1	0	1	0	1	hsa-miR-548b-3p	-0.23	-0.23	N/A
AK3	ENST00000381809.3	adenylate kinase 3	323	1	1	0	0	2	hsa-miR-548b-3p	-0.23	-0.27	N/A
KCNQ5	ENST00000370398.1	potassium voltage-gated channel, KQT-like subfamily, member 5	50	1	0	0	1	3	hsa-miR-548b-3p	-0.23	-0.23	N/A
BROX	ENST00000537020.1	BRO1 domain and CAAX motif containing	149	2	0	0	2	0	hsa-miR-548b-3p	-0.23	-0.23	N/A
LINC00923	ENST00000503874.3	long intergenic non-protein coding RNA 923	5	2	0	1	1	0	hsa-miR-548b-3p	-0.23	-0.23	N/A
ARFRP1	ENST00000440854.1	ADP-ribosylation factor related protein 1	652	1	0	1	0	2	hsa-miR-548b-3p	-0.23	-0.23	N/A
RCOR3	ENST00000367006.4	REST corepressor 3	374	2	0	1	1	1	hsa-miR-548b-3p	-0.23	-0.3	N/A
CBX5	ENST00000209875.4	chromobox homolog 5	360	2	2	0	0	1	hsa-miR-548b-3p	-0.23	-0.54	N/A
RHOQ	ENST00000238738.4	ras homolog family member Q	179	2	0	1	1	2	hsa-miR-548b-3p	-0.23	-0.27	N/A
MUC3A	ENST00000319509.7	mucin 3A, cell surface associated	20	1	1	0	0	1	hsa-miR-548b-3p	-0.22	-0.22	N/A
SFTA3	ENST00000518529.2	surfactant associated 3	5	1	0	0	1	1	hsa-miR-548b-3p	-0.22	-0.22	N/A
FAM208A	ENST00000493960.2	family with sequence similarity 208, member A	60	1	0	1	0	1	hsa-miR-548b-3p	-0.22	-0.22	N/A
PPP2CB	ENST00000221138.4	protein phosphatase 2, catalytic subunit, beta isozyme	11	1	0	1	0	0	hsa-miR-548b-3p	-0.22	-0.22	N/A
CCNE2	ENST00000520509.1	cyclin E2	76	1	0	1	0	0	hsa-miR-548b-3p	-0.22	-0.23	N/A
FNDC4	ENST00000264703.3	fibronectin type III domain containing 4	418	1	0	1	0	0	hsa-miR-548b-3p	-0.22	-0.23	N/A
BTBD10	ENST00000278174.5	BTB (POZ) domain containing 10	5	1	0	1	0	0	hsa-miR-548b-3p	-0.22	-0.22	N/A
SOAT2	ENST00000301466.3	sterol O-acyltransferase 2	823	1	0	1	0	0	hsa-miR-548b-3p	-0.22	-0.22	N/A
UBE2H	ENST00000355621.3	ubiquitin-conjugating enzyme E2H	855	1	0	1	0	2	hsa-miR-548b-3p	-0.22	-0.23	N/A
ZKSCAN8	ENST00000330236.6	zinc finger with KRAB and SCAN domains 8	281	4	1	1	2	0	hsa-miR-548b-3p	-0.22	-0.22	N/A
SNAP23	ENST00000249647.3	synaptosomal-associated protein, 23kDa	99	1	0	1	0	1	hsa-miR-548b-3p	-0.22	-0.28	N/A
MRPL55	ENST00000366732.1	mitochondrial ribosomal protein L55	1994	1	0	0	1	1	hsa-miR-548b-3p	-0.22	-0.22	N/A
RCAN1	ENST00000482533.1	regulator of calcineurin 1	715	1	0	1	0	1	hsa-miR-548b-3p	-0.22	-0.22	N/A
OFCC1	ENST00000316020.6	orofacial cleft 1 candidate 1	5	1	0	0	1	0	hsa-miR-548b-3p	-0.22	-0.22	N/A
HMGB1	ENST00000399489.1	high mobility group box 1	800	1	0	1	0	1	hsa-miR-548b-3p	-0.22	-0.22	N/A
CARD8	ENST00000520753.1	caspase recruitment domain family, member 8	159	1	1	0	0	1	hsa-miR-548b-3p	-0.22	-0.22	N/A
TCL1B	ENST00000340722.7	T-cell leukemia/lymphoma 1B	5	1	0	1	0	0	hsa-miR-548b-3p	-0.22	-0.22	N/A
MYLIP	ENST00000349606.4	myosin regulatory light chain interacting protein	452	1	0	1	0	0	hsa-miR-548b-3p	-0.22	-0.22	N/A
PHF13	ENST00000377648.4	PHD finger protein 13	1207	1	1	0	0	1	hsa-miR-548b-3p	-0.22	-0.22	N/A
SOWAHC	ENST00000356454.3	sosondowah ankyrin repeat domain family member C	431	1	1	0	0	0	hsa-miR-548b-3p	-0.22	-0.26	N/A
PHACTR1	ENST00000379350.1	phosphatase and actin regulator 1	5	2	1	1	0	0	hsa-miR-548b-3p	-0.22	-0.22	N/A
RNASE13	ENST00000382951.3	ribonuclease, RNase A family, 13 (non-active)	5	1	0	1	0	0	hsa-miR-548b-3p	-0.22	-0.22	N/A
KLF7	ENST00000423015.1	Kruppel-like factor 7 (ubiquitous)	737	1	1	0	0	2	hsa-miR-548b-3p	-0.22	-0.22	N/A
FAM118B	ENST00000533050.1	family with sequence similarity 118, member B	788	1	0	1	0	0	hsa-miR-548b-3p	-0.22	-0.22	N/A
CLEC10A	ENST00000576617.1	C-type lectin domain family 10, member A	11	1	0	0	1	0	hsa-miR-548b-3p	-0.22	-0.22	N/A
RRM2B	ENST00000251810.3	ribonucleotide reductase M2 B (TP53 inducible)	205	2	1	0	1	2	hsa-miR-548b-3p	-0.22	-0.3	N/A
COPRS	ENST00000302362.6	coordinator of PRMT5, differentiation stimulator	170	1	0	0	1	1	hsa-miR-548b-3p	-0.21	-0.21	N/A
ATP1B3	ENST00000539728.1	ATPase, Na+/K+ transporting, beta 3 polypeptide	269	1	0	1	0	0	hsa-miR-548b-3p	-0.21	-0.24	N/A
HOXA2	ENST00000222718.5	homeobox A2	14	1	0	1	0	1	hsa-miR-548b-3p	-0.21	-0.24	N/A
USP34	ENST00000398571.2	ubiquitin specific peptidase 34	332	1	1	0	0	0	hsa-miR-548b-3p	-0.21	-0.21	N/A
KCNE3	ENST00000310128.4	potassium voltage-gated channel, Isk-related family, member 3	16	1	0	1	0	0	hsa-miR-548b-3p	-0.21	-0.21	N/A
PLAC1L	ENST00000278855.2	placenta-specific 1-like	5	1	0	1	0	1	hsa-miR-548b-3p	-0.21	-0.21	N/A
ACBD7	ENST00000356189.5	acyl-CoA binding domain containing 7	34	1	0	1	0	2	hsa-miR-548b-3p	-0.21	-0.25	N/A
TMEM117	ENST00000551577.1	transmembrane protein 117	381	2	0	1	1	0	hsa-miR-548b-3p	-0.21	-0.21	N/A
MED18	ENST00000373842.4	mediator complex subunit 18	1766	1	0	1	0	0	hsa-miR-548b-3p	-0.21	-0.21	N/A
C1orf198	ENST00000366663.5	chromosome 1 open reading frame 198	1484	2	0	2	0	2	hsa-miR-548b-3p	-0.21	-0.27	N/A
ST6GALNAC3	ENST00000328299.3	ST6 (alpha-N-acetyl-neuraminyl-2,3-beta-galactosyl-1,3)-N-acetylgalactosaminide alpha-2,6-sialyltransferase 3	41	2	0	1	1	1	hsa-miR-548b-3p	-0.21	-0.22	N/A
ZNF131	ENST00000505606.2	zinc finger protein 131	1015	1	0	1	0	5	hsa-miR-548b-3p	-0.21	-0.21	N/A
TNFSF18	ENST00000404377.3	tumor necrosis factor (ligand) superfamily, member 18	5	1	0	1	0	0	hsa-miR-548b-3p	-0.21	-0.21	N/A
CNOT8	ENST00000285896.6	CCR4-NOT transcription complex, subunit 8	319	2	0	1	1	0	hsa-miR-548b-3p	-0.21	-0.24	N/A
DCTN3	ENST00000447983.2	dynactin 3 (p22)	1816	2	0	1	1	0	hsa-miR-548b-3p	-0.21	-0.21	N/A
MYEOV2	ENST00000607357.1	myeloma overexpressed 2	389	1	0	0	1	0	hsa-miR-548b-3p	-0.21	-0.21	N/A
ANGPT1	ENST00000520734.1	angiopoietin 1	21	2	0	1	1	1	hsa-miR-548b-3p	-0.21	-0.24	N/A
FKBP14	ENST00000222803.5	FK506 binding protein 14, 22 kDa	939	2	0	1	1	1	hsa-miR-548b-3p	-0.21	-0.24	N/A
ALG5	ENST00000443765.1	ALG5, dolichyl-phosphate beta-glucosyltransferase	1160	1	0	0	1	0	hsa-miR-548b-3p	-0.21	-0.21	N/A
HHLA2	ENST00000357759.5	HERV-H LTR-associating 2	5	1	0	1	0	0	hsa-miR-548b-3p	-0.21	-0.21	N/A
PSTPIP2	ENST00000409746.5	proline-serine-threonine phosphatase interacting protein 2	215	1	0	1	0	0	hsa-miR-548b-3p	-0.21	-0.21	N/A
DENR	ENST00000280557.6	density-regulated protein	186	2	1	0	1	0	hsa-miR-548b-3p	-0.21	-0.33	N/A
AMICA1	ENST00000356289.5	adhesion molecule, interacts with CXADR antigen 1	87	1	1	0	0	0	hsa-miR-548b-3p	-0.21	-0.21	N/A
IP6K2	ENST00000431721.2	inositol hexakisphosphate kinase 2	474	1	0	1	0	0	hsa-miR-548b-3p	-0.21	-0.21	N/A
CHMP3	ENST00000263856.4	charged multivesicular body protein 3	2466	1	0	0	1	1	hsa-miR-548b-3p	-0.21	-0.21	N/A
AKAP9	ENST00000356239.3	A kinase (PRKA) anchor protein 9	514	1	0	1	0	0	hsa-miR-548b-3p	-0.21	-0.21	N/A
TYW1	ENST00000359626.5	tRNA-yW synthesizing protein 1 homolog (S. cerevisiae)	7	1	0	1	0	1	hsa-miR-548b-3p	-0.2	-0.2	N/A
SI	ENST00000264382.3	sucrase-isomaltase (alpha-glucosidase)	5	1	0	1	0	0	hsa-miR-548b-3p	-0.2	-0.2	N/A
STK38L	ENST00000389032.3	serine/threonine kinase 38 like	705	1	0	1	0	2	hsa-miR-548b-3p	-0.2	-0.22	N/A
SRR	ENST00000344595.5	serine racemase	95	1	0	1	0	0	hsa-miR-548b-3p	-0.2	-0.21	N/A
TTC23	ENST00000394129.2	tetratricopeptide repeat domain 23	109	1	0	1	0	0	hsa-miR-548b-3p	-0.2	-0.2	N/A
FGF13	ENST00000315930.6	fibroblast growth factor 13	17	1	0	1	0	2	hsa-miR-548b-3p	-0.2	-0.23	N/A
EYA4	ENST00000367895.5	eyes absent homolog 4 (Drosophila)	242	1	1	0	0	0	hsa-miR-548b-3p	-0.2	-0.22	N/A
PEX26	ENST00000329627.7	peroxisomal biogenesis factor 26	157	6	0	4	2	3	hsa-miR-548b-3p	-0.2	-0.34	N/A
FAM124B	ENST00000389874.3	family with sequence similarity 124B	5	2	0	2	0	0	hsa-miR-548b-3p	-0.2	-0.2	N/A
GRPEL2	ENST00000416916.2	GrpE-like 2, mitochondrial (E. coli)	79	1	0	1	0	2	hsa-miR-548b-3p	-0.2	-0.27	N/A
TSPYL1	ENST00000368608.3	TSPY-like 1	2195	4	0	1	3	2	hsa-miR-548b-3p	-0.2	-0.29	N/A
BIRC8	ENST00000426466.1	baculoviral IAP repeat containing 8	5	1	0	0	1	0	hsa-miR-548b-3p	-0.2	-0.2	N/A
RNF103-CHMP3	ENST00000604011.1	RNF103-CHMP3 readthrough	2466	1	0	0	1	1	hsa-miR-548b-3p	-0.2	-0.2	N/A
FAM211A	ENST00000409083.3	family with sequence similarity 211, member A	23	1	1	0	0	0	hsa-miR-548b-3p	-0.2	-0.27	N/A
TMEM261	ENST00000358227.4	transmembrane protein 261	61	1	0	1	0	2	hsa-miR-548b-3p	-0.2	-0.29	N/A
GNG3	ENST00000294117.5	guanine nucleotide binding protein (G protein), gamma 3	10	1	0	1	0	0	hsa-miR-548b-3p	-0.2	-0.2	N/A
CASP10	ENST00000360132.3	caspase 10, apoptosis-related cysteine peptidase	55	2	1	0	1	0	hsa-miR-548b-3p	-0.2	-0.2	N/A
C7orf71	ENST00000409974.3	chromosome 7 open reading frame 71	5	1	0	1	0	0	hsa-miR-548b-3p	-0.2	-0.2	N/A
TRIM67	ENST00000444294.3	tripartite motif containing 67	41	2	0	0	2	1	hsa-miR-548b-3p	-0.2	-0.21	N/A
TM4SF4	ENST00000305354.4	transmembrane 4 L six family member 4	348	1	0	1	0	0	hsa-miR-548b-3p	-0.2	-0.29	N/A
DCLRE1B	ENST00000369563.3	DNA cross-link repair 1B	687	1	0	1	0	2	hsa-miR-548b-3p	-0.2	-0.23	N/A
CD28	ENST00000324106.8	CD28 molecule	5	3	0	2	1	1	hsa-miR-548b-3p	-0.2	-0.2	N/A
PCP4L1	ENST00000504449.1	Purkinje cell protein 4 like 1	23	1	0	1	0	0	hsa-miR-548b-3p	-0.2	-0.2	N/A
LRRTM3	ENST00000361320.4	leucine rich repeat transmembrane neuronal 3	5	2	1	1	0	0	hsa-miR-548b-3p	-0.2	-0.2	N/A
CRELD2	ENST00000404488.3	cysteine-rich with EGF-like domains 2	4044	1	0	0	1	1	hsa-miR-548b-3p	-0.2	-0.2	N/A
C12orf68	ENST00000316554.3	chromosome 12 open reading frame 68	5	1	0	1	0	0	hsa-miR-548b-3p	-0.2	-0.2	N/A
ARG2	ENST00000261783.3	arginase 2	6	1	0	1	0	0	hsa-miR-548b-3p	-0.2	-0.23	N/A
C6orf89	ENST00000480824.2	chromosome 6 open reading frame 89	1972	1	0	1	0	2	hsa-miR-548b-3p	-0.2	-0.2	N/A
SNX20	ENST00000330943.4	sorting nexin 20	5	1	0	1	0	0	hsa-miR-548b-3p	-0.2	-0.2	N/A
SPRY4	ENST00000344120.4	sprouty homolog 4 (Drosophila)	110	2	1	1	0	4	hsa-miR-548b-3p	-0.2	-0.21	N/A
BCL7A	ENST00000538010.1	B-cell CLL/lymphoma 7A	96	1	1	0	0	0	hsa-miR-548b-3p	-0.2	-0.2	N/A
TAF1A	ENST00000543857.1	TATA box binding protein (TBP)-associated factor, RNA polymerase I, A, 48kDa	18	1	0	1	0	2	hsa-miR-548b-3p	-0.2	-0.28	N/A
GPD1L	ENST00000282541.5	glycerol-3-phosphate dehydrogenase 1-like	130	1	1	0	0	0	hsa-miR-548b-3p	-0.2	-0.22	N/A
FGF9	ENST00000382353.5	fibroblast growth factor 9	136	1	1	0	0	1	hsa-miR-548b-3p	-0.2	-0.2	N/A
LATS2	ENST00000382592.4	large tumor suppressor kinase 2	464	3	0	1	2	2	hsa-miR-548b-3p	-0.2	-0.21	N/A
LRRC49	ENST00000260382.5	leucine rich repeat containing 49	94	1	0	1	0	1	hsa-miR-548b-3p	-0.2	-0.22	N/A
CD46	ENST00000358170.2	CD46 molecule, complement regulatory protein	5846	1	0	1	0	0	hsa-miR-548b-3p	-0.2	-0.2	N/A
COTL1	ENST00000262428.4	coactosin-like 1 (Dictyostelium)	6558	1	0	1	0	0	hsa-miR-548b-3p	-0.2	-0.2	N/A
PSMG4	ENST00000473000.2	proteasome (prosome, macropain) assembly chaperone 4	1452	2	1	1	0	1	hsa-miR-548b-3p	-0.2	-0.2	N/A
NAP1L1	ENST00000261182.8	nucleosome assembly protein 1-like 1	9072	2	0	1	1	2	hsa-miR-548b-3p	-0.2	-0.27	N/A
SALL2	ENST00000327430.3	sal-like 2 (Drosophila)	233	2	1	0	1	0	hsa-miR-548b-3p	-0.2	-0.2	N/A
SS18L1	ENST00000331758.3	synovial sarcoma translocation gene on chromosome 18-like 1	274	2	0	1	1	2	hsa-miR-548b-3p	-0.2	-0.25	N/A
FAM57A	ENST00000308278.8	family with sequence similarity 57, member A	978	2	0	2	0	1	hsa-miR-548b-3p	-0.2	-0.26	N/A
C18orf25	ENST00000282059.6	chromosome 18 open reading frame 25	688	2	0	1	1	3	hsa-miR-548b-3p	-0.2	-0.25	N/A
CIRBP	ENST00000444172.2	cold inducible RNA binding protein	4799	1	0	1	0	0	hsa-miR-548b-3p	-0.2	-0.21	N/A
UMODL1	ENST00000400424.2	uromodulin-like 1	5	2	1	1	0	0	hsa-miR-548b-3p	-0.2	-0.2	N/A
USF1	ENST00000368020.1	upstream transcription factor 1	5	1	0	1	0	0	hsa-miR-548b-3p	-0.2	-0.2	N/A
CDC27	ENST00000066544.3	cell division cycle 27	438	2	1	1	0	0	hsa-miR-548b-3p	-0.2	-0.32	N/A
ZNF391	ENST00000244576.4	zinc finger protein 391	63	1	0	1	0	3	hsa-miR-548b-3p	-0.2	-0.2	N/A
PIM3	ENST00000360612.4	pim-3 oncogene	9484	1	0	1	0	0	hsa-miR-548b-3p	-0.2	-0.2	N/A
PVRL1	ENST00000264025.3	poliovirus receptor-related 1 (herpesvirus entry mediator C)	50	1	0	1	0	0	hsa-miR-548b-3p	-0.2	-0.2	N/A
PABPC5	ENST00000312600.3	poly(A) binding protein, cytoplasmic 5	5	1	0	1	0	0	hsa-miR-548b-3p	-0.2	-0.2	N/A
HN1L	ENST00000248098.3	hematological and neurological expressed 1-like	1302	1	1	0	0	1	hsa-miR-548b-3p	-0.19	-0.2	N/A
TRIM34	ENST00000514226.1	tripartite motif containing 34	233	1	0	1	0	0	hsa-miR-548b-3p	-0.19	-0.19	N/A
BTG3	ENST00000339775.6	BTG family, member 3	3656	2	0	0	2	0	hsa-miR-548b-3p	-0.19	-0.26	N/A
PSMD7	ENST00000219313.4	proteasome (prosome, macropain) 26S subunit, non-ATPase, 7	826	1	0	1	0	0	hsa-miR-548b-3p	-0.19	-0.24	N/A
MORF4L1	ENST00000331268.5	mortality factor 4 like 1	1137	1	0	0	1	0	hsa-miR-548b-3p	-0.19	-0.19	N/A
TMEM43	ENST00000306077.4	transmembrane protein 43	2575	2	0	1	1	0	hsa-miR-548b-3p	-0.19	-0.2	N/A
DLG1	ENST00000346964.2	discs, large homolog 1 (Drosophila)	813	1	0	1	0	1	hsa-miR-548b-3p	-0.19	-0.2	N/A
POLDIP2	ENST00000540200.1	polymerase (DNA-directed), delta interacting protein 2	4344	1	0	1	0	0	hsa-miR-548b-3p	-0.19	-0.19	N/A
ZNF365	ENST00000395254.3	zinc finger protein 365	173	1	1	0	0	1	hsa-miR-548b-3p	-0.19	-0.21	N/A
SGCD	ENST00000435422.3	sarcoglycan, delta (35kDa dystrophin-associated glycoprotein)	39	3	1	0	2	1	hsa-miR-548b-3p	-0.19	-0.24	N/A
CADPS2	ENST00000334010.7	Ca++-dependent secretion activator 2	100	1	1	0	0	1	hsa-miR-548b-3p	-0.19	-0.32	N/A
SMYD5	ENST00000389501.4	SMYD family member 5	344	1	1	0	0	0	hsa-miR-548b-3p	-0.19	-0.19	N/A
PNPLA3	ENST00000216180.3	patatin-like phospholipase domain containing 3	147	1	1	0	0	1	hsa-miR-548b-3p	-0.19	-0.19	N/A
SLC22A15	ENST00000369503.4	solute carrier family 22, member 15	25	2	1	1	0	0	hsa-miR-548b-3p	-0.19	-0.39	N/A
GABARAPL3	ENST00000412799.2	GABA(A) receptors associated protein like 3, pseudogene	5	1	0	1	0	1	hsa-miR-548b-3p	-0.19	-0.19	N/A
SH2D1B	ENST00000367929.2	SH2 domain containing 1B	5	1	0	1	0	2	hsa-miR-548b-3p	-0.19	-0.19	N/A
MRPL35	ENST00000337109.4	mitochondrial ribosomal protein L35	860	1	0	1	0	0	hsa-miR-548b-3p	-0.19	-0.2	N/A
NMNAT2	ENST00000294868.4	nicotinamide nucleotide adenylyltransferase 2	18	1	0	1	0	2	hsa-miR-548b-3p	-0.19	-0.19	N/A
FAM110B	ENST00000361488.3	family with sequence similarity 110, member B	60	2	0	1	1	0	hsa-miR-548b-3p	-0.19	-0.23	N/A
DESI2	ENST00000302550.11	desumoylating isopeptidase 2	147	2	0	1	1	2	hsa-miR-548b-3p	-0.19	-0.21	N/A
RPL27A	ENST00000314138.6	ribosomal protein L27a	2641	2	0	2	0	0	hsa-miR-548b-3p	-0.19	-0.41	N/A
TRIM22	ENST00000379965.3	tripartite motif containing 22	163	1	0	1	0	0	hsa-miR-548b-3p	-0.19	-0.19	N/A
MMP13	ENST00000260302.3	matrix metallopeptidase 13 (collagenase 3)	5	1	0	1	0	0	hsa-miR-548b-3p	-0.19	-0.19	N/A
KAT2B	ENST00000263754.4	K(lysine) acetyltransferase 2B	117	1	0	1	0	0	hsa-miR-548b-3p	-0.19	-0.19	N/A
VPS52	ENST00000482399.1	vacuolar protein sorting 52 homolog (S. cerevisiae)	124	2	0	2	0	0	hsa-miR-548b-3p	-0.19	-0.19	N/A
MPV17L	ENST00000396385.3	MPV17 mitochondrial membrane protein-like	23	2	0	1	1	0	hsa-miR-548b-3p	-0.19	-0.25	N/A
DONSON	ENST00000453626.1	downstream neighbor of SON	103	1	0	1	0	0	hsa-miR-548b-3p	-0.19	-0.19	N/A
B4GALT1	ENST00000379731.4	UDP-Gal:betaGlcNAc beta 1,4- galactosyltransferase, polypeptide 1	2265	1	0	1	0	1	hsa-miR-548b-3p	-0.19	-0.19	N/A
CNGB3	ENST00000320005.5	cyclic nucleotide gated channel beta 3	5	1	0	1	0	0	hsa-miR-548b-3p	-0.19	-0.19	N/A
MRPL43	ENST00000477279.1	mitochondrial ribosomal protein L43	502	1	0	1	0	0	hsa-miR-548b-3p	-0.19	-0.19	N/A
YIPF5	ENST00000274496.5	Yip1 domain family, member 5	594	1	0	1	0	0	hsa-miR-548b-3p	-0.19	-0.22	N/A
PAN3	ENST00000282391.5	PAN3 poly(A) specific ribonuclease subunit homolog (S. cerevisiae)	361	2	0	1	1	1	hsa-miR-548b-3p	-0.19	-0.19	N/A
TMEM248	ENST00000341567.4	transmembrane protein 248	3207	1	0	1	0	0	hsa-miR-548b-3p	-0.19	-0.19	N/A
SLC4A7	ENST00000295736.5	solute carrier family 4, sodium bicarbonate cotransporter, member 7	146	1	1	0	0	1	hsa-miR-548b-3p	-0.18	-0.18	N/A
USP2	ENST00000455332.2	ubiquitin specific peptidase 2	19	1	0	1	0	1	hsa-miR-548b-3p	-0.18	-0.18	N/A
ZNF570	ENST00000388801.3	zinc finger protein 570	12	3	1	0	2	2	hsa-miR-548b-3p	-0.18	-0.37	N/A
LSM11	ENST00000286307.5	LSM11, U7 small nuclear RNA associated	1458	2	0	1	1	0	hsa-miR-548b-3p	-0.18	-0.2	N/A
P4HA1	ENST00000307116.2	prolyl 4-hydroxylase, alpha polypeptide I	38	1	0	1	0	0	hsa-miR-548b-3p	-0.18	-0.18	N/A
MATN4	ENST00000372756.1	matrilin 4	17	1	0	0	1	1	hsa-miR-548b-3p	-0.18	-0.18	N/A
KBTBD12	ENST00000405256.1	kelch repeat and BTB (POZ) domain containing 12	5	2	1	1	0	1	hsa-miR-548b-3p	-0.18	-0.18	N/A
EMC6	ENST00000397133.2	ER membrane protein complex subunit 6	5303	1	0	0	1	0	hsa-miR-548b-3p	-0.18	-0.18	N/A
EFCAB6	ENST00000356087.4	EF-hand calcium binding domain 6	23	2	0	2	0	2	hsa-miR-548b-3p	-0.18	-0.24	N/A
DRAP1	ENST00000312515.2	DR1-associated protein 1 (negative cofactor 2 alpha)	275	1	0	0	1	0	hsa-miR-548b-3p	-0.18	-0.19	N/A
NAT14	ENST00000205194.4	N-acetyltransferase 14 (GCN5-related, putative)	392	1	0	1	0	0	hsa-miR-548b-3p	-0.18	-0.18	N/A
MAP3K2	ENST00000409947.1	mitogen-activated protein kinase kinase kinase 2	187	4	0	2	2	4	hsa-miR-548b-3p	-0.18	-0.22	N/A
SDR42E1	ENST00000328945.5	short chain dehydrogenase/reductase family 42E, member 1	164	1	0	1	0	0	hsa-miR-548b-3p	-0.18	-0.19	N/A
TBX18	ENST00000369663.5	T-box 18	54	1	1	0	0	0	hsa-miR-548b-3p	-0.18	-0.19	N/A
GABRA2	ENST00000507460.1	gamma-aminobutyric acid (GABA) A receptor, alpha 2	10	3	1	0	2	1	hsa-miR-548b-3p	-0.18	-0.37	N/A
ARL8A	ENST00000272217.2	ADP-ribosylation factor-like 8A	272	1	0	1	0	0	hsa-miR-548b-3p	-0.18	-0.23	N/A
CLOCK	ENST00000309964.4	clock circadian regulator	86	4	0	2	2	3	hsa-miR-548b-3p	-0.18	-0.22	N/A
SLCO1A2	ENST00000307378.6	solute carrier organic anion transporter family, member 1A2	5	4	1	0	3	2	hsa-miR-548b-3p	-0.18	-0.18	N/A
ELL3	ENST00000319359.3	elongation factor RNA polymerase II-like 3	29	1	0	1	0	0	hsa-miR-548b-3p	-0.18	-0.18	N/A
ZPLD1	ENST00000306176.1	zona pellucida-like domain containing 1	5	2	0	0	2	0	hsa-miR-548b-3p	-0.18	-0.18	N/A
TIMP2	ENST00000585421.1	TIMP metallopeptidase inhibitor 2	3147	1	0	1	0	1	hsa-miR-548b-3p	-0.18	-0.2	N/A
CEP164	ENST00000278935.3	centrosomal protein 164kDa	79	1	1	0	0	0	hsa-miR-548b-3p	-0.18	-0.2	N/A
GOLT1B	ENST00000540141.1	golgi transport 1B	848	2	0	1	1	3	hsa-miR-548b-3p	-0.18	-0.48	N/A
PHF17	ENST00000226319.6	PHD finger protein 17	1393	2	1	1	0	0	hsa-miR-548b-3p	-0.18	-0.18	N/A
SCGN	ENST00000334979.6	secretagogin, EF-hand calcium binding protein	590	1	0	0	1	0	hsa-miR-548b-3p	-0.18	-0.18	N/A
KLHDC8A	ENST00000367155.3	kelch domain containing 8A	8	1	0	1	0	3	hsa-miR-548b-3p	-0.18	-0.18	N/A
SLC39A10	ENST00000409086.3	solute carrier family 39 (zinc transporter), member 10	511	1	0	1	0	1	hsa-miR-548b-3p	-0.18	-0.18	N/A
CNNM4	ENST00000540067.1	cyclin M4	1249	2	0	2	0	0	hsa-miR-548b-3p	-0.18	-0.18	N/A
KCNJ15	ENST00000328656.4	potassium inwardly-rectifying channel, subfamily J, member 15	5	1	1	0	0	0	hsa-miR-548b-3p	-0.18	-0.18	N/A
CCKBR	ENST00000334619.2	cholecystokinin B receptor	9	1	0	1	0	0	hsa-miR-548b-3p	-0.18	-0.18	N/A
ATAD3C	ENST00000378785.2	ATPase family, AAA domain containing 3C	5	1	0	1	0	0	hsa-miR-548b-3p	-0.18	-0.18	N/A
PLCXD2	ENST00000477665.1	phosphatidylinositol-specific phospholipase C, X domain containing 2	5	1	0	0	1	0	hsa-miR-548b-3p	-0.18	-0.18	N/A
ZNF728	ENST00000594710.1	zinc finger protein 728	0	1	0	0	1	0	hsa-miR-548b-3p	-0.18	-0.18	N/A
AQP8	ENST00000219660.5	aquaporin 8	7	1	0	1	0	0	hsa-miR-548b-3p	-0.18	-0.18	N/A
TRIM59	ENST00000309784.4	tripartite motif containing 59	10	1	1	0	0	2	hsa-miR-548b-3p	-0.18	-0.29	N/A
DCTN2	ENST00000548249.1	dynactin 2 (p50)	1748	2	0	1	1	0	hsa-miR-548b-3p	-0.18	-0.23	N/A
KIF5B	ENST00000302418.4	kinesin family member 5B	635	1	0	1	0	1	hsa-miR-548b-3p	-0.18	-0.19	N/A
STX6	ENST00000258301.5	syntaxin 6	348	1	0	1	0	1	hsa-miR-548b-3p	-0.18	-0.24	N/A
ABHD14B	ENST00000461108.1	abhydrolase domain containing 14B	189	1	0	1	0	1	hsa-miR-548b-3p	-0.18	-0.18	N/A
ALS2	ENST00000457679.2	amyotrophic lateral sclerosis 2 (juvenile)	206	1	1	0	0	2	hsa-miR-548b-3p	-0.18	-0.18	N/A
CTTN	ENST00000346329.3	cortactin	6158	1	0	1	0	1	hsa-miR-548b-3p	-0.18	-0.18	N/A
ZNF518B	ENST00000326756.3	zinc finger protein 518B	95	1	1	0	0	1	hsa-miR-548b-3p	-0.18	-0.18	N/A
CEBPG	ENST00000284000.4	CCAAT/enhancer binding protein (C/EBP), gamma	360	2	0	1	1	1	hsa-miR-548b-3p	-0.17	-0.24	N/A
SOHLH2	ENST00000379881.3	spermatogenesis and oogenesis specific basic helix-loop-helix 2	15	1	0	0	1	0	hsa-miR-548b-3p	-0.17	-0.17	N/A
TTLL11	ENST00000373776.3	tubulin tyrosine ligase-like family, member 11	164	1	0	1	0	0	hsa-miR-548b-3p	-0.17	-0.17	N/A
SASH1	ENST00000367467.3	SAM and SH3 domain containing 1	79	2	0	1	1	2	hsa-miR-548b-3p	-0.17	-0.17	N/A
PEX11B	ENST00000369306.3	peroxisomal biogenesis factor 11 beta	766	1	0	0	1	1	hsa-miR-548b-3p	-0.17	-0.17	N/A
AP003774.4	ENST00000316124.2	HCG1652096, isoform CRA_a; Uncharacterized protein; cDNA FLJ37045 fis, clone BRACE2012185	5	1	0	1	0	1	hsa-miR-548b-3p	-0.17	-0.17	N/A
ZNF382	ENST00000292928.2	zinc finger protein 382	54	1	0	1	0	0	hsa-miR-548b-3p	-0.17	-0.17	N/A
MSS51	ENST00000299432.2	MSS51 mitochondrial translational activator	7	1	0	1	0	0	hsa-miR-548b-3p	-0.17	-0.17	N/A
NBEA	ENST00000379939.2	neurobeachin	5	2	0	2	0	0	hsa-miR-548b-3p	-0.17	-0.17	N/A
SF3B2	ENST00000528302.1	splicing factor 3b, subunit 2, 145kDa	4663	1	0	0	1	0	hsa-miR-548b-3p	-0.17	-0.17	N/A
TMTC2	ENST00000321196.3	transmembrane and tetratricopeptide repeat containing 2	173	1	1	0	0	3	hsa-miR-548b-3p	-0.17	-0.18	N/A
FAM43A	ENST00000329759.4	family with sequence similarity 43, member A	287	1	0	1	0	0	hsa-miR-548b-3p	-0.17	-0.17	N/A
SLC39A14	ENST00000381237.1	solute carrier family 39 (zinc transporter), member 14	2413	2	0	1	1	0	hsa-miR-548b-3p	-0.17	-0.17	N/A
SLC25A10	ENST00000571730.1	Mitochondrial dicarboxylate carrier; Uncharacterized protein; cDNA FLJ60124, highly similar to Mitochondrial dicarboxylate carrier	2354	1	0	1	0	0	hsa-miR-548b-3p	-0.17	-0.17	N/A
SELE	ENST00000367781.4	selectin E	5	2	0	1	1	0	hsa-miR-548b-3p	-0.17	-0.17	N/A
HGSNAT	ENST00000379644.4	heparan-alpha-glucosaminide N-acetyltransferase	865	2	1	1	0	1	hsa-miR-548b-3p	-0.17	-0.17	N/A
CLIP4	ENST00000320081.5	CAP-GLY domain containing linker protein family, member 4	490	1	0	1	0	1	hsa-miR-548b-3p	-0.17	-0.19	N/A
C16orf74	ENST00000602583.1	chromosome 16 open reading frame 74	1205	1	0	1	0	0	hsa-miR-548b-3p	-0.17	-0.17	N/A
GPR137C	ENST00000321662.6	G protein-coupled receptor 137C	110	1	0	1	0	3	hsa-miR-548b-3p	-0.17	-0.19	N/A
WHSC1	ENST00000382895.3	Wolf-Hirschhorn syndrome candidate 1	1148	2	1	1	0	0	hsa-miR-548b-3p	-0.17	-0.17	N/A
MLEC	ENST00000228506.3	malectin	12084	2	0	1	1	2	hsa-miR-548b-3p	-0.17	-0.17	N/A
AC079210.1	ENST00000600820.1	Uncharacterized protein; cDNA FLJ45097 fis, clone BRAWH3031054	5	1	0	1	0	0	hsa-miR-548b-3p	-0.17	-0.17	N/A
TRIM6-TRIM34	ENST00000354852.5	TRIM6-TRIM34 readthrough	233	1	0	1	0	0	hsa-miR-548b-3p	-0.17	-0.17	N/A
COX4I1	ENST00000564903.1	cytochrome c oxidase subunit IV isoform 1	44	1	0	1	0	1	hsa-miR-548b-3p	-0.17	-0.2	N/A
CPEB2	ENST00000538197.1	cytoplasmic polyadenylation element binding protein 2	367	2	0	1	1	0	hsa-miR-548b-3p	-0.17	-0.18	N/A
SMC6	ENST00000448223.2	structural maintenance of chromosomes 6	291	1	0	1	0	1	hsa-miR-548b-3p	-0.17	-0.21	N/A
MFSD4	ENST00000367147.4	major facilitator superfamily domain containing 4	5	2	0	2	0	0	hsa-miR-548b-3p	-0.17	-0.17	N/A
IGSF21	ENST00000251296.1	immunoglobin superfamily, member 21	7	1	0	0	1	0	hsa-miR-548b-3p	-0.17	-0.17	N/A
KLF3	ENST00000261438.5	Kruppel-like factor 3 (basic)	515	2	0	2	0	1	hsa-miR-548b-3p	-0.17	-0.2	N/A
NDUFA5	ENST00000471770.1	NADH dehydrogenase (ubiquinone) 1 alpha subcomplex, 5	28	2	0	1	1	0	hsa-miR-548b-3p	-0.17	-0.24	N/A
WBP5	ENST00000372661.3	WW domain binding protein 5	32	1	0	1	0	0	hsa-miR-548b-3p	-0.17	-0.29	N/A
RPH3A	ENST00000415485.3	rabphilin 3A homolog (mouse)	5	1	0	1	0	0	hsa-miR-548b-3p	-0.17	-0.17	N/A
SKP2	ENST00000274255.6	S-phase kinase-associated protein 2, E3 ubiquitin protein ligase	340	1	1	0	0	0	hsa-miR-548b-3p	-0.17	-0.17	N/A
GDF3	ENST00000329913.3	growth differentiation factor 3	5	1	0	0	1	0	hsa-miR-548b-3p	-0.17	-0.17	N/A
SMPD3	ENST00000219334.5	sphingomyelin phosphodiesterase 3, neutral membrane (neutral sphingomyelinase II)	9	2	0	2	0	1	hsa-miR-548b-3p	-0.17	-0.17	N/A
GRIA1	ENST00000285900.5	glutamate receptor, ionotropic, AMPA 1	5	1	0	1	0	1	hsa-miR-548b-3p	-0.17	-0.17	N/A
TSN	ENST00000536142.1	translin	886	1	1	0	0	0	hsa-miR-548b-3p	-0.17	-0.39	N/A
KCNMB3	ENST00000497599.1	potassium large conductance calcium-activated channel, subfamily M beta member 3	8	2	1	1	0	0	hsa-miR-548b-3p	-0.17	-0.49	N/A
ACBD5	ENST00000396271.3	acyl-CoA binding domain containing 5	77	1	0	1	0	1	hsa-miR-548b-3p	-0.17	-0.18	N/A
ACYP2	ENST00000303536.4	acylphosphatase 2, muscle type	334	1	0	0	1	0	hsa-miR-548b-3p	-0.17	-0.17	N/A
SNX7	ENST00000306121.3	sorting nexin 7	4601	1	0	0	1	0	hsa-miR-548b-3p	-0.17	-0.17	N/A
PUM2	ENST00000338086.5	pumilio RNA-binding family member 2	1047	1	0	1	0	1	hsa-miR-548b-3p	-0.17	-0.17	N/A
DEPDC1	ENST00000456315.2	DEP domain containing 1	1068	3	0	1	2	0	hsa-miR-548b-3p	-0.16	-0.2	N/A
ZNF286B	ENST00000285274.5	zinc finger protein 286B	5	1	0	1	0	0	hsa-miR-548b-3p	-0.16	-0.16	N/A
STYK1	ENST00000075503.3	serine/threonine/tyrosine kinase 1	13	1	0	1	0	2	hsa-miR-548b-3p	-0.16	-0.16	N/A
SCYL3	ENST00000367771.6	SCY1-like 3 (S. cerevisiae)	124	3	0	1	2	2	hsa-miR-548b-3p	-0.16	-0.17	N/A
ACSL1	ENST00000454703.2	acyl-CoA synthetase long-chain family member 1	121	2	0	1	1	1	hsa-miR-548b-3p	-0.16	-0.18	N/A
KLHL12	ENST00000367259.1	kelch-like family member 12	24	1	0	1	0	0	hsa-miR-548b-3p	-0.16	-0.16	N/A
FAM57B	ENST00000564806.1	family with sequence similarity 57, member B	5	1	0	1	0	0	hsa-miR-548b-3p	-0.16	-0.16	N/A
LUZPP1	ENST00000599511.1	HCG1777807; Leucine zipper protein 3; Uncharacterized protein	5	1	0	1	0	0	hsa-miR-548b-3p	-0.16	-0.16	N/A
NUSAP1	ENST00000260359.6	nucleolar and spindle associated protein 1	686	1	0	1	0	0	hsa-miR-548b-3p	-0.16	-0.16	N/A
SPRY1	ENST00000394339.2	sprouty homolog 1, antagonist of FGF signaling (Drosophila)	150	1	0	1	0	1	hsa-miR-548b-3p	-0.16	-0.16	N/A
AQP7	ENST00000537089.1	aquaporin 7	10	3	1	2	0	0	hsa-miR-548b-3p	-0.16	-0.2	N/A
MICU3	ENST00000318063.5	mitochondrial calcium uptake family, member 3	9	2	0	0	2	1	hsa-miR-548b-3p	-0.16	-0.18	N/A
OSBPL11	ENST00000296220.5	oxysterol binding protein-like 11	101	1	0	1	0	1	hsa-miR-548b-3p	-0.16	-0.16	N/A
ADORA3	ENST00000369716.4	adenosine A3 receptor	5	1	0	0	1	0	hsa-miR-548b-3p	-0.16	-0.16	N/A
C6orf118	ENST00000230301.8	chromosome 6 open reading frame 118	7	1	0	0	1	0	hsa-miR-548b-3p	-0.16	-0.16	N/A
C11orf74	ENST00000534635.1	chromosome 11 open reading frame 74	57	1	0	0	1	0	hsa-miR-548b-3p	-0.16	-0.16	N/A
PLXDC1	ENST00000315392.4	plexin domain containing 1	9	1	0	1	0	0	hsa-miR-548b-3p	-0.16	-0.16	N/A
SETD7	ENST00000274031.3	SET domain containing (lysine methyltransferase) 7	76	2	0	2	0	3	hsa-miR-548b-3p	-0.16	-0.17	N/A
SLC16A4	ENST00000437429.2	solute carrier family 16, member 4	19	2	2	0	0	0	hsa-miR-548b-3p	-0.16	-1.01	N/A
METTL22	ENST00000381920.3	methyltransferase like 22	553	1	0	0	1	0	hsa-miR-548b-3p	-0.16	-0.16	N/A
C1orf172	ENST00000320567.5	chromosome 1 open reading frame 172	190	1	0	1	0	0	hsa-miR-548b-3p	-0.16	-0.16	N/A
SOCS6	ENST00000397942.3	suppressor of cytokine signaling 6	140	2	0	2	0	0	hsa-miR-548b-3p	-0.16	-0.16	N/A
ME2	ENST00000382927.3	malic enzyme 2, NAD(+)-dependent, mitochondrial	594	2	0	0	2	0	hsa-miR-548b-3p	-0.16	-0.16	N/A
REEP3	ENST00000373758.4	receptor accessory protein 3	1095	1	0	1	0	0	hsa-miR-548b-3p	-0.16	-0.2	N/A
SCAF11	ENST00000395453.2	SR-related CTD-associated factor 11	419	1	0	0	1	0	hsa-miR-548b-3p	-0.16	-0.16	N/A
MS4A10	ENST00000308287.1	membrane-spanning 4-domains, subfamily A, member 10	5	1	0	1	0	0	hsa-miR-548b-3p	-0.16	-0.16	N/A
EFNB3	ENST00000226091.2	ephrin-B3	5	1	1	0	0	2	hsa-miR-548b-3p	-0.16	-0.16	N/A
ANKRA2	ENST00000296785.3	ankyrin repeat, family A (RFXANK-like), 2	134	1	0	0	1	0	hsa-miR-548b-3p	-0.16	-0.16	N/A
FNBP1L	ENST00000370253.2	formin binding protein 1-like	219	1	0	1	0	3	hsa-miR-548b-3p	-0.16	-0.16	N/A
KRT26	ENST00000335552.4	keratin 26	5	1	0	0	1	0	hsa-miR-548b-3p	-0.16	-0.16	N/A
PIK3C2B	ENST00000367187.3	phosphatidylinositol-4-phosphate 3-kinase, catalytic subunit type 2 beta	15	1	1	0	0	0	hsa-miR-548b-3p	-0.16	-0.16	N/A
SRSF1	ENST00000258962.4	serine/arginine-rich splicing factor 1	1430	5	1	2	2	1	hsa-miR-548b-3p	-0.16	-0.36	N/A
HEYL	ENST00000372852.3	hairy/enhancer-of-split related with YRPW motif-like	37	1	0	1	0	2	hsa-miR-548b-3p	-0.16	-0.16	N/A
PPP2R1B	ENST00000527614.1	protein phosphatase 2, regulatory subunit A, beta	341	2	0	0	2	2	hsa-miR-548b-3p	-0.16	-0.16	N/A
AC140061.12	ENST00000598429.1	Uncharacterized protein	11	1	0	1	0	0	hsa-miR-548b-3p	-0.16	-0.16	N/A
TMEM175	ENST00000264771.4	transmembrane protein 175	91	1	0	1	0	0	hsa-miR-548b-3p	-0.16	-0.16	N/A
CFHR1	ENST00000320493.5	complement factor H-related 1	5	1	0	0	1	0	hsa-miR-548b-3p	-0.16	-0.16	N/A
C1orf52	ENST00000471115.1	chromosome 1 open reading frame 52	1516	3	1	0	2	0	hsa-miR-548b-3p	-0.16	-0.5	N/A
HAVCR1	ENST00000523175.1	hepatitis A virus cellular receptor 1	77	1	0	1	0	1	hsa-miR-548b-3p	-0.16	-0.17	N/A
TMEM194A	ENST00000379391.3	transmembrane protein 194A	43	1	0	1	0	0	hsa-miR-548b-3p	-0.16	-0.17	N/A
SPICE1	ENST00000295872.4	spindle and centriole associated protein 1	160	1	0	0	1	0	hsa-miR-548b-3p	-0.16	-0.16	N/A
STAP1	ENST00000265404.2	signal transducing adaptor family member 1	5	1	0	0	1	0	hsa-miR-548b-3p	-0.16	-0.16	N/A
FAM222A	ENST00000538780.1	family with sequence similarity 222, member A	23	1	0	1	0	0	hsa-miR-548b-3p	-0.15	-0.15	N/A
C1QL3	ENST00000298943.3	complement component 1, q subcomponent-like 3	77	1	0	1	0	0	hsa-miR-548b-3p	-0.15	-0.15	N/A
GLP2R	ENST00000262441.5	glucagon-like peptide 2 receptor	247	1	0	1	0	0	hsa-miR-548b-3p	-0.15	-0.15	N/A
CDK15	ENST00000450471.2	cyclin-dependent kinase 15	7	1	0	1	0	1	hsa-miR-548b-3p	-0.15	-0.15	N/A
ZIC5	ENST00000267294.4	Zic family member 5	263	1	0	1	0	1	hsa-miR-548b-3p	-0.15	-0.17	N/A
BMF	ENST00000220446.4	Bcl2 modifying factor	179	2	1	1	0	1	hsa-miR-548b-3p	-0.15	-0.2	N/A
TPK1	ENST00000549981.1	thiamin pyrophosphokinase 1	7	1	0	1	0	1	hsa-miR-548b-3p	-0.15	-0.17	N/A
VPS33B	ENST00000333371.3	vacuolar protein sorting 33 homolog B (yeast)	7	1	0	1	0	0	hsa-miR-548b-3p	-0.15	-0.15	N/A
STK19	ENST00000375331.2	serine/threonine kinase 19	5	1	0	1	0	0	hsa-miR-548b-3p	-0.15	-0.15	N/A
SIX2	ENST00000303077.6	SIX homeobox 2	75	1	0	1	0	1	hsa-miR-548b-3p	-0.15	-0.15	N/A
HEMK1	ENST00000232854.4	HemK methyltransferase family member 1	99	1	1	0	0	0	hsa-miR-548b-3p	-0.15	-0.15	N/A
NREP	ENST00000379671.3	neuronal regeneration related protein	409	2	0	2	0	0	hsa-miR-548b-3p	-0.15	-0.33	N/A
METTL6	ENST00000443029.1	methyltransferase like 6	20	1	0	1	0	0	hsa-miR-548b-3p	-0.15	-0.15	N/A
CANX	ENST00000247461.4	calnexin	17053	1	0	1	0	1	hsa-miR-548b-3p	-0.15	-0.19	N/A
C12orf66	ENST00000544871.1	chromosome 12 open reading frame 66	98	2	0	1	1	0	hsa-miR-548b-3p	-0.15	-0.18	N/A
CHRAC1	ENST00000519533.1	chromatin accessibility complex 1	560	1	0	0	1	1	hsa-miR-548b-3p	-0.15	-0.18	N/A
C9orf152	ENST00000400613.4	chromosome 9 open reading frame 152	5	1	0	0	1	0	hsa-miR-548b-3p	-0.15	-0.15	N/A
RUNDC3B	ENST00000338056.3	RUN domain containing 3B	41	1	0	1	0	0	hsa-miR-548b-3p	-0.15	-0.15	N/A
EXT2	ENST00000395673.3	exostosin glycosyltransferase 2	896	1	0	1	0	3	hsa-miR-548b-3p	-0.15	-0.17	N/A
SLC12A3	ENST00000438926.2	solute carrier family 12 (sodium/chloride transporter), member 3	5	2	0	2	0	0	hsa-miR-548b-3p	-0.15	-0.15	N/A
ZNF286A	ENST00000395894.2	Zinc finger protein 286A	19	1	0	1	0	0	hsa-miR-548b-3p	-0.15	-0.15	N/A
HADHB	ENST00000317799.5	hydroxyacyl-CoA dehydrogenase/3-ketoacyl-CoA thiolase/enoyl-CoA hydratase (trifunctional protein), beta subunit	2068	1	0	0	1	1	hsa-miR-548b-3p	-0.15	-0.21	N/A
ZNF562	ENST00000293648.4	zinc finger protein 562	130	2	0	2	0	3	hsa-miR-548b-3p	-0.15	-0.18	N/A
VIPAS39	ENST00000343765.2	VPS33B interacting protein, apical-basolateral polarity regulator, spe-39 homolog	390	1	0	1	0	0	hsa-miR-548b-3p	-0.15	-0.15	N/A
STX2	ENST00000392373.2	syntaxin 2	216	2*	0	1	0	1	hsa-miR-548b-3p	-0.15	-0.2	N/A
C6orf223	ENST00000439969.2	chromosome 6 open reading frame 223	17	2	0	2	0	1	hsa-miR-548b-3p	-0.15	-0.2	N/A
ZWILCH	ENST00000307897.5	zwilch kinetochore protein	43	1	0	1	0	1	hsa-miR-548b-3p	-0.15	-0.19	N/A
CDY1	ENST00000306609.4	chromodomain protein, Y-linked, 1	5	1	0	0	1	0	hsa-miR-548b-3p	-0.15	-0.15	N/A
CDY1B	ENST00000306882.4	chromodomain protein, Y-linked, 1B	5	1	0	0	1	0	hsa-miR-548b-3p	-0.15	-0.15	N/A
CDY2A	ENST00000426790.1	chromodomain protein, Y-linked, 2A	5	1	0	0	1	0	hsa-miR-548b-3p	-0.15	-0.15	N/A
FAM154B	ENST00000339465.5	family with sequence similarity 154, member B	7	1	0	1	0	2	hsa-miR-548b-3p	-0.15	-0.15	N/A
CNOT6	ENST00000393356.1	CCR4-NOT transcription complex, subunit 6	300	1	0	1	0	1	hsa-miR-548b-3p	-0.15	-0.15	N/A
CDY2B	ENST00000544303.1	chromodomain protein, Y-linked, 2B	5	1	0	0	1	0	hsa-miR-548b-3p	-0.15	-0.15	N/A
C10orf76	ENST00000370033.4	chromosome 10 open reading frame 76	273	1	1	0	0	0	hsa-miR-548b-3p	-0.15	-0.21	N/A
EIF2B1	ENST00000424014.2	eukaryotic translation initiation factor 2B, subunit 1 alpha, 26kDa	162	1	0	0	1	0	hsa-miR-548b-3p	-0.15	-0.15	N/A
KREMEN2	ENST00000572045.1	kringle containing transmembrane protein 2	23	1	1	0	0	0	hsa-miR-548b-3p	-0.15	-0.15	N/A
AL020996.1	ENST00000536896.1	Uncharacterized protein	5	1	0	1	0	1	hsa-miR-548b-3p	-0.15	-0.15	N/A
XPO7	ENST00000252512.9	exportin 7	647	3	1	1	1	0	hsa-miR-548b-3p	-0.15	-0.17	N/A
ARHGAP17	ENST00000441763.2	Rho GTPase activating protein 17	1337	1	0	1	0	2	hsa-miR-548b-3p	-0.15	-0.15	N/A
PTK6	ENST00000217185.2	protein tyrosine kinase 6	27	2	0	2	0	0	hsa-miR-548b-3p	-0.15	-0.25	N/A
NECAB1	ENST00000417640.2	N-terminal EF-hand calcium binding protein 1	5	2	0	0	2	1	hsa-miR-548b-3p	-0.15	-0.15	N/A
SENP2	ENST00000296257.5	SUMO1/sentrin/SMT3 specific peptidase 2	1693	1	0	1	0	0	hsa-miR-548b-3p	-0.15	-0.15	N/A
CSF2RB	ENST00000403662.3	colony stimulating factor 2 receptor, beta, low-affinity (granulocyte-macrophage)	5	1	0	1	0	0	hsa-miR-548b-3p	-0.15	-0.15	N/A
C15orf38	ENST00000357484.5	chromosome 15 open reading frame 38	325	1	0	1	0	3	hsa-miR-548b-3p	-0.15	-0.15	N/A
KIAA1456	ENST00000524591.2	KIAA1456	24	2	0	2	0	3	hsa-miR-548b-3p	-0.15	-0.15	N/A
PGLYRP4	ENST00000359650.5	peptidoglycan recognition protein 4	5	1	0	1	0	0	hsa-miR-548b-3p	-0.15	-0.15	N/A
GPR45	ENST00000258456.1	G protein-coupled receptor 45	5	1	0	1	0	0	hsa-miR-548b-3p	-0.15	-0.15	N/A
KLHL9	ENST00000359039.4	kelch-like family member 9	222	1	0	1	0	0	hsa-miR-548b-3p	-0.15	-0.17	N/A
ZBTB8A	ENST00000316459.4	zinc finger and BTB domain containing 8A	287	1	1	0	0	1	hsa-miR-548b-3p	-0.15	-0.17	N/A
PEA15	ENST00000360472.4	phosphoprotein enriched in astrocytes 15	5239	1	0	1	0	0	hsa-miR-548b-3p	-0.15	-0.17	N/A
ADIPOR2	ENST00000357103.4	adiponectin receptor 2	138	1	0	1	0	1	hsa-miR-548b-3p	-0.15	-0.15	N/A
XBP1	ENST00000344347.5	X-box binding protein 1	452	1	0	1	0	0	hsa-miR-548b-3p	-0.15	-0.24	N/A
CACUL1	ENST00000369151.3	CDK2-associated, cullin domain 1	213	2	1	1	0	1	hsa-miR-548b-3p	-0.15	-0.2	N/A
MDM2	ENST00000462284.1	MDM2 oncogene, E3 ubiquitin protein ligase	455	1	0	1	0	2	hsa-miR-548b-3p	-0.15	-0.18	N/A
C1orf174	ENST00000361605.3	chromosome 1 open reading frame 174	10	1	0	0	1	0	hsa-miR-548b-3p	-0.15	-0.15	N/A
ARV1	ENST00000310256.2	ARV1 homolog (S. cerevisiae)	705	1	0	0	1	0	hsa-miR-548b-3p	-0.15	-0.15	N/A
MUC1	ENST00000457295.2	mucin 1, cell surface associated	388	1	0	1	0	0	hsa-miR-548b-3p	-0.15	-0.15	N/A
ZNF541	ENST00000391901.3	zinc finger protein 541	22	1	0	1	0	0	hsa-miR-548b-3p	-0.15	-0.15	N/A
KLF17	ENST00000372299.3	Kruppel-like factor 17	11	2	0	1	1	0	hsa-miR-548b-3p	-0.15	-0.27	N/A
FAM199X	ENST00000493442.1	family with sequence similarity 199, X-linked	856	2	0	1	1	1	hsa-miR-548b-3p	-0.15	-0.15	N/A
ZNF667	ENST00000591790.1	zinc finger protein 667	24	1	0	1	0	1	hsa-miR-548b-3p	-0.15	-0.15	N/A
ABHD17C	ENST00000258884.4	abhydrolase domain containing 17C	406	1	0	1	0	0	hsa-miR-548b-3p	-0.15	-0.17	N/A
TRIM3	ENST00000525074.1	tripartite motif containing 3	29	1	0	1	0	0	hsa-miR-548b-3p	-0.14	-0.14	N/A
ABHD12B	ENST00000353130.1	abhydrolase domain containing 12B	5	1	0	0	1	0	hsa-miR-548b-3p	-0.14	-0.14	N/A
SPIN1	ENST00000375859.3	spindlin 1	686	2	0	1	1	1	hsa-miR-548b-3p	-0.14	-0.15	N/A
GJA3	ENST00000241125.3	gap junction protein, alpha 3, 46kDa	244	2	0	1	1	2	hsa-miR-548b-3p	-0.14	-0.16	N/A
SUPT7L	ENST00000337768.5	suppressor of Ty 7 (S. cerevisiae)-like	1145	1	0	0	1	0	hsa-miR-548b-3p	-0.14	-0.14	N/A
MS4A14	ENST00000531787.1	membrane-spanning 4-domains, subfamily A, member 14	5	1	0	0	1	0	hsa-miR-548b-3p	-0.14	-0.14	N/A
PTPN11	ENST00000351677.2	protein tyrosine phosphatase, non-receptor type 11	52	2	0	0	2	2	hsa-miR-548b-3p	-0.14	-0.14	N/A
ATRX	ENST00000373344.5	alpha thalassemia/mental retardation syndrome X-linked	77	2	0	1	1	2	hsa-miR-548b-3p	-0.14	-0.19	N/A
CD83	ENST00000379153.3	CD83 molecule	414	1	0	1	0	1	hsa-miR-548b-3p	-0.14	-0.14	N/A
CADM2	ENST00000383699.3	cell adhesion molecule 2	5	1	1	0	0	2	hsa-miR-548b-3p	-0.14	-0.14	N/A
MAGT1	ENST00000358075.6	magnesium transporter 1	937	1	1	0	0	0	hsa-miR-548b-3p	-0.14	-0.17	N/A
ZNRF2	ENST00000323037.4	zinc and ring finger 2	403	1	0	0	1	3	hsa-miR-548b-3p	-0.14	-0.15	N/A
UBTF	ENST00000343638.5	upstream binding transcription factor, RNA polymerase I	1090	2	0	1	1	0	hsa-miR-548b-3p	-0.14	-0.15	N/A
TANC1	ENST00000263635.6	tetratricopeptide repeat, ankyrin repeat and coiled-coil containing 1	618	1	1	0	0	1	hsa-miR-548b-3p	-0.14	-0.15	N/A
EFR3A	ENST00000254624.5	EFR3 homolog A (S. cerevisiae)	372	1	0	1	0	0	hsa-miR-548b-3p	-0.14	-0.14	N/A
ARRDC4	ENST00000268042.6	arrestin domain containing 4	10	1	0	1	0	3	hsa-miR-548b-3p	-0.14	-0.14	N/A
POLK	ENST00000241436.4	polymerase (DNA directed) kappa	294	1	0	1	0	3	hsa-miR-548b-3p	-0.14	-0.19	N/A
DARS2	ENST00000361951.4	aspartyl-tRNA synthetase 2, mitochondrial	422	1	0	1	0	1	hsa-miR-548b-3p	-0.14	-0.2	N/A
TMEM178B	ENST00000565468.1	transmembrane protein 178B	129	2	1	1	0	1	hsa-miR-548b-3p	-0.14	-0.14	N/A
EMR3	ENST00000443157.2	egf-like module containing, mucin-like, hormone receptor-like 3	5	1	0	0	1	0	hsa-miR-548b-3p	-0.14	-0.14	N/A
TOP2B	ENST00000542520.1	topoisomerase (DNA) II beta 180kDa	28	1	0	0	1	0	hsa-miR-548b-3p	-0.14	-0.14	N/A
PYURF	ENST00000273968.4	PIGY upstream reading frame	103	1	0	0	1	0	hsa-miR-548b-3p	-0.14	-0.14	N/A
SLITRK1	ENST00000377084.2	SLIT and NTRK-like family, member 1	5	1	0	1	0	0	hsa-miR-548b-3p	-0.14	-0.14	N/A
DHRSX	ENST00000334651.5	dehydrogenase/reductase (SDR family) X-linked	5	1	1	0	0	0	hsa-miR-548b-3p	-0.14	-0.14	N/A
C12orf54	ENST00000314014.2	chromosome 12 open reading frame 54	5	1	0	1	0	0	hsa-miR-548b-3p	-0.14	-0.14	N/A
PAFAH1B2	ENST00000527958.1	platelet-activating factor acetylhydrolase 1b, catalytic subunit 2 (30kDa)	180	1	0	1	0	1	hsa-miR-548b-3p	-0.14	-0.2	N/A
SCO1	ENST00000255390.5	SCO1 cytochrome c oxidase assembly protein	1776	3	0	1	2	3	hsa-miR-548b-3p	-0.14	-0.23	N/A
HOOK3	ENST00000307602.4	hook microtubule-tethering protein 3	403	3	1	1	1	3	hsa-miR-548b-3p	-0.14	-0.16	N/A
PSMB2	ENST00000373237.3	proteasome (prosome, macropain) subunit, beta type, 2	19765	2	0	2	0	0	hsa-miR-548b-3p	-0.14	-0.38	N/A
PIK3AP1	ENST00000339364.5	phosphoinositide-3-kinase adaptor protein 1	14	2	1	1	0	0	hsa-miR-548b-3p	-0.14	-0.41	N/A
DHRS2	ENST00000250383.6	dehydrogenase/reductase (SDR family) member 2	10	1	0	1	0	0	hsa-miR-548b-3p	-0.14	-0.14	N/A
RAB10	ENST00000264710.4	RAB10, member RAS oncogene family	998	1	0	0	1	1	hsa-miR-548b-3p	-0.14	-0.14	N/A
PLCB1	ENST00000378641.3	phospholipase C, beta 1 (phosphoinositide-specific)	21	1	0	1	0	1	hsa-miR-548b-3p	-0.14	-0.14	N/A
DEFB132	ENST00000382376.3	defensin, beta 132	5	1	0	0	1	0	hsa-miR-548b-3p	-0.14	-0.14	N/A
SLC24A4	ENST00000393265.2	solute carrier family 24 (sodium/potassium/calcium exchanger), member 4	5	1	1	0	0	2	hsa-miR-548b-3p	-0.14	-0.14	N/A
RNASEL	ENST00000367559.3	ribonuclease L (2',5'-oligoisoadenylate synthetase-dependent)	86	1	0	1	0	1	hsa-miR-548b-3p	-0.14	-0.15	N/A
SCP2	ENST00000488965.1	sterol carrier protein 2	3640	1	0	0	1	1	hsa-miR-548b-3p	-0.14	-0.17	N/A
PRSS23	ENST00000280258.5	protease, serine, 23	10562	1	0	0	1	0	hsa-miR-548b-3p	-0.14	-0.14	N/A
KCNJ10	ENST00000368089.3	potassium inwardly-rectifying channel, subfamily J, member 10	5	1	0	1	0	0	hsa-miR-548b-3p	-0.14	-0.14	N/A
LIN52	ENST00000555028.1	lin-52 homolog (C. elegans)	116	1	0	1	0	2	hsa-miR-548b-3p	-0.14	-0.14	N/A
AC016722.1	ENST00000409518.1	Uncharacterized protein	5	1	0	1	0	0	hsa-miR-548b-3p	-0.14	-0.14	N/A
CSNK2B-LY6G5B-1181	ENST00000375880.2	Uncharacterized protein	200	1	0	1	0	1	hsa-miR-548b-3p	-0.14	-0.14	N/A
RASSF3	ENST00000542104.1	Ras association (RalGDS/AF-6) domain family member 3	461	2	0	1	1	2	hsa-miR-548b-3p	-0.14	-0.15	N/A
VPS72	ENST00000354473.4	vacuolar protein sorting 72 homolog (S. cerevisiae)	492	1	0	0	1	0	hsa-miR-548b-3p	-0.14	-0.14	N/A
PHF8	ENST00000338946.6	PHD finger protein 8	85	1	1	0	0	1	hsa-miR-548b-3p	-0.14	-0.15	N/A
UBR5	ENST00000520539.1	ubiquitin protein ligase E3 component n-recognin 5	733	1	0	1	0	0	hsa-miR-548b-3p	-0.14	-0.14	N/A
CT62	ENST00000566432.1	cancer/testis antigen 62	5	1	0	1	0	0	hsa-miR-548b-3p	-0.14	-0.14	N/A
VIM	ENST00000224237.5	vimentin	31747	1	0	0	1	0	hsa-miR-548b-3p	-0.14	-0.14	N/A
RPS6KA6	ENST00000262752.2	ribosomal protein S6 kinase, 90kDa, polypeptide 6	156	1	0	1	0	2	hsa-miR-548b-3p	-0.14	-0.18	N/A
NIN	ENST00000389868.3	ninein (GSK3B interacting protein)	594	3	0	1	2	0	hsa-miR-548b-3p	-0.14	-0.14	N/A
POLG	ENST00000268124.5	polymerase (DNA directed), gamma	16	1	0	1	0	0	hsa-miR-548b-3p	-0.14	-0.17	N/A
ZMAT2	ENST00000274712.3	zinc finger, matrin-type 2	1926	1	0	0	1	1	hsa-miR-548b-3p	-0.14	-0.14	N/A
UBXN2A	ENST00000309033.4	UBX domain protein 2A	45	2	0	1	1	1	hsa-miR-548b-3p	-0.14	-0.2	N/A
CNPPD1	ENST00000360507.5	cyclin Pas1/PHO80 domain containing 1	234	1	0	1	0	0	hsa-miR-548b-3p	-0.14	-0.14	N/A
HTR3B	ENST00000260191.2	5-hydroxytryptamine (serotonin) receptor 3B, ionotropic	5	1	0	1	0	0	hsa-miR-548b-3p	-0.14	-0.14	N/A
COMMD7	ENST00000278980.6	COMM domain containing 7	445	1	0	0	1	0	hsa-miR-548b-3p	-0.14	-0.14	N/A
FAM84B	ENST00000304916.3	family with sequence similarity 84, member B	45	1	0	1	0	3	hsa-miR-548b-3p	-0.14	-0.15	N/A
TCF19	ENST00000376257.3	transcription factor 19	881	2	0	1	1	1	hsa-miR-548b-3p	-0.14	-0.14	N/A
HES7	ENST00000541682.2	hairy and enhancer of split 7 (Drosophila)	416	1	0	1	0	0	hsa-miR-548b-3p	-0.14	-0.15	N/A
GMPS	ENST00000496455.2	guanine monphosphate synthase	867	3	0	1	2	3	hsa-miR-548b-3p	-0.14	-0.15	N/A
MAP3K19	ENST00000375845.3	mitogen-activated protein kinase kinase kinase 19	5	1	0	0	1	0	hsa-miR-548b-3p	-0.14	-0.14	N/A
ZIC4	ENST00000383075.3	Zic family member 4	5	1	0	1	0	1	hsa-miR-548b-3p	-0.14	-0.14	N/A
SLC24A3	ENST00000328041.6	solute carrier family 24 (sodium/potassium/calcium exchanger), member 3	63	1	0	1	0	0	hsa-miR-548b-3p	-0.14	-0.14	N/A
KIAA1598	ENST00000260777.10	KIAA1598	94	2	0	1	1	0	hsa-miR-548b-3p	-0.14	-0.14	N/A
UEVLD	ENST00000541984.1	UEV and lactate/malate dehyrogenase domains	39	1	0	1	0	1	hsa-miR-548b-3p	-0.14	-0.16	N/A
APBA3	ENST00000316757.3	amyloid beta (A4) precursor protein-binding, family A, member 3	215	1	0	1	0	0	hsa-miR-548b-3p	-0.14	-0.14	N/A
SLC20A1	ENST00000272542.3	solute carrier family 20 (phosphate transporter), member 1	205	1	0	1	0	0	hsa-miR-548b-3p	-0.14	-0.15	N/A
DDX10	ENST00000322536.3	DEAD (Asp-Glu-Ala-Asp) box polypeptide 10	9	1	1	0	0	0	hsa-miR-548b-3p	-0.14	-0.32	N/A
HAS3	ENST00000306560.1	hyaluronan synthase 3	15	2	1	1	0	1	hsa-miR-548b-3p	-0.14	-0.14	N/A
PTGER2	ENST00000245457.5	prostaglandin E receptor 2 (subtype EP2), 53kDa	84	1	0	0	1	0	hsa-miR-548b-3p	-0.14	-0.14	N/A
PAQR3	ENST00000512733.1	progestin and adipoQ receptor family member III	217	2	0	2	0	1	hsa-miR-548b-3p	-0.14	-0.17	N/A
CA5B	ENST00000454127.2	carbonic anhydrase VB, mitochondrial	245	1	0	1	0	0	hsa-miR-548b-3p	-0.14	-0.15	N/A
PRKAR2A	ENST00000265563.8	protein kinase, cAMP-dependent, regulatory, type II, alpha	583	1	0	1	0	3	hsa-miR-548b-3p	-0.14	-0.14	N/A
TGFBRAP1	ENST00000393359.2	transforming growth factor, beta receptor associated protein 1	435	1	0	1	0	5	hsa-miR-548b-3p	-0.14	-0.16	N/A
ZCCHC5	ENST00000321110.1	zinc finger, CCHC domain containing 5	5	1	0	1	0	0	hsa-miR-548b-3p	-0.14	-0.14	N/A
RIPK2	ENST00000220751.4	receptor-interacting serine-threonine kinase 2	312	1	0	1	0	1	hsa-miR-548b-3p	-0.14	-0.34	N/A
KCNS1	ENST00000306117.1	potassium voltage-gated channel, delayed-rectifier, subfamily S, member 1	5	2	0	2	0	1	hsa-miR-548b-3p	-0.14	-0.14	N/A
SLC15A1	ENST00000376503.5	solute carrier family 15 (oligopeptide transporter), member 1	15	1	0	0	1	0	hsa-miR-548b-3p	-0.14	-0.14	N/A
COL4A3BP	ENST00000380494.5	collagen, type IV, alpha 3 (Goodpasture antigen) binding protein	134	1	0	1	0	2	hsa-miR-548b-3p	-0.14	-0.14	N/A
AL360004.1	ENST00000358748.1	Uncharacterized protein	5	1	0	1	0	0	hsa-miR-548b-3p	-0.14	-0.14	N/A
MAPK1IP1L	ENST00000395468.4	mitogen-activated protein kinase 1 interacting protein 1-like	4002	2	0	2	0	1	hsa-miR-548b-3p	-0.13	-0.18	N/A
PAQR8	ENST00000442253.2	progestin and adipoQ receptor family member VIII	484	1	0	1	0	1	hsa-miR-548b-3p	-0.13	-0.16	N/A
SLC2A13	ENST00000280871.4	solute carrier family 2 (facilitated glucose transporter), member 13	47	1	0	1	0	1	hsa-miR-548b-3p	-0.13	-0.13	N/A
MED27	ENST00000357028.2	mediator complex subunit 27	68	1	0	1	0	0	hsa-miR-548b-3p	-0.13	-0.13	N/A
FAM86B1	ENST00000448228.2	family with sequence similarity 86, member B1	5	1	0	1	0	1	hsa-miR-548b-3p	-0.13	-0.13	N/A
CDO1	ENST00000250535.4	cysteine dioxygenase type 1	74	1	0	0	1	0	hsa-miR-548b-3p	-0.13	-0.13	N/A
SERTM1	ENST00000315190.3	serine-rich and transmembrane domain containing 1	12	1	0	1	0	0	hsa-miR-548b-3p	-0.13	-0.13	N/A
DIP2C	ENST00000280886.6	DIP2 disco-interacting protein 2 homolog C (Drosophila)	359	1	0	1	0	0	hsa-miR-548b-3p	-0.13	-0.13	N/A
ZMYM2	ENST00000382869.3	zinc finger, MYM-type 2	172	1	1	0	0	0	hsa-miR-548b-3p	-0.13	-0.14	N/A
RGMB	ENST00000308234.7	RGM domain family, member B	6087	2	0	2	0	1	hsa-miR-548b-3p	-0.13	-0.16	N/A
PTPN9	ENST00000306726.2	protein tyrosine phosphatase, non-receptor type 9	644	2	0	0	2	0	hsa-miR-548b-3p	-0.13	-0.25	N/A
PLA2G12B	ENST00000373032.3	phospholipase A2, group XIIB	131	1	0	0	1	0	hsa-miR-548b-3p	-0.13	-0.13	N/A
TAB3	ENST00000378933.1	TGF-beta activated kinase 1/MAP3K7 binding protein 3	201	1	1	0	0	1	hsa-miR-548b-3p	-0.13	-0.13	N/A
SLC14A1	ENST00000321925.4	solute carrier family 14 (urea transporter), member 1	190	2	0	0	2	0	hsa-miR-548b-3p	-0.13	-0.14	N/A
KLLN	ENST00000445946.3	killin, p53-regulated DNA replication inhibitor	5	1	0	0	1	3	hsa-miR-548b-3p	-0.13	-0.13	N/A
LANCL2	ENST00000254770.2	LanC lantibiotic synthetase component C-like 2 (bacterial)	237	1	0	1	0	0	hsa-miR-548b-3p	-0.13	-0.17	N/A
DKK1	ENST00000373970.3	dickkopf WNT signaling pathway inhibitor 1	2384	1	0	0	1	0	hsa-miR-548b-3p	-0.13	-0.14	N/A
DUSP5	ENST00000369583.3	dual specificity phosphatase 5	600	1	0	1	0	2	hsa-miR-548b-3p	-0.13	-0.14	N/A
ATF2	ENST00000487334.2	activating transcription factor 2	123	1	0	1	0	0	hsa-miR-548b-3p	-0.13	-0.22	N/A
STAT1	ENST00000540176.1	signal transducer and activator of transcription 1, 91kDa	326	1	0	1	0	1	hsa-miR-548b-3p	-0.13	-0.15	N/A
DLGAP2	ENST00000421627.2	discs, large (Drosophila) homolog-associated protein 2	5	1	0	1	0	1	hsa-miR-548b-3p	-0.13	-0.13	N/A
C21orf33	ENST00000291577.6	chromosome 21 open reading frame 33	1153	1	0	1	0	0	hsa-miR-548b-3p	-0.13	-0.13	N/A
F11R	ENST00000368026.6	F11 receptor	2844	2	1	0	1	0	hsa-miR-548b-3p	-0.13	-0.22	N/A
ZNF189	ENST00000374861.3	zinc finger protein 189	202	5	1	4	0	3	hsa-miR-548b-3p	-0.13	-0.3	N/A
OSMR	ENST00000274276.3	oncostatin M receptor	2781	1	0	1	0	0	hsa-miR-548b-3p	-0.13	-0.13	N/A
PCYT1A	ENST00000292823.2	phosphate cytidylyltransferase 1, choline, alpha	731	3	1	0	2	5	hsa-miR-548b-3p	-0.13	-0.17	N/A
ATP10D	ENST00000273859.3	ATPase, class V, type 10D	440	1	1	0	0	1	hsa-miR-548b-3p	-0.13	-0.13	N/A
OCLN	ENST00000355237.2	occludin	5	1	0	1	0	2	hsa-miR-548b-3p	-0.13	-0.13	N/A
ZNF738	ENST00000380870.4	zinc finger protein 738	28	1	0	0	1	0	hsa-miR-548b-3p	-0.13	-0.13	N/A
SALL1	ENST00000566102.1	sal-like 1 (Drosophila)	95	1	0	1	0	0	hsa-miR-548b-3p	-0.13	-0.31	N/A
SYNCRIP	ENST00000355238.6	synaptotagmin binding, cytoplasmic RNA interacting protein	4864	3	0	2	1	2	hsa-miR-548b-3p	-0.13	-0.15	N/A
UST	ENST00000367463.4	uronyl-2-sulfotransferase	933	1	0	0	1	1	hsa-miR-548b-3p	-0.13	-0.13	N/A
LPIN3	ENST00000373257.3	lipin 3	108	1	0	1	0	1	hsa-miR-548b-3p	-0.13	-0.13	N/A
UBQLN4	ENST00000368309.3	ubiquilin 4	5	2	0	1	1	0	hsa-miR-548b-3p	-0.13	-0.13	N/A
ROBO1	ENST00000436010.2	roundabout, axon guidance receptor, homolog 1 (Drosophila)	546	1	1	0	0	1	hsa-miR-548b-3p	-0.13	-0.13	N/A
DIRAS2	ENST00000375765.3	DIRAS family, GTP-binding RAS-like 2	5	3	0	2	1	1	hsa-miR-548b-3p	-0.13	-0.13	N/A
NFE2L2	ENST00000397063.4	nuclear factor, erythroid 2-like 2	1964	1	0	0	1	0	hsa-miR-548b-3p	-0.13	-0.13	N/A
KCNJ2	ENST00000243457.3	potassium inwardly-rectifying channel, subfamily J, member 2	5	2	0	2	0	2	hsa-miR-548b-3p	-0.13	-0.13	N/A
AL355390.1	ENST00000325811.1	Uncharacterized protein	5	1	0	0	1	1	hsa-miR-548b-3p	-0.13	-0.13	N/A
SLC26A7	ENST00000309536.2	solute carrier family 26 (anion exchanger), member 7	5	1	0	0	1	0	hsa-miR-548b-3p	-0.13	-0.13	N/A
CST3	ENST00000398411.1	cystatin C	11	1	0	1	0	0	hsa-miR-548b-3p	-0.13	-0.13	N/A
ETS1	ENST00000531611.1	v-ets avian erythroblastosis virus E26 oncogene homolog 1	1423	1	0	1	0	0	hsa-miR-548b-3p	-0.13	-0.14	N/A
LIF	ENST00000403987.3	leukemia inhibitory factor	55	1	0	1	0	1	hsa-miR-548b-3p	-0.13	-0.14	N/A
PSD3	ENST00000327040.8	pleckstrin and Sec7 domain containing 3	133	3	0	3	0	1	hsa-miR-548b-3p	-0.13	-0.16	N/A
HAS2	ENST00000303924.4	hyaluronan synthase 2	398	1	0	0	1	3	hsa-miR-548b-3p	-0.13	-0.14	N/A
GTF2IRD2B	ENST00000312575.7	GTF2I repeat domain containing 2B	5	1	0	0	1	0	hsa-miR-548b-3p	-0.13	-0.13	N/A
RAB9B	ENST00000243298.2	RAB9B, member RAS oncogene family	21	1	0	1	0	0	hsa-miR-548b-3p	-0.13	-0.13	N/A
GTF2IRD2	ENST00000405086.2	GTF2I repeat domain containing 2	5	1	0	0	1	0	hsa-miR-548b-3p	-0.13	-0.13	N/A
SERPINE2	ENST00000409304.1	serpin peptidase inhibitor, clade E (nexin, plasminogen activator inhibitor type 1), member 2	1372	1	0	0	1	0	hsa-miR-548b-3p	-0.13	-0.13	N/A
TMPRSS4	ENST00000534111.1	transmembrane protease, serine 4	5	1	1	0	0	0	hsa-miR-548b-3p	-0.13	-0.13	N/A
LYZ	ENST00000261267.2	lysozyme	255	1	0	0	1	1	hsa-miR-548b-3p	-0.13	-0.13	N/A
RGS2	ENST00000235382.5	regulator of G-protein signaling 2, 24kDa	321	1	0	0	1	0	hsa-miR-548b-3p	-0.13	-0.13	N/A
YEATS4	ENST00000247843.2	YEATS domain containing 4	497	1	0	0	1	0	hsa-miR-548b-3p	-0.13	-0.13	N/A
VANGL1	ENST00000355485.2	VANGL planar cell polarity protein 1	721	3	0	1	2	8	hsa-miR-548b-3p	-0.13	-0.14	N/A
DCTN5	ENST00000300087.2	dynactin 5 (p25)	764	2	0	1	1	2	hsa-miR-548b-3p	-0.13	-0.16	N/A
RNF165	ENST00000269439.7	ring finger protein 165	18	1	1	0	0	0	hsa-miR-548b-3p	-0.13	-0.13	N/A
MOG	ENST00000376902.3	myelin oligodendrocyte glycoprotein	5	1	0	1	0	0	hsa-miR-548b-3p	-0.13	-0.13	N/A
FCHO2	ENST00000430046.2	FCH domain only 2	158	2	0	1	1	1	hsa-miR-548b-3p	-0.13	-0.13	N/A
SOCS2	ENST00000548537.1	suppressor of cytokine signaling 2	89	1	0	1	0	1	hsa-miR-548b-3p	-0.13	-0.18	N/A
PACS1	ENST00000320580.4	phosphofurin acidic cluster sorting protein 1	87	2	0	2	0	1	hsa-miR-548b-3p	-0.13	-0.16	N/A
RBM15B	ENST00000323686.4	RNA binding motif protein 15B	1925	1	0	0	1	0	hsa-miR-548b-3p	-0.13	-0.13	N/A
PRKD2	ENST00000601806.1	protein kinase D2	287	1	0	1	0	0	hsa-miR-548b-3p	-0.13	-0.13	N/A
RBM7	ENST00000541475.1	RNA binding motif protein 7	46	1	0	1	0	1	hsa-miR-548b-3p	-0.13	-0.13	N/A
CNRIP1	ENST00000409862.1	cannabinoid receptor interacting protein 1	29	1	0	0	1	0	hsa-miR-548b-3p	-0.13	-0.13	N/A
COX6C	ENST00000520468.2	cytochrome c oxidase subunit VIc	130	1	0	0	1	1	hsa-miR-548b-3p	-0.13	-0.24	N/A
GLUL	ENST00000331872.6	glutamate-ammonia ligase	1073	4	2	1	1	3	hsa-miR-548b-3p	-0.13	-0.69	N/A
TLR4	ENST00000355622.6	toll-like receptor 4	47	3	1	0	2	3	hsa-miR-548b-3p	-0.13	-0.13	N/A
OR6A2	ENST00000332601.3	olfactory receptor, family 6, subfamily A, member 2	5	1	0	0	1	0	hsa-miR-548b-3p	-0.13	-0.13	N/A
PAAF1	ENST00000544552.1	proteasomal ATPase-associated factor 1	22	1	0	0	1	0	hsa-miR-548b-3p	-0.13	-0.13	N/A
CREBBP	ENST00000262367.5	CREB binding protein	532	3	1	2	0	3	hsa-miR-548b-3p	-0.13	-0.15	N/A
TEX9	ENST00000558083.2	testis expressed 9	10	1	1	0	0	2	hsa-miR-548b-3p	-0.13	-0.24	N/A
TTC30A	ENST00000355689.5	tetratricopeptide repeat domain 30A	30	2	0	2	0	1	hsa-miR-548b-3p	-0.13	-0.29	N/A
SDAD1	ENST00000356260.5	SDA1 domain containing 1	91	2	1	0	1	3	hsa-miR-548b-3p	-0.13	-0.22	N/A
SPG21	ENST00000204566.2	spastic paraplegia 21 (autosomal recessive, Mast syndrome)	227	1	0	0	1	1	hsa-miR-548b-3p	-0.12	-0.12	N/A
EMB	ENST00000303221.5	embigin	17	1	0	1	0	1	hsa-miR-548b-3p	-0.12	-0.12	N/A
G6PC3	ENST00000269097.4	glucose 6 phosphatase, catalytic, 3	429	1	0	1	0	0	hsa-miR-548b-3p	-0.12	-0.12	N/A
PDCD5	ENST00000419343.3	programmed cell death 5	158	1	0	0	1	0	hsa-miR-548b-3p	-0.12	-0.12	N/A
MYOCD	ENST00000425538.1	myocardin	62	2	0	2	0	3	hsa-miR-548b-3p	-0.12	-0.15	N/A
PLD6	ENST00000321560.3	phospholipase D family, member 6	280	2	0	0	2	0	hsa-miR-548b-3p	-0.12	-0.12	N/A
RAB30	ENST00000533486.1	RAB30, member RAS oncogene family	274	2	1	1	0	3	hsa-miR-548b-3p	-0.12	-0.15	N/A
WNT8B	ENST00000343737.5	wingless-type MMTV integration site family, member 8B	25	2	0	1	1	0	hsa-miR-548b-3p	-0.12	-0.13	N/A
KIF5A	ENST00000455537.2	kinesin family member 5A	5	1	0	1	0	0	hsa-miR-548b-3p	-0.12	-0.12	N/A
RUNX3	ENST00000399916.1	runt-related transcription factor 3	378	1	1	0	0	0	hsa-miR-548b-3p	-0.12	-0.12	N/A
INA	ENST00000369849.4	internexin neuronal intermediate filament protein, alpha	46	1	0	1	0	0	hsa-miR-548b-3p	-0.12	-0.14	N/A
ACOX3	ENST00000356406.5	acyl-CoA oxidase 3, pristanoyl	551	2	0	1	1	0	hsa-miR-548b-3p	-0.12	-0.2	N/A
SERINC5	ENST00000512721.1	serine incorporator 5	175	2	1	1	0	0	hsa-miR-548b-3p	-0.12	-0.13	N/A
CKAP4	ENST00000378026.4	cytoskeleton-associated protein 4	1923	2	0	1	1	2	hsa-miR-548b-3p	-0.12	-0.2	N/A
STX3	ENST00000535361.1	syntaxin 3	564	2	0	1	1	1	hsa-miR-548b-3p	-0.12	-0.2	N/A
GSTK1	ENST00000358406.5	glutathione S-transferase kappa 1	299	1	1	0	0	0	hsa-miR-548b-3p	-0.12	-0.32	N/A
GRSF1	ENST00000254799.6	G-rich RNA sequence binding factor 1	4414	1	0	0	1	1	hsa-miR-548b-3p	-0.12	-0.24	N/A
FCRL6	ENST00000321935.6	Fc receptor-like 6	5	1	0	1	0	0	hsa-miR-548b-3p	-0.12	-0.12	N/A
ARMC7	ENST00000581078.1	armadillo repeat containing 7	64	1	0	1	0	0	hsa-miR-548b-3p	-0.12	-0.12	N/A
HMGCL	ENST00000374490.3	3-hydroxymethyl-3-methylglutaryl-CoA lyase	1129	1	0	1	0	0	hsa-miR-548b-3p	-0.12	-0.12	N/A
PARP12	ENST00000263549.3	poly (ADP-ribose) polymerase family, member 12	16	1	0	0	1	0	hsa-miR-548b-3p	-0.12	-0.12	N/A
FAM49B	ENST00000519824.2	family with sequence similarity 49, member B	52	1	0	0	1	0	hsa-miR-548b-3p	-0.12	-0.12	N/A
TMEM26	ENST00000399298.3	transmembrane protein 26	10	2	0	1	1	1	hsa-miR-548b-3p	-0.12	-0.12	N/A
REST	ENST00000309042.7	RE1-silencing transcription factor	31	3	0	2	1	0	hsa-miR-548b-3p	-0.12	-0.16	N/A
SLC25A44	ENST00000359511.4	solute carrier family 25, member 44	760	1	0	1	0	0	hsa-miR-548b-3p	-0.12	-0.12	N/A
DCUN1D2	ENST00000332592.3	DCN1, defective in cullin neddylation 1, domain containing 2	17	1	0	1	0	0	hsa-miR-548b-3p	-0.12	-0.13	N/A
DCHS2	ENST00000357232.4	dachsous cadherin-related 2	5	1	0	1	0	1	hsa-miR-548b-3p	-0.12	-0.12	N/A
OAS2	ENST00000392583.2	2'-5'-oligoadenylate synthetase 2, 69/71kDa	5	1	0	1	0	1	hsa-miR-548b-3p	-0.12	-0.12	N/A
GCSAM	ENST00000308910.4	germinal center-associated, signaling and motility	5	1	0	0	1	0	hsa-miR-548b-3p	-0.12	-0.12	N/A
DPP8	ENST00000341861.5	dipeptidyl-peptidase 8	1293	2	0	2	0	0	hsa-miR-548b-3p	-0.12	-0.21	N/A
CMPK2	ENST00000256722.5	cytidine monophosphate (UMP-CMP) kinase 2, mitochondrial	13	1	0	1	0	0	hsa-miR-548b-3p	-0.12	-0.17	N/A
TRIB1	ENST00000311922.3	tribbles pseudokinase 1	313	1	0	1	0	0	hsa-miR-548b-3p	-0.12	-0.13	N/A
ZNF257	ENST00000594947.1	zinc finger protein 257	5	1	0	1	0	0	hsa-miR-548b-3p	-0.12	-0.12	N/A
MPO	ENST00000225275.3	myeloperoxidase	5	1	0	1	0	0	hsa-miR-548b-3p	-0.12	-0.12	N/A
RFNG	ENST00000310496.4	RFNG O-fucosylpeptide 3-beta-N-acetylglucosaminyltransferase	242	1	0	0	1	0	hsa-miR-548b-3p	-0.12	-0.12	N/A
LIN7A	ENST00000552864.1	lin-7 homolog A (C. elegans)	86	1	0	1	0	1	hsa-miR-548b-3p	-0.12	-0.27	N/A
LHCGR	ENST00000294954.7	luteinizing hormone/choriogonadotropin receptor	5	1	0	0	1	0	hsa-miR-548b-3p	-0.12	-0.12	N/A
SPIN3	ENST00000374919.3	spindlin family, member 3	12	1	0	1	0	0	hsa-miR-548b-3p	-0.12	-0.12	N/A
THBS2	ENST00000366787.3	thrombospondin 2	372	1	0	1	0	1	hsa-miR-548b-3p	-0.12	-0.12	N/A
BMP6	ENST00000283147.6	bone morphogenetic protein 6	1070	1	0	1	0	0	hsa-miR-548b-3p	-0.12	-0.12	N/A
DARS	ENST00000264161.4	aspartyl-tRNA synthetase	361	3	0	0	3	0	hsa-miR-548b-3p	-0.12	-0.21	N/A
TBPL1	ENST00000237264.4	TBP-like 1	69	1	0	1	0	0	hsa-miR-548b-3p	-0.12	-0.14	N/A
FBXO21	ENST00000427718.2	F-box protein 21	1035	2	0	2	0	0	hsa-miR-548b-3p	-0.12	-0.15	N/A
MFAP3L	ENST00000393704.3	microfibrillar-associated protein 3-like	69	1	0	1	0	1	hsa-miR-548b-3p	-0.12	-0.12	N/A
FBXO7	ENST00000382058.3	F-box protein 7	179	1	0	0	1	0	hsa-miR-548b-3p	-0.12	-0.15	N/A
EFNA1	ENST00000368407.3	ephrin-A1	423	1	0	0	1	1	hsa-miR-548b-3p	-0.12	-0.12	N/A
TEDDM1	ENST00000367565.1	transmembrane epididymal protein 1	5	1	0	1	0	0	hsa-miR-548b-3p	-0.12	-0.12	N/A
CYB5RL	ENST00000419823.2	cytochrome b5 reductase-like	7	1	0	1	0	0	hsa-miR-548b-3p	-0.12	-0.12	N/A
PIGG	ENST00000296306.7	phosphatidylinositol glycan anchor biosynthesis, class G	487	1	0	1	0	2	hsa-miR-548b-3p	-0.12	-0.12	N/A
ZSCAN31	ENST00000439158.1	zinc finger and SCAN domain containing 31	43	1	0	0	1	1	hsa-miR-548b-3p	-0.12	-0.12	N/A
PEG10	ENST00000482108.1	paternally expressed 10	8778	2	0	0	2	1	hsa-miR-548b-3p	-0.12	-0.12	N/A
LEP	ENST00000308868.4	leptin	5	1	0	1	0	1	hsa-miR-548b-3p	-0.12	-0.12	N/A
DDX19A	ENST00000302243.7	DEAD (Asp-Glu-Ala-Asp) box polypeptide 19A	148	1	1	0	0	0	hsa-miR-548b-3p	-0.12	-0.15	N/A
DTX3L	ENST00000296161.4	deltex 3-like (Drosophila)	319	2	0	2	0	1	hsa-miR-548b-3p	-0.12	-0.12	N/A
NFYA	ENST00000341376.6	nuclear transcription factor Y, alpha	177	1	0	1	0	2	hsa-miR-548b-3p	-0.12	-0.17	N/A
FAM3C	ENST00000359943.3	family with sequence similarity 3, member C	15	1	0	0	1	2	hsa-miR-548b-3p	-0.12	-0.14	N/A
EHF	ENST00000257831.3	ets homologous factor	5	1	0	1	0	1	hsa-miR-548b-3p	-0.12	-0.12	N/A
CXCR2	ENST00000318507.2	chemokine (C-X-C motif) receptor 2	5	2	0	1	1	0	hsa-miR-548b-3p	-0.12	-0.12	N/A
WNK3	ENST00000375169.3	WNK lysine deficient protein kinase 3	55	1	0	1	0	0	hsa-miR-548b-3p	-0.12	-0.12	N/A
OR9Q1	ENST00000335397.3	olfactory receptor, family 9, subfamily Q, member 1	5	1	0	0	1	1	hsa-miR-548b-3p	-0.12	-0.12	N/A
DENND4B	ENST00000361217.4	DENN/MADD domain containing 4B	167	1	1	0	0	1	hsa-miR-548b-3p	-0.12	-0.12	N/A
CPNE8	ENST00000331366.5	copine VIII	343	1	0	0	1	0	hsa-miR-548b-3p	-0.12	-0.12	N/A
TMBIM1	ENST00000258412.3	transmembrane BAX inhibitor motif containing 1	2201	1	0	1	0	0	hsa-miR-548b-3p	-0.12	-0.12	N/A
UPP2	ENST00000605860.1	uridine phosphorylase 2	5	1	0	1	0	0	hsa-miR-548b-3p	-0.12	-0.12	N/A
LRRC14B	ENST00000328278.3	leucine rich repeat containing 14B	0	1	0	0	1	0	hsa-miR-548b-3p	-0.12	-0.12	N/A
AKAP12	ENST00000402676.2	A kinase (PRKA) anchor protein 12	913	1	0	1	0	1	hsa-miR-548b-3p	-0.12	-0.12	N/A
USP10	ENST00000219473.7	ubiquitin specific peptidase 10	66	1	0	0	1	0	hsa-miR-548b-3p	-0.12	-0.12	N/A
CSTF1	ENST00000217109.4	cleavage stimulation factor, 3' pre-RNA, subunit 1, 50kDa	658	2	0	2	0	1	hsa-miR-548b-3p	-0.12	-0.19	N/A
PRRC2B	ENST00000372249.1	proline-rich coiled-coil 2B	97	3	0	1	2	0	hsa-miR-548b-3p	-0.12	-0.14	N/A
QRSL1	ENST00000369046.4	glutaminyl-tRNA synthase (glutamine-hydrolyzing)-like 1	53	1	0	1	0	0	hsa-miR-548b-3p	-0.12	-0.18	N/A
WDR5	ENST00000425041.1	WD repeat domain 5	889	2	1	0	1	0	hsa-miR-548b-3p	-0.12	-0.15	N/A
C12orf74	ENST00000544406.2	chromosome 12 open reading frame 74	5	1	0	0	1	0	hsa-miR-548b-3p	-0.12	-0.12	N/A
MAN2B2	ENST00000285599.3	mannosidase, alpha, class 2B, member 2	747	1	0	1	0	0	hsa-miR-548b-3p	-0.12	-0.12	N/A
PI4KB	ENST00000368874.4	phosphatidylinositol 4-kinase, catalytic, beta	1504	1	0	1	0	0	hsa-miR-548b-3p	-0.12	-0.12	N/A
KCTD7	ENST00000275532.3	potassium channel tetramerization domain containing 7	693	1	0	1	0	2	hsa-miR-548b-3p	-0.12	-0.12	N/A
PRDM9	ENST00000296682.3	PR domain containing 9	5	1	0	1	0	0	hsa-miR-548b-3p	-0.12	-0.12	N/A
AEN	ENST00000332810.3	apoptosis enhancing nuclease	610	1	0	1	0	0	hsa-miR-548b-3p	-0.12	-0.12	N/A
ADAM10	ENST00000260408.3	ADAM metallopeptidase domain 10	385	2	0	1	1	1	hsa-miR-548b-3p	-0.11	-0.12	N/A
RPA3-AS1	ENST00000406829.1	RPA3 antisense RNA 1	22	1	0	0	1	2	hsa-miR-548b-3p	-0.11	-0.14	N/A
EFHC1	ENST00000371068.5	EF-hand domain (C-terminal) containing 1	61	2	0	1	1	0	hsa-miR-548b-3p	-0.11	-0.2	N/A
FADS2	ENST00000257261.6	fatty acid desaturase 2	285	2	0	1	1	0	hsa-miR-548b-3p	-0.11	-0.12	N/A
RPTN	ENST00000316073.3	repetin	5	1	0	1	0	0	hsa-miR-548b-3p	-0.11	-0.11	N/A
BEND6	ENST00000370750.2	BEN domain containing 6	11	1	0	0	1	0	hsa-miR-548b-3p	-0.11	-0.11	N/A
KIAA0247	ENST00000342745.4	KIAA0247	161	1	0	0	1	0	hsa-miR-548b-3p	-0.11	-0.12	N/A
TAOK1	ENST00000261716.3	TAO kinase 1	164	2	0	1	1	3	hsa-miR-548b-3p	-0.11	-0.14	N/A
UBIAD1	ENST00000376810.5	UbiA prenyltransferase domain containing 1	303	2	0	0	2	0	hsa-miR-548b-3p	-0.11	-0.16	N/A
DAW1	ENST00000373666.2	dynein assembly factor with WDR repeat domains 1	82	1	0	1	0	0	hsa-miR-548b-3p	-0.11	-0.11	N/A
RASA2	ENST00000286364.3	RAS p21 protein activator 2	170	1	1	0	0	1	hsa-miR-548b-3p	-0.11	-0.11	N/A
MMP8	ENST00000236826.3	matrix metallopeptidase 8 (neutrophil collagenase)	5	2	0	0	2	1	hsa-miR-548b-3p	-0.11	-0.11	N/A
RRAGC	ENST00000373001.3	Ras-related GTP binding C	1062	1	0	1	0	0	hsa-miR-548b-3p	-0.11	-0.11	N/A
ADI1	ENST00000327435.6	acireductone dioxygenase 1	5881	1	0	0	1	1	hsa-miR-548b-3p	-0.11	-0.11	N/A
ZNF749	ENST00000334181.4	zinc finger protein 749	69	1	0	1	0	1	hsa-miR-548b-3p	-0.11	-0.14	N/A
NCOA2	ENST00000452400.2	nuclear receptor coactivator 2	271	1	0	1	0	0	hsa-miR-548b-3p	-0.11	-0.11	N/A
UFL1	ENST00000369278.4	UFM1-specific ligase 1	298	1	0	1	0	0	hsa-miR-548b-3p	-0.11	-0.11	N/A
PPTC7	ENST00000354300.3	PTC7 protein phosphatase homolog (S. cerevisiae)	817	1	0	1	0	2	hsa-miR-548b-3p	-0.11	-0.11	N/A
CHST14	ENST00000306243.5	carbohydrate (N-acetylgalactosamine 4-0) sulfotransferase 14	1143	1	0	1	0	1	hsa-miR-548b-3p	-0.11	-0.11	N/A
WIPI2	ENST00000288828.4	WD repeat domain, phosphoinositide interacting 2	1038	1	0	1	0	1	hsa-miR-548b-3p	-0.11	-0.14	N/A
MLF1	ENST00000355893.5	myeloid leukemia factor 1	458	1	0	0	1	0	hsa-miR-548b-3p	-0.11	-0.14	N/A
SMAD9	ENST00000399275.2	SMAD family member 9	62	2	0	0	2	0	hsa-miR-548b-3p	-0.11	-0.11	N/A
METTL7A	ENST00000332160.4	methyltransferase like 7A	695	1	0	1	0	1	hsa-miR-548b-3p	-0.11	-0.11	N/A
SIN3A	ENST00000394947.3	SIN3 transcription regulator family member A	1142	1	1	0	0	0	hsa-miR-548b-3p	-0.11	-0.27	N/A
C16orf89	ENST00000474471.3	chromosome 16 open reading frame 89	5	1	0	1	0	0	hsa-miR-548b-3p	-0.11	-0.11	N/A
SYCP1	ENST00000369522.3	synaptonemal complex protein 1	5	1	0	0	1	0	hsa-miR-548b-3p	-0.11	-0.11	N/A
EIF4E1B	ENST00000318682.6	eukaryotic translation initiation factor 4E family member 1B	5	1	0	0	1	0	hsa-miR-548b-3p	-0.11	-0.11	N/A
GOLGA8B	ENST00000342314.5	golgin A8 family, member B	170	1	0	1	0	0	hsa-miR-548b-3p	-0.11	-0.11	N/A
GPR26	ENST00000284674.1	G protein-coupled receptor 26	5	2	0	1	1	2	hsa-miR-548b-3p	-0.11	-0.12	N/A
TTC8	ENST00000345383.5	tetratricopeptide repeat domain 8	90	1	0	0	1	0	hsa-miR-548b-3p	-0.11	-0.11	N/A
NDE1	ENST00000396353.2	nudE neurodevelopment protein 1	25	1	0	1	0	0	hsa-miR-548b-3p	-0.11	-0.11	N/A
ZNF784	ENST00000591479.1	zinc finger protein 784	19	1	0	1	0	0	hsa-miR-548b-3p	-0.11	-0.11	N/A
RPS6KB1	ENST00000225577.4	ribosomal protein S6 kinase, 70kDa, polypeptide 1	16	2	0	1	1	2	hsa-miR-548b-3p	-0.11	-0.11	N/A
TMEM19	ENST00000266673.5	transmembrane protein 19	1378	1	0	0	1	2	hsa-miR-548b-3p	-0.11	-0.11	N/A
C2orf69	ENST00000319974.5	chromosome 2 open reading frame 69	82	2	0	1	1	0	hsa-miR-548b-3p	-0.11	-0.21	N/A
EGLN3	ENST00000250457.3	egl-9 family hypoxia-inducible factor 3	71	2	0	0	2	0	hsa-miR-548b-3p	-0.11	-0.11	N/A
SH3D19	ENST00000409598.4	SH3 domain containing 19	245	1	0	1	0	1	hsa-miR-548b-3p	-0.11	-0.18	N/A
FBXL17	ENST00000359660.5	F-box and leucine-rich repeat protein 17	182	1	0	1	0	0	hsa-miR-548b-3p	-0.11	-0.11	N/A
HOMER1	ENST00000508576.1	homer homolog 1 (Drosophila)	394	1	0	1	0	1	hsa-miR-548b-3p	-0.11	-0.11	N/A
CCDC169-SOHLH2	ENST00000511166.1	CCDC169-SOHLH2 readthrough	15	1	0	0	1	0	hsa-miR-548b-3p	-0.11	-0.17	N/A
ENPP1	ENST00000360971.2	ectonucleotide pyrophosphatase/phosphodiesterase 1	159	3	1	0	2	0	hsa-miR-548b-3p	-0.11	-0.13	N/A
VAPB	ENST00000395802.3	VAMP (vesicle-associated membrane protein)-associated protein B and C	391	2	0	0	2	1	hsa-miR-548b-3p	-0.11	-0.12	N/A
ZNF169	ENST00000481550.2	zinc finger protein 169	12	1	0	1	0	0	hsa-miR-548b-3p	-0.11	-0.11	N/A
DNAJC5G	ENST00000296097.3	DnaJ (Hsp40) homolog, subfamily C, member 5 gamma	5	1	0	0	1	0	hsa-miR-548b-3p	-0.11	-0.11	N/A
PSMA8	ENST00000343848.6	proteasome (prosome, macropain) subunit, alpha type, 8	5	1	0	0	1	0	hsa-miR-548b-3p	-0.11	-0.11	N/A
DNAJA2	ENST00000317089.5	DnaJ (Hsp40) homolog, subfamily A, member 2	1487	1	1	0	0	0	hsa-miR-548b-3p	-0.11	-0.31	N/A
MAGEA4	ENST00000276344.2	melanoma antigen family A, 4	5	1	0	0	1	0	hsa-miR-548b-3p	-0.11	-0.11	N/A
H2AFV	ENST00000381124.5	H2A histone family, member V	9640	1	0	0	1	0	hsa-miR-548b-3p	-0.11	-0.11	N/A
ZWINT	ENST00000373944.3	ZW10 interacting kinetochore protein	6608	2	0	1	1	1	hsa-miR-548b-3p	-0.11	-0.15	N/A
TGFB2	ENST00000366930.4	transforming growth factor, beta 2	157	1	0	1	0	1	hsa-miR-548b-3p	-0.11	-0.22	N/A
MYO16	ENST00000356711.2	myosin XVI	7	1	0	1	0	2	hsa-miR-548b-3p	-0.11	-0.12	N/A
B3GNT1	ENST00000311181.4	UDP-GlcNAc:betaGal beta-1,3-N-acetylglucosaminyltransferase 1	2688	1	0	0	1	0	hsa-miR-548b-3p	-0.11	-0.14	N/A
CCDC82	ENST00000278520.5	coiled-coil domain containing 82	224	1	0	0	1	0	hsa-miR-548b-3p	-0.11	-0.11	N/A
SLC8A3	ENST00000356921.2	solute carrier family 8 (sodium/calcium exchanger), member 3	5	2	0	1	1	2	hsa-miR-548b-3p	-0.11	-0.11	N/A
ABCA10	ENST00000416101.2	ATP-binding cassette, sub-family A (ABC1), member 10	7	2	0	1	1	1	hsa-miR-548b-3p	-0.11	-0.11	N/A
TSPYL6	ENST00000317802.7	TSPY-like 6	5	1	0	1	0	2	hsa-miR-548b-3p	-0.11	-0.11	N/A
ZNF492	ENST00000456783.2	zinc finger protein 492	5	1	0	1	0	0	hsa-miR-548b-3p	-0.11	-0.11	N/A
DCAF4L1	ENST00000333141.5	DDB1 and CUL4 associated factor 4-like 1	5	1	0	0	1	1	hsa-miR-548b-3p	-0.11	-0.11	N/A
AC008964.1	ENST00000593965.1		5	1	0	0	1	0	hsa-miR-548b-3p	-0.11	-0.11	N/A
DERL2	ENST00000572834.1	derlin 2	261	1	0	1	0	4	hsa-miR-548b-3p	-0.11	-0.14	N/A
ADSS	ENST00000366535.3	adenylosuccinate synthase	2881	1	0	0	1	0	hsa-miR-548b-3p	-0.11	-0.11	N/A
BOD1L1	ENST00000040738.5	biorientation of chromosomes in cell division 1-like 1	46	1	0	1	0	0	hsa-miR-548b-3p	-0.11	-0.11	N/A
ANKRD31	ENST00000506364.2	ankyrin repeat domain 31	5	1	0	0	1	0	hsa-miR-548b-3p	-0.11	-0.11	N/A
MGAT4C	ENST00000604798.1	mannosyl (alpha-1,3-)-glycoprotein beta-1,4-N-acetylglucosaminyltransferase, isozyme C (putative)	5	1	0	0	1	2	hsa-miR-548b-3p	-0.11	-0.11	N/A
TAT	ENST00000355962.4	tyrosine aminotransferase	5	1	0	1	0	0	hsa-miR-548b-3p	-0.11	-0.11	N/A
KCTD10	ENST00000228495.6	potassium channel tetramerization domain containing 10	147	1	0	1	0	0	hsa-miR-548b-3p	-0.11	-0.11	N/A
HMGCR	ENST00000287936.4	3-hydroxy-3-methylglutaryl-CoA reductase	1385	1	0	1	0	1	hsa-miR-548b-3p	-0.11	-0.11	N/A
MAK	ENST00000313243.2	male germ cell-associated kinase	7	1	1	0	0	1	hsa-miR-548b-3p	-0.11	-0.16	N/A
C11orf57	ENST00000532163.1	chromosome 11 open reading frame 57	207	2	0	1	1	2	hsa-miR-548b-3p	-0.11	-0.28	N/A
ZSCAN22	ENST00000329665.4	zinc finger and SCAN domain containing 22	45	1	0	1	0	0	hsa-miR-548b-3p	-0.11	-0.11	N/A
FAM122B	ENST00000370790.1	family with sequence similarity 122B	334	2	1	0	1	2	hsa-miR-548b-3p	-0.11	-0.25	N/A
DTD2	ENST00000310850.4	D-tyrosyl-tRNA deacylase 2 (putative)	924	1	0	0	1	0	hsa-miR-548b-3p	-0.11	-0.11	N/A
SYT13	ENST00000020926.3	synaptotagmin XIII	5	1	0	1	0	0	hsa-miR-548b-3p	-0.11	-0.11	N/A
ZNF418	ENST00000595830.1	zinc finger protein 418	8	1	1	0	0	0	hsa-miR-548b-3p	-0.11	-0.11	N/A
C8orf31	ENST00000395172.1	chromosome 8 open reading frame 31	8	1	0	1	0	0	hsa-miR-548b-3p	-0.11	-0.18	N/A
B3GNT9	ENST00000449549.3	UDP-GlcNAc:betaGal beta-1,3-N-acetylglucosaminyltransferase 9	56	1	0	1	0	0	hsa-miR-548b-3p	-0.11	-0.11	N/A
PPFIA1	ENST00000253925.7	protein tyrosine phosphatase, receptor type, f polypeptide (PTPRF), interacting protein (liprin), alpha 1	760	1	0	0	1	0	hsa-miR-548b-3p	-0.11	-0.11	N/A
KRTAP24-1	ENST00000340345.4	keratin associated protein 24-1	5	1	0	0	1	0	hsa-miR-548b-3p	-0.11	-0.11	N/A
SNX9	ENST00000392185.3	sorting nexin 9	210	2	1	0	1	1	hsa-miR-548b-3p	-0.11	-0.37	N/A
TMEM30B	ENST00000555868.1	transmembrane protein 30B	10	2	0	2	0	1	hsa-miR-548b-3p	-0.11	-0.12	N/A
USP25	ENST00000285681.2	ubiquitin specific peptidase 25	2012	1	0	0	1	2	hsa-miR-548b-3p	-0.11	-0.11	N/A
STAM	ENST00000377524.3	signal transducing adaptor molecule (SH3 domain and ITAM motif) 1	723	1	0	1	0	0	hsa-miR-548b-3p	-0.11	-0.11	N/A
ZNF680	ENST00000447137.2	zinc finger protein 680	7	1	0	0	1	2	hsa-miR-548b-3p	-0.11	-0.14	N/A
TAS2R14	ENST00000537503.1	taste receptor, type 2, member 14	22	1	0	0	1	0	hsa-miR-548b-3p	-0.11	-0.11	N/A
CDH11	ENST00000394156.3	cadherin 11, type 2, OB-cadherin (osteoblast)	448	1	0	0	1	2	hsa-miR-548b-3p	-0.11	-0.11	N/A
FAM60A	ENST00000539409.1	family with sequence similarity 60, member A	58	1	0	0	1	0	hsa-miR-548b-3p	-0.11	-0.11	N/A
ESRRG	ENST00000361525.3	estrogen-related receptor gamma	5	2	0	1	1	1	hsa-miR-548b-3p	-0.11	-0.11	N/A
GBP4	ENST00000355754.6	guanylate binding protein 4	5	1	0	1	0	3	hsa-miR-548b-3p	-0.11	-0.11	N/A
SLC26A11	ENST00000361193.3	solute carrier family 26 (anion exchanger), member 11	115	1	0	1	0	0	hsa-miR-548b-3p	-0.11	-0.11	N/A
COQ10B	ENST00000263960.2	coenzyme Q10 homolog B (S. cerevisiae)	1070	1	0	0	1	0	hsa-miR-548b-3p	-0.11	-0.11	N/A
NXPH3	ENST00000328741.5	neurexophilin 3	65	2	0	2	0	2	hsa-miR-548b-3p	-0.11	-0.12	N/A
PAPSS2	ENST00000361175.4	3'-phosphoadenosine 5'-phosphosulfate synthase 2	874	1	0	0	1	1	hsa-miR-548b-3p	-0.11	-0.15	N/A
NRAS	ENST00000369535.4	neuroblastoma RAS viral (v-ras) oncogene homolog	551	1	0	1	0	4	hsa-miR-548b-3p	-0.11	-0.14	N/A
XIAP	ENST00000371199.3	X-linked inhibitor of apoptosis	153	2	1	0	1	3	hsa-miR-548b-3p	-0.11	-0.14	N/A
LIMD1	ENST00000273317.4	LIM domains containing 1	1092	2	0	2	0	2	hsa-miR-548b-3p	-0.11	-0.13	N/A
RP11-156E8.1	ENST00000607453.1		51	1	0	0	1	1	hsa-miR-548b-3p	-0.11	-0.11	N/A
RPA1	ENST00000254719.5	replication protein A1, 70kDa	2834	2	0	2	0	1	hsa-miR-548b-3p	-0.11	-0.21	N/A
DLC1	ENST00000276297.4	deleted in liver cancer 1	970	2	0	1	1	0	hsa-miR-548b-3p	-0.11	-0.14	N/A
ZNF716	ENST00000420713.1	zinc finger protein 716	5	1	0	1	0	0	hsa-miR-548b-3p	-0.1	-0.1	N/A
PPP2R5C	ENST00000422945.2	protein phosphatase 2, regulatory subunit B', gamma	1584	1	0	0	1	1	hsa-miR-548b-3p	-0.1	-0.1	N/A
PLAGL1	ENST00000360537.2	pleiomorphic adenoma gene-like 1	40	1	0	0	1	0	hsa-miR-548b-3p	-0.1	-0.1	N/A
TMEM214	ENST00000238788.9	transmembrane protein 214	1344	1	0	1	0	3	hsa-miR-548b-3p	-0.1	-0.1	N/A
ZNF280D	ENST00000558320.1	zinc finger protein 280D	173	2	0	1	1	0	hsa-miR-548b-3p	-0.1	-0.22	N/A
UHMK1	ENST00000538489.1	U2AF homology motif (UHM) kinase 1	48	2	0	1	1	1	hsa-miR-548b-3p	-0.1	-0.11	N/A
PPP2R2C	ENST00000335585.5	protein phosphatase 2, regulatory subunit B, gamma	115	2	0	2	0	0	hsa-miR-548b-3p	-0.1	-0.1	N/A
TMEM92	ENST00000300433.3	transmembrane protein 92	46	1	0	1	0	0	hsa-miR-548b-3p	-0.1	-0.15	N/A
EDNRA	ENST00000339690.5	endothelin receptor type A	35	1	0	0	1	1	hsa-miR-548b-3p	-0.1	-0.1	N/A
MTMR1	ENST00000445323.2	myotubularin related protein 1	489	1	0	0	1	0	hsa-miR-548b-3p	-0.1	-0.1	N/A
KRT32	ENST00000225899.3	keratin 32	5	1	0	0	1	0	hsa-miR-548b-3p	-0.1	-0.1	N/A
EGR2	ENST00000242480.3	early growth response 2	5	1	0	1	0	0	hsa-miR-548b-3p	-0.1	-0.1	N/A
RAB2B	ENST00000397762.1	RAB2B, member RAS oncogene family	171	1	0	1	0	0	hsa-miR-548b-3p	-0.1	-0.11	N/A
SPRED1	ENST00000299084.4	sprouty-related, EVH1 domain containing 1	547	1	0	1	0	2	hsa-miR-548b-3p	-0.1	-0.11	N/A
ZNF550	ENST00000325134.5	zinc finger protein 550	76	1	0	1	0	0	hsa-miR-548b-3p	-0.1	-0.12	N/A
PTPN14	ENST00000366956.5	protein tyrosine phosphatase, non-receptor type 14	301	5	0	2	3	2	hsa-miR-548b-3p	-0.1	-0.11	N/A
PRKAA2	ENST00000371244.4	protein kinase, AMP-activated, alpha 2 catalytic subunit	561	2	0	1	1	2	hsa-miR-548b-3p	-0.1	-0.12	N/A
GLRX3	ENST00000368644.1	glutaredoxin 3	213	1	1	0	0	1	hsa-miR-548b-3p	-0.1	-0.21	N/A
NEBL	ENST00000377122.4	nebulette	181	1	0	1	0	0	hsa-miR-548b-3p	-0.1	-0.11	N/A
ZNF234	ENST00000426739.2	zinc finger protein 234	137	1	1	0	0	0	hsa-miR-548b-3p	-0.1	-0.18	N/A
GPRIN3	ENST00000609438.1	GPRIN family member 3	213	2	1	1	0	4	hsa-miR-548b-3p	-0.1	-0.12	N/A
OTX2	ENST00000339475.5	orthodenticle homeobox 2	5	1	0	1	0	0	hsa-miR-548b-3p	-0.1	-0.1	N/A
TOX2	ENST00000372999.1	TOX high mobility group box family member 2	21	1	0	1	0	0	hsa-miR-548b-3p	-0.1	-0.1	N/A
UBE2W	ENST00000517608.1	ubiquitin-conjugating enzyme E2W (putative)	102	1	0	1	0	3	hsa-miR-548b-3p	-0.1	-0.11	N/A
ADCY3	ENST00000260600.5	adenylate cyclase 3	479	1	0	1	0	0	hsa-miR-548b-3p	-0.1	-0.1	N/A
FAM89A	ENST00000366654.4	family with sequence similarity 89, member A	368	1	0	1	0	1	hsa-miR-548b-3p	-0.1	-0.1	N/A
C12orf56	ENST00000543942.2	chromosome 12 open reading frame 56	5	1	0	1	0	2	hsa-miR-548b-3p	-0.1	-0.1	N/A
CASS4	ENST00000371336.3	Cas scaffolding protein family member 4	49	1	0	1	0	0	hsa-miR-548b-3p	-0.1	-0.12	N/A
SCRN3	ENST00000272732.6	secernin 3	80	1	0	0	1	1	hsa-miR-548b-3p	-0.1	-0.1	N/A
JUND	ENST00000252818.3	jun D proto-oncogene	13688	1	0	1	0	0	hsa-miR-548b-3p	-0.1	-0.1	N/A
POGLUT1	ENST00000295588.4	protein O-glucosyltransferase 1	262	2	1	0	1	0	hsa-miR-548b-3p	-0.1	-0.12	N/A
VPS36	ENST00000378060.4	vacuolar protein sorting 36 homolog (S. cerevisiae)	57	1	0	1	0	1	hsa-miR-548b-3p	-0.1	-0.2	N/A
PTPLB	ENST00000383657.5	protein tyrosine phosphatase-like (proline instead of catalytic arginine), member b	1275	1	0	0	1	0	hsa-miR-548b-3p	-0.1	-0.1	N/A
NICN1	ENST00000273598.3	nicolin 1	244	1	0	1	0	1	hsa-miR-548b-3p	-0.1	-0.1	N/A
MACC1	ENST00000400331.5	metastasis associated in colon cancer 1	5	4	0	2	2	3	hsa-miR-548b-3p	-0.1	-0.1	N/A
KIAA1737	ENST00000361786.2	KIAA1737	57	1	0	1	0	2	hsa-miR-548b-3p	-0.1	-0.1	N/A
HIST1H2BO	ENST00000303806.4	histone cluster 1, H2bo	7	1	1	0	0	0	hsa-miR-548b-3p	-0.1	-0.34	N/A
RPL22	ENST00000234875.4	ribosomal protein L22	1455	1	0	1	0	1	hsa-miR-548b-3p	-0.1	-0.1	N/A
SMIM8	ENST00000392863.1	small integral membrane protein 8	449	2	0	1	1	0	hsa-miR-548b-3p	-0.1	-0.36	N/A
FAM171B	ENST00000304698.5	family with sequence similarity 171, member B	5	1	0	1	0	1	hsa-miR-548b-3p	-0.1	-0.1	N/A
TUBB1	ENST00000217133.1	tubulin, beta 1 class VI	5	1	0	1	0	0	hsa-miR-548b-3p	-0.1	-0.1	N/A
MAP4	ENST00000383737.4	microtubule-associated protein 4	3914	1	0	1	0	0	hsa-miR-548b-3p	-0.1	-0.1	N/A
KCTD2	ENST00000322444.6	potassium channel tetramerization domain containing 2	3328	1	1	0	0	1	hsa-miR-548b-3p	-0.1	-0.1	N/A
ATOX1	ENST00000521264.1	antioxidant 1 copper chaperone	43	1	0	1	0	0	hsa-miR-548b-3p	-0.1	-0.11	N/A
CBR4	ENST00000306193.3	carbonyl reductase 4	90	1	0	0	1	0	hsa-miR-548b-3p	-0.1	-0.15	N/A
SYT16	ENST00000430451.2	synaptotagmin XVI	5	1	0	0	1	1	hsa-miR-548b-3p	-0.1	-0.1	N/A
PTP4A2	ENST00000602725.1	protein tyrosine phosphatase type IVA, member 2	5	1	0	0	1	0	hsa-miR-548b-3p	-0.1	-0.1	N/A
ZFP42	ENST00000326866.4	ZFP42 zinc finger protein	5	1	0	0	1	0	hsa-miR-548b-3p	-0.1	-0.1	N/A
HAS1	ENST00000601714.1	hyaluronan synthase 1	5	1	0	0	1	0	hsa-miR-548b-3p	-0.1	-0.1	N/A
SOSTDC1	ENST00000307068.4	sclerostin domain containing 1	5	1	0	0	1	1	hsa-miR-548b-3p	-0.1	-0.11	N/A
PLCXD3	ENST00000377801.3	phosphatidylinositol-specific phospholipase C, X domain containing 3	81	2	0	1	1	1	hsa-miR-548b-3p	-0.1	-0.11	N/A
CD3EAP	ENST00000309424.3	CD3e molecule, epsilon associated protein	213	1	0	1	0	0	hsa-miR-548b-3p	-0.1	-0.16	N/A
RBM18	ENST00000417201.3	RNA binding motif protein 18	963	1	0	0	1	2	hsa-miR-548b-3p	-0.1	-0.1	N/A
MAOB	ENST00000538942.1	monoamine oxidase B	32	1	0	1	0	2	hsa-miR-548b-3p	-0.1	-0.12	N/A
CENPN	ENST00000305850.5	centromere protein N	532	1	0	0	1	0	hsa-miR-548b-3p	-0.1	-0.11	N/A
CERK	ENST00000216264.8	ceramide kinase	123	1	0	1	0	0	hsa-miR-548b-3p	-0.1	-0.11	N/A
HCFC2	ENST00000229330.4	host cell factor C2	46	2	0	1	1	1	hsa-miR-548b-3p	-0.1	-0.16	N/A
CLCN4	ENST00000380833.4	chloride channel, voltage-sensitive 4	182	1	0	1	0	2	hsa-miR-548b-3p	-0.1	-0.1	N/A
ACO2	ENST00000216254.4	aconitase 2, mitochondrial	6176	1	1	0	0	1	hsa-miR-548b-3p	-0.1	-0.1	N/A
PARP15	ENST00000483793.1	poly (ADP-ribose) polymerase family, member 15	5	2	0	1	1	1	hsa-miR-548b-3p	-0.1	-0.1	N/A
TCF24	ENST00000563496.1	transcription factor 24	11	1	0	0	1	0	hsa-miR-548b-3p	-0.1	-0.1	N/A
CHRDL1	ENST00000372045.1	chordin-like 1	5	1	0	1	0	2	hsa-miR-548b-3p	-0.1	-0.1	N/A
KLHL2	ENST00000538127.1	kelch-like family member 2	511	1	0	0	1	1	hsa-miR-548b-3p	-0.1	-0.1	N/A
RAD1	ENST00000382038.2	RAD1 homolog (S. pombe)	584	1	0	0	1	1	hsa-miR-548b-3p	-0.1	-0.1	N/A
HS6ST1	ENST00000259241.6	heparan sulfate 6-O-sulfotransferase 1	22	1	0	1	0	0	hsa-miR-548b-3p	-0.1	-0.1	N/A
EPS8	ENST00000543523.1	epidermal growth factor receptor pathway substrate 8	2643	2	0	0	2	1	hsa-miR-548b-3p	-0.1	-0.1	N/A
PTRH2	ENST00000393038.2	peptidyl-tRNA hydrolase 2	386	1	0	1	0	2	hsa-miR-548b-3p	-0.1	-0.32	N/A
SEPT7	ENST00000435235.1	septin 7	97	1	0	1	0	1	hsa-miR-548b-3p	-0.1	-0.14	N/A
TMEM65	ENST00000297632.6	transmembrane protein 65	769	3	0	3	0	2	hsa-miR-548b-3p	-0.1	-0.27	N/A
OLIG1	ENST00000382348.1	oligodendrocyte transcription factor 1	34	1	0	1	0	0	hsa-miR-548b-3p	-0.1	-0.1	N/A
IPP	ENST00000396478.3	intracisternal A particle-promoted polypeptide	216	1	1	0	0	0	hsa-miR-548b-3p	-0.1	-0.1	N/A
FRMD3	ENST00000304195.3	FERM domain containing 3	14	1	0	1	0	0	hsa-miR-548b-3p	-0.1	-0.12	N/A
UHRF2	ENST00000276893.5	ubiquitin-like with PHD and ring finger domains 2, E3 ubiquitin protein ligase	64	1	0	1	0	0	hsa-miR-548b-3p	-0.1	-0.1	N/A
AHCY	ENST00000217426.2	adenosylhomocysteinase	27	1	0	1	0	2	hsa-miR-548b-3p	-0.1	-0.1	N/A
BLOC1S6	ENST00000220531.3	biogenesis of lysosomal organelles complex-1, subunit 6, pallidin	1754	1	0	0	1	1	hsa-miR-548b-3p	-0.1	-0.1	N/A
BEND4	ENST00000504360.1	BEN domain containing 4	187	3	0	1	2	0	hsa-miR-548b-3p	-0.1	-0.1	N/A
FBLN7	ENST00000331203.2	fibulin 7	44	2	0	1	1	0	hsa-miR-548b-3p	-0.1	-0.11	N/A
TMEM33	ENST00000504986.1	transmembrane protein 33	1470	2	0	2	0	2	hsa-miR-548b-3p	-0.1	-0.2	N/A
SPATA5	ENST00000274008.4	spermatogenesis associated 5	168	1	1	0	0	0	hsa-miR-548b-3p	-0.1	-0.1	N/A
SFXN1	ENST00000321442.5	sideroflexin 1	1018	1	0	0	1	0	hsa-miR-548b-3p	-0.1	-0.1	N/A
CDK14	ENST00000380050.3	cyclin-dependent kinase 14	226	1	1	0	0	0	hsa-miR-548b-3p	-0.1	-0.1	N/A
ST8SIA5	ENST00000315087.7	ST8 alpha-N-acetyl-neuraminide alpha-2,8-sialyltransferase 5	7	1	0	1	0	0	hsa-miR-548b-3p	-0.1	-0.1	N/A
E2F2	ENST00000361729.2	E2F transcription factor 2	96	1	0	1	0	1	hsa-miR-548b-3p	-0.1	-0.1	N/A
PI16	ENST00000373674.3	peptidase inhibitor 16	5	1	0	1	0	0	hsa-miR-548b-3p	-0.1	-0.1	N/A
ZNF253	ENST00000589717.1	zinc finger protein 253	25	2	0	0	2	0	hsa-miR-548b-3p	-0.1	-0.1	N/A
PXDC1	ENST00000380283.4	PX domain containing 1	1727	1	0	1	0	1	hsa-miR-548b-3p	-0.1	-0.1	N/A
SLC35D3	ENST00000331858.4	solute carrier family 35, member D3	13	1	0	0	1	1	hsa-miR-548b-3p	-0.1	-0.1	N/A
GPR155	ENST00000392552.2	G protein-coupled receptor 155	11	1	0	1	0	1	hsa-miR-548b-3p	-0.1	-0.1	N/A
ARHGAP36	ENST00000370922.1	Rho GTPase activating protein 36	5	1	0	0	1	0	hsa-miR-548b-3p	-0.1	-0.1	N/A
KCTD20	ENST00000373731.2	potassium channel tetramerization domain containing 20	88	2	0	1	1	3	hsa-miR-548b-3p	-0.1	-0.13	N/A
TXNDC9	ENST00000264255.3	thioredoxin domain containing 9	873	1	0	0	1	0	hsa-miR-548b-3p	-0.1	-0.12	N/A
CNIH3	ENST00000272133.3	cornichon family AMPA receptor auxiliary protein 3	28	1	0	0	1	0	hsa-miR-548b-3p	-0.1	-0.11	N/A
ITGA4	ENST00000397033.2	integrin, alpha 4 (antigen CD49D, alpha 4 subunit of VLA-4 receptor)	29	1	0	1	0	1	hsa-miR-548b-3p	-0.1	-0.16	N/A
SGPL1	ENST00000373202.3	sphingosine-1-phosphate lyase 1	105	3	1	2	0	3	hsa-miR-548b-3p	-0.1	-0.2	N/A
SLC16A2	ENST00000587091.1	solute carrier family 16, member 2 (thyroid hormone transporter)	22	1	1	0	0	0	hsa-miR-548b-3p	-0.1	-0.1	N/A
EFCAB14	ENST00000371933.3	EF-hand calcium binding domain 14	264	2	0	1	1	1	hsa-miR-548b-3p	-0.1	-0.12	N/A
GNAQ	ENST00000286548.4	guanine nucleotide binding protein (G protein), q polypeptide	47	3	0	1	2	0	hsa-miR-548b-3p	-0.1	-0.1	N/A
CTD-2162K18.4	ENST00000590750.1	Uncharacterized protein	51	2	0	1	1	2	hsa-miR-548b-3p	-0.1	-0.3	N/A
ZBTB12	ENST00000375527.2	zinc finger and BTB domain containing 12	18	2	0	1	1	1	hsa-miR-548b-3p	-0.1	-0.1	N/A
LETM1	ENST00000302787.2	leucine zipper-EF-hand containing transmembrane protein 1	198	1	0	1	0	1	hsa-miR-548b-3p	-0.1	-0.1	N/A
TMPRSS2	ENST00000332149.5	transmembrane protease, serine 2	11	2	1	0	1	0	hsa-miR-548b-3p	-0.1	-0.13	N/A
TAB1	ENST00000216160.6	TGF-beta activated kinase 1/MAP3K7 binding protein 1	577	1	0	1	0	0	hsa-miR-548b-3p	-0.1	-0.1	N/A
ZNF879	ENST00000444149.2	zinc finger protein 879	11	1	0	0	1	0	hsa-miR-548b-3p	-0.1	-0.1	N/A
LHFPL3	ENST00000535008.1	lipoma HMGIC fusion partner-like 3	5	1	0	1	0	0	hsa-miR-548b-3p	-0.1	-0.1	N/A
SETDB1	ENST00000368969.4	SET domain, bifurcated 1	762	1	0	0	1	0	hsa-miR-548b-3p	-0.1	-0.1	N/A
IL1RN	ENST00000361779.3	interleukin 1 receptor antagonist	19	1	0	1	0	1	hsa-miR-548b-3p	-0.1	-0.1	N/A
FAM92B	ENST00000539556.1	family with sequence similarity 92, member B	5	1	0	0	1	0	hsa-miR-548b-3p	-0.1	-0.1	N/A
ARSJ	ENST00000315366.7	arylsulfatase family, member J	386	1	0	0	1	0	hsa-miR-548b-3p	-0.1	-0.1	N/A
ESR1	ENST00000440973.1	estrogen receptor 1	5	2	0	1	1	0	hsa-miR-548b-3p	-0.1	-0.1	N/A
DKK3	ENST00000396505.2	dickkopf WNT signaling pathway inhibitor 3	5725	1	0	0	1	2	hsa-miR-548b-3p	-0.09	-0.1	N/A
HSD17B4	ENST00000256216.6	hydroxysteroid (17-beta) dehydrogenase 4	204	1	0	0	1	0	hsa-miR-548b-3p	-0.09	-0.1	N/A
FLVCR2	ENST00000238667.4	feline leukemia virus subgroup C cellular receptor family, member 2	29	1	0	1	0	0	hsa-miR-548b-3p	-0.09	-0.11	N/A
TXNDC2	ENST00000357775.5	thioredoxin domain containing 2 (spermatozoa)	5	1	0	0	1	0	hsa-miR-548b-3p	-0.09	-0.09	N/A
MS4A7	ENST00000358246.1	membrane-spanning 4-domains, subfamily A, member 7	5	1	0	0	1	1	hsa-miR-548b-3p	-0.09	-0.09	N/A
ANGEL2	ENST00000535388.1	angel homolog 2 (Drosophila)	218	1	0	0	1	2	hsa-miR-548b-3p	-0.09	-0.11	N/A
SMCR8	ENST00000406438.3	Smith-Magenis syndrome chromosome region, candidate 8	219	1	0	1	0	0	hsa-miR-548b-3p	-0.09	-0.1	N/A
C18orf54	ENST00000300091.5	chromosome 18 open reading frame 54	183	1	0	1	0	1	hsa-miR-548b-3p	-0.09	-0.11	N/A
AGO1	ENST00000373204.4	argonaute RISC catalytic component 1	402	2	0	1	1	3	hsa-miR-548b-3p	-0.09	-0.1	N/A
NIPAL2	ENST00000341166.3	NIPA-like domain containing 2	7	1	0	1	0	1	hsa-miR-548b-3p	-0.09	-0.09	N/A
TMEM198	ENST00000373883.3	transmembrane protein 198	80	1	0	1	0	0	hsa-miR-548b-3p	-0.09	-0.09	N/A
TEX19	ENST00000333437.4	testis expressed 19	14	1	0	0	1	0	hsa-miR-548b-3p	-0.09	-0.09	N/A
CXorf22	ENST00000297866.5	chromosome X open reading frame 22	5	1	0	0	1	0	hsa-miR-548b-3p	-0.09	-0.09	N/A
VWC2L	ENST00000427124.1	von Willebrand factor C domain containing protein 2-like	5	1	0	0	1	1	hsa-miR-548b-3p	-0.09	-0.09	N/A
TESK2	ENST00000372084.1	testis-specific kinase 2	11	1	0	1	0	0	hsa-miR-548b-3p	-0.09	-0.09	N/A
IARS	ENST00000375629.3	isoleucyl-tRNA synthetase	65	1	0	0	1	0	hsa-miR-548b-3p	-0.09	-0.09	N/A
TMEM186	ENST00000333050.6	transmembrane protein 186	287	2	0	0	2	0	hsa-miR-548b-3p	-0.09	-0.11	N/A
EPC2	ENST00000258484.6	enhancer of polycomb homolog 2 (Drosophila)	152	1	0	1	0	1	hsa-miR-548b-3p	-0.09	-0.1	N/A
CXXC4	ENST00000394767.2	CXXC finger protein 4	121	1	1	0	0	2	hsa-miR-548b-3p	-0.09	-0.11	N/A
RFX3	ENST00000382004.3	regulatory factor X, 3 (influences HLA class II expression)	37	1	0	1	0	3	hsa-miR-548b-3p	-0.09	-0.13	N/A
SLC30A7	ENST00000370112.4	solute carrier family 30 (zinc transporter), member 7	204	1	1	0	0	3	hsa-miR-548b-3p	-0.09	-0.17	N/A
LLPH	ENST00000266604.2	LLP homolog, long-term synaptic facilitation (Aplysia)	88	1	0	0	1	4	hsa-miR-548b-3p	-0.09	-0.12	N/A
LRP10	ENST00000359591.4	low density lipoprotein receptor-related protein 10	939	2	0	1	1	0	hsa-miR-548b-3p	-0.09	-0.1	N/A
RAB18	ENST00000356940.6	RAB18, member RAS oncogene family	1410	1	0	1	0	1	hsa-miR-548b-3p	-0.09	-0.18	N/A
PPP1R3C	ENST00000238994.5	protein phosphatase 1, regulatory subunit 3C	416	1	0	1	0	0	hsa-miR-548b-3p	-0.09	-0.1	N/A
ZNF624	ENST00000311331.7	zinc finger protein 624	167	1	0	1	0	0	hsa-miR-548b-3p	-0.09	-0.09	N/A
CA1	ENST00000523953.1	carbonic anhydrase I	5	1	0	0	1	0	hsa-miR-548b-3p	-0.09	-0.09	N/A
PI15	ENST00000260113.2	peptidase inhibitor 15	12	2	1	1	0	1	hsa-miR-548b-3p	-0.09	-0.09	N/A
CLDN8	ENST00000399899.1	claudin 8	5	1	0	0	1	0	hsa-miR-548b-3p	-0.09	-0.09	N/A
PATZ1	ENST00000405309.3	POZ (BTB) and AT hook containing zinc finger 1	165	1	0	0	1	0	hsa-miR-548b-3p	-0.09	-0.09	N/A
SLC12A5	ENST00000243964.3	solute carrier family 12 (potassium/chloride transporter), member 5	5	1	0	1	0	1	hsa-miR-548b-3p	-0.09	-0.09	N/A
PCNP	ENST00000296024.5	PEST proteolytic signal containing nuclear protein	944	1	0	0	1	1	hsa-miR-548b-3p	-0.09	-0.1	N/A
FAM9B	ENST00000362066.3	family with sequence similarity 9, member B	5	1	0	0	1	1	hsa-miR-548b-3p	-0.09	-0.09	N/A
USP12	ENST00000282344.6	ubiquitin specific peptidase 12	35	1	0	1	0	1	hsa-miR-548b-3p	-0.09	-0.23	N/A
NAA30	ENST00000556492.1	N(alpha)-acetyltransferase 30, NatC catalytic subunit	418	1	0	1	0	2	hsa-miR-548b-3p	-0.09	-0.11	N/A
NEK6	ENST00000373603.1	NIMA-related kinase 6	3449	1	0	0	1	0	hsa-miR-548b-3p	-0.09	-0.09	N/A
AGFG1	ENST00000310078.8	ArfGAP with FG repeats 1	2019	2	0	1	1	3	hsa-miR-548b-3p	-0.09	-0.1	N/A
ATXN1	ENST00000244769.4	ataxin 1	106	2	1	1	0	1	hsa-miR-548b-3p	-0.09	-0.12	N/A
F2RL1	ENST00000296677.4	coagulation factor II (thrombin) receptor-like 1	184	1	0	1	0	0	hsa-miR-548b-3p	-0.09	-0.09	N/A
LRRD1	ENST00000343318.5	leucine-rich repeats and death domain containing 1	9	2	1	0	1	0	hsa-miR-548b-3p	-0.09	-0.22	N/A
CXorf48	ENST00000344129.2	chromosome X open reading frame 48	5	1	0	0	1	0	hsa-miR-548b-3p	-0.09	-0.09	N/A
TMEM245	ENST00000374586.3	transmembrane protein 245	1320	4	1	1	2	2	hsa-miR-548b-3p	-0.09	-0.1	N/A
TMEM9	ENST00000367334.5	transmembrane protein 9	1769	1	1	0	0	0	hsa-miR-548b-3p	-0.09	-0.35	N/A
HMHA1	ENST00000313093.2	histocompatibility (minor) HA-1	35	1	0	1	0	0	hsa-miR-548b-3p	-0.09	-0.09	N/A
VANGL2	ENST00000368061.2	VANGL planar cell polarity protein 2	560	1	0	0	1	2	hsa-miR-548b-3p	-0.09	-0.09	N/A
CITED4	ENST00000372638.2	Cbp/p300-interacting transactivator, with Glu/Asp-rich carboxy-terminal domain, 4	18	1	0	1	0	0	hsa-miR-548b-3p	-0.09	-0.09	N/A
PWWP2A	ENST00000456329.3	PWWP domain containing 2A	272	2	0	0	2	1	hsa-miR-548b-3p	-0.09	-0.09	N/A
HELLS	ENST00000394036.1	helicase, lymphoid-specific	329	1	0	0	1	2	hsa-miR-548b-3p	-0.09	-0.09	N/A
SUSD5	ENST00000309558.3	sushi domain containing 5	23	1	0	0	1	0	hsa-miR-548b-3p	-0.09	-0.09	N/A
MED31	ENST00000225728.3	mediator complex subunit 31	1743	1	0	1	0	2	hsa-miR-548b-3p	-0.09	-0.38	N/A
FZD3	ENST00000240093.3	frizzled family receptor 3	192	1	0	1	0	2	hsa-miR-548b-3p	-0.09	-0.1	N/A
SEC22A	ENST00000481965.2	SEC22 vesicle trafficking protein homolog A (S. cerevisiae)	294	1	0	1	0	0	hsa-miR-548b-3p	-0.09	-0.34	N/A
PTEN	ENST00000371953.3	phosphatase and tensin homolog	118	1	0	1	0	1	hsa-miR-548b-3p	-0.09	-0.16	N/A
MAPK14	ENST00000229795.3	mitogen-activated protein kinase 14	1191	1	0	1	0	3	hsa-miR-548b-3p	-0.09	-0.09	N/A
RASIP1	ENST00000222145.4	Ras interacting protein 1	462	1	0	0	1	0	hsa-miR-548b-3p	-0.09	-0.09	N/A
RTP1	ENST00000312295.4	receptor (chemosensory) transporter protein 1	5	1	0	1	0	0	hsa-miR-548b-3p	-0.09	-0.09	N/A
CXCL6	ENST00000226317.5	chemokine (C-X-C motif) ligand 6	26	1	0	0	1	0	hsa-miR-548b-3p	-0.09	-0.09	N/A
C11orf87	ENST00000327419.6	chromosome 11 open reading frame 87	5	2	0	1	1	2	hsa-miR-548b-3p	-0.09	-0.09	N/A
NT5DC1	ENST00000319550.4	5'-nucleotidase domain containing 1	127	1	0	1	0	1	hsa-miR-548b-3p	-0.09	-0.14	N/A
CCNT1	ENST00000261900.3	cyclin T1	86	3	1	2	0	0	hsa-miR-548b-3p	-0.09	-0.19	N/A
SUV420H1	ENST00000304363.4	suppressor of variegation 4-20 homolog 1 (Drosophila)	62	2	0	2	0	3	hsa-miR-548b-3p	-0.09	-0.3	N/A
TMEM106C	ENST00000429772.2	transmembrane protein 106C	27951	1	0	0	1	1	hsa-miR-548b-3p	-0.09	-0.09	N/A
OTUD7B	ENST00000369135.4	OTU domain containing 7B	299	2	0	2	0	1	hsa-miR-548b-3p	-0.09	-0.11	N/A
PSMA2	ENST00000223321.4	proteasome (prosome, macropain) subunit, alpha type, 2	2547	1	1	0	0	0	hsa-miR-548b-3p	-0.09	-0.34	N/A
G3BP1	ENST00000394123.3	GTPase activating protein (SH3 domain) binding protein 1	688	2	0	1	1	2	hsa-miR-548b-3p	-0.09	-0.12	N/A
PNISR	ENST00000369239.5	PNN-interacting serine/arginine-rich protein	600	1	0	0	1	1	hsa-miR-548b-3p	-0.09	-0.09	N/A
TFAP2B	ENST00000393655.3	transcription factor AP-2 beta (activating enhancer binding protein 2 beta)	23	2	0	2	0	2	hsa-miR-548b-3p	-0.09	-0.15	N/A
AP4E1	ENST00000261842.5	adaptor-related protein complex 4, epsilon 1 subunit	57	1	0	1	0	1	hsa-miR-548b-3p	-0.09	-0.09	N/A
ZRANB1	ENST00000359653.4	zinc finger, RAN-binding domain containing 1	724	2	1	1	0	2	hsa-miR-548b-3p	-0.09	-0.25	N/A
KCNE1	ENST00000399289.3	potassium voltage-gated channel, Isk-related family, member 1	5	1	0	1	0	1	hsa-miR-548b-3p	-0.09	-0.09	N/A
ABCC5	ENST00000334444.6	ATP-binding cassette, sub-family C (CFTR/MRP), member 5	453	1	0	0	1	0	hsa-miR-548b-3p	-0.09	-0.09	N/A
LRIT3	ENST00000594814.1	leucine-rich repeat, immunoglobulin-like and transmembrane domains 3	5	1	0	0	1	0	hsa-miR-548b-3p	-0.09	-0.09	N/A
AHRR	ENST00000316418.5	aryl-hydrocarbon receptor repressor	1049	3	0	2	1	0	hsa-miR-548b-3p	-0.09	-0.09	N/A
QPCTL	ENST00000012049.5	glutaminyl-peptide cyclotransferase-like	62	1	0	1	0	2	hsa-miR-548b-3p	-0.09	-0.13	N/A
PDGFD	ENST00000393158.2	platelet derived growth factor D	52	2	1	0	1	0	hsa-miR-548b-3p	-0.09	-0.25	N/A
GNL3L	ENST00000336470.4	guanine nucleotide binding protein-like 3 (nucleolar)-like	151	3	0	1	2	1	hsa-miR-548b-3p	-0.09	-0.27	N/A
ZBTB41	ENST00000367405.4	zinc finger and BTB domain containing 41	33	1	0	1	0	3	hsa-miR-548b-3p	-0.09	-0.1	N/A
VKORC1L1	ENST00000360768.3	vitamin K epoxide reductase complex, subunit 1-like 1	2291	1	0	1	0	3	hsa-miR-548b-3p	-0.09	-0.19	N/A
AMOT	ENST00000304758.1	angiomotin	515	1	0	1	0	2	hsa-miR-548b-3p	-0.09	-0.09	N/A
HBP1	ENST00000222574.4	HMG-box transcription factor 1	167	1	0	0	1	0	hsa-miR-548b-3p	-0.09	-0.09	N/A
LBX1	ENST00000370193.2	ladybird homeobox 1	8	1	0	1	0	0	hsa-miR-548b-3p	-0.09	-0.09	N/A
BRF2	ENST00000220659.6	BRF2, RNA polymerase III transcription initiation factor 50 kDa subunit	229	2	0	1	1	1	hsa-miR-548b-3p	-0.09	-0.26	N/A
C22orf42	ENST00000382097.3	chromosome 22 open reading frame 42	5	1	0	0	1	0	hsa-miR-548b-3p	-0.09	-0.09	N/A
GNAZ	ENST00000248996.4	guanine nucleotide binding protein (G protein), alpha z polypeptide	50	1	0	1	0	0	hsa-miR-548b-3p	-0.09	-0.17	N/A
RNF150	ENST00000515673.2	ring finger protein 150	518	3	0	1	2	2	hsa-miR-548b-3p	-0.09	-0.13	N/A
YTHDC1	ENST00000344157.4	YTH domain containing 1	307	2	0	1	1	0	hsa-miR-548b-3p	-0.09	-0.14	N/A
ZMAT3	ENST00000311417.2	zinc finger, matrin-type 3	459	1	0	1	0	1	hsa-miR-548b-3p	-0.09	-0.09	N/A
FBXW11	ENST00000296933.6	F-box and WD repeat domain containing 11	81	1	0	0	1	0	hsa-miR-548b-3p	-0.09	-0.09	N/A
NRG1	ENST00000341377.5	neuregulin 1	113	1	0	1	0	2	hsa-miR-548b-3p	-0.09	-0.09	N/A
TBC1D15	ENST00000550746.1	TBC1 domain family, member 15	1164	1	0	0	1	1	hsa-miR-548b-3p	-0.09	-0.09	N/A
NLGN3	ENST00000374051.3	neuroligin 3	15	1	0	0	1	0	hsa-miR-548b-3p	-0.09	-0.09	N/A
C1orf43	ENST00000368521.5	chromosome 1 open reading frame 43	1718	1	0	0	1	0	hsa-miR-548b-3p	-0.09	-0.09	N/A
ZNF549	ENST00000376233.3	zinc finger protein 549	7	2	0	0	2	0	hsa-miR-548b-3p	-0.09	-0.09	N/A
GCA	ENST00000437150.2	grancalcin, EF-hand calcium binding protein	177	2	0	0	2	2	hsa-miR-548b-3p	-0.09	-0.3	N/A
SEMA3D	ENST00000284136.6	sema domain, immunoglobulin domain (Ig), short basic domain, secreted, (semaphorin) 3D	85	2	0	1	1	1	hsa-miR-548b-3p	-0.09	-0.14	N/A
AXL	ENST00000301178.4	AXL receptor tyrosine kinase	976	1	0	1	0	0	hsa-miR-548b-3p	-0.09	-0.18	N/A
TRDN	ENST00000398178.3	triadin	5	1	0	1	0	2	hsa-miR-548b-3p	-0.09	-0.09	N/A
MICALCL	ENST00000256186.2	MICAL C-terminal like	62	1	0	1	0	1	hsa-miR-548b-3p	-0.09	-0.09	N/A
NUP62CL	ENST00000372461.3	nucleoporin 62kDa C-terminal like	73	1	0	0	1	1	hsa-miR-548b-3p	-0.09	-0.09	N/A
MARCH8	ENST00000453424.2	membrane-associated ring finger (C3HC4) 8, E3 ubiquitin protein ligase	48	1	0	1	0	0	hsa-miR-548b-3p	-0.09	-0.09	N/A
GORAB	ENST00000367763.3	golgin, RAB6-interacting	60	1	0	1	0	0	hsa-miR-548b-3p	-0.09	-0.09	N/A
YPEL2	ENST00000312655.4	yippee-like 2 (Drosophila)	62	1	0	0	1	2	hsa-miR-548b-3p	-0.09	-0.09	N/A
ESM1	ENST00000381405.4	endothelial cell-specific molecule 1	10	1	0	0	1	1	hsa-miR-548b-3p	-0.09	-0.09	N/A
CAMK2A	ENST00000348628.6	calcium/calmodulin-dependent protein kinase II alpha	5	2	0	2	0	1	hsa-miR-548b-3p	-0.09	-0.09	N/A
POU2F3	ENST00000260264.4	POU class 2 homeobox 3	5	1	0	0	1	1	hsa-miR-548b-3p	-0.09	-0.09	N/A
ENTPD4	ENST00000358689.4	ectonucleoside triphosphate diphosphohydrolase 4	465	1	0	1	0	0	hsa-miR-548b-3p	-0.08	-0.12	N/A
OGFOD1	ENST00000566157.1	2-oxoglutarate and iron-dependent oxygenase domain containing 1	1030	1	0	0	1	1	hsa-miR-548b-3p	-0.08	-0.09	N/A
SMAD5	ENST00000545279.1	SMAD family member 5	225	2	0	1	1	5	hsa-miR-548b-3p	-0.08	-0.13	N/A
CDC42EP3	ENST00000295324.3	CDC42 effector protein (Rho GTPase binding) 3	1749	2	0	1	1	1	hsa-miR-548b-3p	-0.08	-0.09	N/A
AP1S3	ENST00000396654.2	adaptor-related protein complex 1, sigma 3 subunit	130	1	0	1	0	1	hsa-miR-548b-3p	-0.08	-0.16	N/A
TIFA	ENST00000361717.3	TRAF-interacting protein with forkhead-associated domain	400	1	0	0	1	1	hsa-miR-548b-3p	-0.08	-0.14	N/A
CNDP1	ENST00000582365.1	carnosine dipeptidase 1 (metallopeptidase M20 family)	5	1	0	1	0	0	hsa-miR-548b-3p	-0.08	-0.08	N/A
GPN1	ENST00000264718.3	GPN-loop GTPase 1	648	1	0	0	1	0	hsa-miR-548b-3p	-0.08	-0.08	N/A
SERBP1	ENST00000370994.4	SERPINE1 mRNA binding protein 1	926	1	0	1	0	0	hsa-miR-548b-3p	-0.08	-0.15	N/A
ALDH8A1	ENST00000265605.2	aldehyde dehydrogenase 8 family, member A1	48	1	0	0	1	0	hsa-miR-548b-3p	-0.08	-0.08	N/A
DCT	ENST00000377028.5	dopachrome tautomerase	5	1	0	1	0	0	hsa-miR-548b-3p	-0.08	-0.08	N/A
GPM6B	ENST00000454189.2	glycoprotein M6B	135	1	0	0	1	0	hsa-miR-548b-3p	-0.08	-0.08	N/A
DTNA	ENST00000283365.9	dystrobrevin, alpha	144	2	0	1	1	2	hsa-miR-548b-3p	-0.08	-0.11	N/A
SFXN2	ENST00000369893.5	sideroflexin 2	547	2	1	1	0	1	hsa-miR-548b-3p	-0.08	-0.11	N/A
HRK	ENST00000257572.5	harakiri, BCL2 interacting protein (contains only BH3 domain)	19	1	0	1	0	0	hsa-miR-548b-3p	-0.08	-0.12	N/A
AQR	ENST00000156471.5	aquarius intron-binding spliceosomal factor	314	1	0	0	1	1	hsa-miR-548b-3p	-0.08	-0.1	N/A
PHF20	ENST00000439301.1	PHD finger protein 20	191	3	0	1	2	0	hsa-miR-548b-3p	-0.08	-0.24	N/A
VPS37C	ENST00000301765.5	vacuolar protein sorting 37 homolog C (S. cerevisiae)	3267	1	0	1	0	0	hsa-miR-548b-3p	-0.08	-0.08	N/A
P2RX6	ENST00000402329.3	purinergic receptor P2X, ligand-gated ion channel, 6	10	1	0	1	0	0	hsa-miR-548b-3p	-0.08	-0.08	N/A
ENTPD7	ENST00000370489.4	ectonucleoside triphosphate diphosphohydrolase 7	136	1	0	0	1	4	hsa-miR-548b-3p	-0.08	-0.09	N/A
NASP	ENST00000350030.3	nuclear autoantigenic sperm protein (histone-binding)	8	1	0	1	0	0	hsa-miR-548b-3p	-0.08	-0.08	N/A
GYG1	ENST00000345003.4	glycogenin 1	932	1	0	0	1	0	hsa-miR-548b-3p	-0.08	-0.08	N/A
VSX2	ENST00000261980.2	visual system homeobox 2	5	1	0	1	0	0	hsa-miR-548b-3p	-0.08	-0.08	N/A
KIAA1045	ENST00000242315.3	KIAA1045	42	1	0	1	0	1	hsa-miR-548b-3p	-0.08	-0.08	N/A
C1orf158	ENST00000288048.5	chromosome 1 open reading frame 158	5	1	0	0	1	0	hsa-miR-548b-3p	-0.08	-0.08	N/A
HLA-DQB1	ENST00000399082.3	major histocompatibility complex, class II, DQ beta 1	40	1	0	1	0	0	hsa-miR-548b-3p	-0.08	-0.35	N/A
YIPF6	ENST00000462683.1	Yip1 domain family, member 6	888	1	0	1	0	3	hsa-miR-548b-3p	-0.08	-0.11	N/A
C4orf32	ENST00000309733.5	chromosome 4 open reading frame 32	325	3	0	2	1	4	hsa-miR-548b-3p	-0.08	-0.35	N/A
SUV39H2	ENST00000313519.5	suppressor of variegation 3-9 homolog 2 (Drosophila)	54	1	0	1	0	0	hsa-miR-548b-3p	-0.08	-0.15	N/A
ZDHHC20	ENST00000320220.9	zinc finger, DHHC-type containing 20	1486	1	0	0	1	1	hsa-miR-548b-3p	-0.08	-0.08	N/A
PTAR1	ENST00000377200.5	protein prenyltransferase alpha subunit repeat containing 1	161	3	0	2	1	4	hsa-miR-548b-3p	-0.08	-0.15	N/A
TJP2	ENST00000453658.2	tight junction protein 2	527	1	0	1	0	0	hsa-miR-548b-3p	-0.08	-0.08	N/A
GLUD2	ENST00000328078.1	glutamate dehydrogenase 2	22	1	0	0	1	0	hsa-miR-548b-3p	-0.08	-0.08	N/A
PLK5	ENST00000454744.2	polo-like kinase 5	5	1	0	1	0	0	hsa-miR-548b-3p	-0.08	-0.08	N/A
SLC6A17	ENST00000331565.4	solute carrier family 6 (neutral amino acid transporter), member 17	5	2	0	0	2	0	hsa-miR-548b-3p	-0.08	-0.08	N/A
RNF138	ENST00000261593.3	ring finger protein 138, E3 ubiquitin protein ligase	376	1	0	0	1	0	hsa-miR-548b-3p	-0.08	-0.08	N/A
PPP3CB	ENST00000360663.5	protein phosphatase 3, catalytic subunit, beta isozyme	105	1	0	0	1	0	hsa-miR-548b-3p	-0.08	-0.08	N/A
SCD	ENST00000370355.2	stearoyl-CoA desaturase (delta-9-desaturase)	9726	1	0	1	0	1	hsa-miR-548b-3p	-0.08	-0.08	N/A
PDRG1	ENST00000202017.4	p53 and DNA-damage regulated 1	116	2	0	1	1	0	hsa-miR-548b-3p	-0.08	-0.19	N/A
STRN	ENST00000263918.4	striatin, calmodulin binding protein	476	2	0	1	1	0	hsa-miR-548b-3p	-0.08	-0.09	N/A
MDM4	ENST00000391947.2	Mdm4 p53 binding protein homolog (mouse)	443	2	0	0	2	2	hsa-miR-548b-3p	-0.08	-0.09	N/A
CSRNP2	ENST00000228515.1	cysteine-serine-rich nuclear protein 2	104	5	0	1	4	1	hsa-miR-548b-3p	-0.08	-0.36	N/A
AQP4	ENST00000383168.4	aquaporin 4	10	1	0	0	1	1	hsa-miR-548b-3p	-0.08	-0.08	N/A
SMOC2	ENST00000356284.2	SPARC related modular calcium binding 2	5	1	0	0	1	0	hsa-miR-548b-3p	-0.08	-0.08	N/A
AC007405.2	ENST00000409786.1	Uncharacterized protein	11	1	0	0	1	0	hsa-miR-548b-3p	-0.08	-0.08	N/A
FGF7	ENST00000267843.4	fibroblast growth factor 7	5	1	0	0	1	2	hsa-miR-548b-3p	-0.08	-0.08	N/A
SLC18B1	ENST00000275227.4	solute carrier family 18, subfamily B, member 1	792	1	0	0	1	0	hsa-miR-548b-3p	-0.08	-0.08	N/A
ARHGEF26	ENST00000356448.4	Rho guanine nucleotide exchange factor (GEF) 26	164	1	0	0	1	0	hsa-miR-548b-3p	-0.08	-0.08	N/A
MTDH	ENST00000336273.3	metadherin	5192	3	0	1	2	1	hsa-miR-548b-3p	-0.08	-0.11	N/A
CIAO1	ENST00000488633.1	cytosolic iron-sulfur protein assembly 1	1143	1	0	1	0	0	hsa-miR-548b-3p	-0.08	-0.2	N/A
ZMYM4	ENST00000314607.6	zinc finger, MYM-type 4	280	1	0	0	1	4	hsa-miR-548b-3p	-0.08	-0.09	N/A
SERPINB5	ENST00000382771.4	serpin peptidase inhibitor, clade B (ovalbumin), member 5	295	1	0	1	0	0	hsa-miR-548b-3p	-0.08	-0.2	N/A
SSR1	ENST00000244763.4	signal sequence receptor, alpha	12917	1	0	0	1	2	hsa-miR-548b-3p	-0.08	-0.1	N/A
PAICS	ENST00000264221.2	phosphoribosylaminoimidazole carboxylase, phosphoribosylaminoimidazole succinocarboxamide synthetase	3895	1	0	1	0	1	hsa-miR-548b-3p	-0.08	-0.08	N/A
SLFN13	ENST00000285013.6	schlafen family member 13	11	1	0	0	1	2	hsa-miR-548b-3p	-0.08	-0.08	N/A
ANGEL1	ENST00000251089.2	angel homolog 1 (Drosophila)	299	1	0	1	0	1	hsa-miR-548b-3p	-0.08	-0.08	N/A
PABPC4L	ENST00000421491.3	poly(A) binding protein, cytoplasmic 4-like	55	1	0	0	1	2	hsa-miR-548b-3p	-0.08	-0.08	N/A
EYA3	ENST00000373871.3	eyes absent homolog 3 (Drosophila)	50	1	1	0	0	1	hsa-miR-548b-3p	-0.08	-0.08	N/A
EIF4EBP2	ENST00000373218.4	eukaryotic translation initiation factor 4E binding protein 2	690	3	0	0	3	2	hsa-miR-548b-3p	-0.08	-0.11	N/A
FMNL2	ENST00000475377.2	formin-like 2	31	1	0	0	1	2	hsa-miR-548b-3p	-0.08	-0.08	N/A
CXCR4	ENST00000409817.1	chemokine (C-X-C motif) receptor 4	14	2	0	0	2	0	hsa-miR-548b-3p	-0.08	-0.11	N/A
HIST1H2AC	ENST00000602637.1	histone cluster 1, H2ac	1665	1	0	0	1	1	hsa-miR-548b-3p	-0.08	-0.09	N/A
GNS	ENST00000418919.2	glucosamine (N-acetyl)-6-sulfatase	2435	3	0	2	1	1	hsa-miR-548b-3p	-0.08	-0.09	N/A
WNT5A	ENST00000474267.1	wingless-type MMTV integration site family, member 5A	2080	1	0	0	1	1	hsa-miR-548b-3p	-0.08	-0.08	N/A
VBP1	ENST00000286428.5	von Hippel-Lindau binding protein 1	2009	1	0	0	1	0	hsa-miR-548b-3p	-0.08	-0.08	N/A
PARVB	ENST00000338758.7	parvin, beta	444	3	1	1	1	0	hsa-miR-548b-3p	-0.08	-0.2	N/A
PI4K2A	ENST00000370649.3	Phosphatidylinositol 4-kinase type 2-alpha; Uncharacterized protein	1489	1	0	1	0	0	hsa-miR-548b-3p	-0.08	-0.08	N/A
MCCC2	ENST00000340941.6	methylcrotonoyl-CoA carboxylase 2 (beta)	1590	1	1	0	0	1	hsa-miR-548b-3p	-0.08	-0.09	N/A
COLGALT2	ENST00000367521.1	collagen beta(1-O)galactosyltransferase 2	70	1	0	0	1	1	hsa-miR-548b-3p	-0.08	-0.08	N/A
EPAS1	ENST00000263734.3	endothelial PAS domain protein 1	3689	1	0	0	1	1	hsa-miR-548b-3p	-0.08	-0.08	N/A
GPR83	ENST00000243673.2	G protein-coupled receptor 83	33	1	0	1	0	0	hsa-miR-548b-3p	-0.08	-0.08	N/A
SERPINA10	ENST00000554723.1	serpin peptidase inhibitor, clade A (alpha-1 antiproteinase, antitrypsin), member 10	7	1	0	0	1	0	hsa-miR-548b-3p	-0.08	-0.08	N/A
ZXDA	ENST00000358697.4	zinc finger, X-linked, duplicated A	25	1	0	1	0	1	hsa-miR-548b-3p	-0.08	-0.08	N/A
SIX4	ENST00000216513.4	SIX homeobox 4	94	1	0	1	0	5	hsa-miR-548b-3p	-0.08	-0.08	N/A
RP11-111M22.2	ENST00000530460.1	Homo sapiens putative uncharacterized protein FLJ37770-like (LOC100506127), mRNA.	18	2	0	1	1	3	hsa-miR-548b-3p	-0.08	-0.08	N/A
SENP5	ENST00000323460.5	SUMO1/sentrin specific peptidase 5	125	2	0	1	1	1	hsa-miR-548b-3p	-0.08	-0.12	N/A
ADAT1	ENST00000307921.3	adenosine deaminase, tRNA-specific 1	597	1	0	1	0	0	hsa-miR-548b-3p	-0.08	-0.09	N/A
SAMD4B	ENST00000314471.6	sterile alpha motif domain containing 4B	46	1	0	0	1	0	hsa-miR-548b-3p	-0.08	-0.09	N/A
EFHD1	ENST00000264059.3	EF-hand domain family, member D1	105	1	0	0	1	1	hsa-miR-548b-3p	-0.08	-0.08	N/A
TBX5	ENST00000349716.5	T-box 5	68	1	0	1	0	0	hsa-miR-548b-3p	-0.08	-0.11	N/A
ZNF236	ENST00000253159.8	zinc finger protein 236	60	1	0	1	0	5	hsa-miR-548b-3p	-0.08	-0.08	N/A
ACSS3	ENST00000548058.1	acyl-CoA synthetase short-chain family member 3	306	1	1	0	0	1	hsa-miR-548b-3p	-0.08	-0.13	N/A
FAM131B	ENST00000443739.2	family with sequence similarity 131, member B	5	1	0	1	0	1	hsa-miR-548b-3p	-0.08	-0.08	N/A
LRRTM4	ENST00000409911.1	leucine rich repeat transmembrane neuronal 4	5	1	0	0	1	1	hsa-miR-548b-3p	-0.08	-0.08	N/A
DEK	ENST00000397239.3	DEK oncogene	561	1	0	0	1	1	hsa-miR-548b-3p	-0.08	-0.13	N/A
MAN1A2	ENST00000356554.3	mannosidase, alpha, class 1A, member 2	603	2	1	0	1	4	hsa-miR-548b-3p	-0.08	-0.1	N/A
THY1	ENST00000284240.5	Thy-1 cell surface antigen	2345	1	0	1	0	1	hsa-miR-548b-3p	-0.08	-0.08	N/A
KIF5C	ENST00000435030.1	kinesin family member 5C	19	2	0	0	2	2	hsa-miR-548b-3p	-0.08	-0.13	N/A
ZNF136	ENST00000343979.4	zinc finger protein 136	33	1	0	1	0	1	hsa-miR-548b-3p	-0.08	-0.13	N/A
HNRNPA2B1	ENST00000354667.4	heterogeneous nuclear ribonucleoprotein A2/B1	25319	3	1	2	0	1	hsa-miR-548b-3p	-0.08	-0.57	N/A
KRBA2	ENST00000396267.1	KRAB-A domain containing 2	14	1	0	1	0	0	hsa-miR-548b-3p	-0.08	-0.12	N/A
FAM120A	ENST00000333936.5	family with sequence similarity 120A	57	1	0	1	0	2	hsa-miR-548b-3p	-0.08	-0.1	N/A
PPP1R3B	ENST00000310455.3	protein phosphatase 1, regulatory subunit 3B	20	4	0	0	4	2	hsa-miR-548b-3p	-0.08	-0.08	N/A
HOXB8	ENST00000239144.4	homeobox B8	9	1	0	0	1	0	hsa-miR-548b-3p	-0.08	-0.08	N/A
AK7	ENST00000267584.4	adenylate kinase 7	30	1	0	0	1	0	hsa-miR-548b-3p	-0.08	-0.08	N/A
GLYATL1	ENST00000300079.5	glycine-N-acyltransferase-like 1	5	1	0	0	1	0	hsa-miR-548b-3p	-0.08	-0.08	N/A
TRAK2	ENST00000332624.3	trafficking protein, kinesin binding 2	353	1	0	1	0	1	hsa-miR-548b-3p	-0.08	-0.14	N/A
PLB1	ENST00000422425.2	phospholipase B1	5	1	0	1	0	0	hsa-miR-548b-3p	-0.08	-0.08	N/A
MUC6	ENST00000421673.2	mucin 6, oligomeric mucus/gel-forming	5	1	0	1	0	0	hsa-miR-548b-3p	-0.08	-0.08	N/A
C14orf105	ENST00000216445.3	chromosome 14 open reading frame 105	5	1	0	1	0	1	hsa-miR-548b-3p	-0.08	-0.08	N/A
EPYC	ENST00000261172.3	epiphycan	5	1	0	0	1	0	hsa-miR-548b-3p	-0.08	-0.08	N/A
ISYNA1	ENST00000338128.8	inositol-3-phosphate synthase 1	490	1	0	1	0	0	hsa-miR-548b-3p	-0.08	-0.12	N/A
UBB	ENST00000302182.3	ubiquitin B	1869	2	1	0	1	0	hsa-miR-548b-3p	-0.08	-0.32	N/A
KBTBD7	ENST00000379483.3	kelch repeat and BTB (POZ) domain containing 7	362	2	0	0	2	1	hsa-miR-548b-3p	-0.08	-0.11	N/A
HOXA10	ENST00000283921.4	homeobox A10	1910	1	0	0	1	0	hsa-miR-548b-3p	-0.08	-0.08	N/A
FAXC	ENST00000389677.5	failed axon connections homolog (Drosophila)	95	3	0	3	0	3	hsa-miR-548b-3p	-0.08	-0.11	N/A
TNR	ENST00000367674.2	tenascin R	5	2	0	2	0	0	hsa-miR-548b-3p	-0.08	-0.08	N/A
KCNV1	ENST00000524391.1	potassium channel, subfamily V, member 1	5	1	0	1	0	0	hsa-miR-548b-3p	-0.08	-0.08	N/A
HEPN1	ENST00000408930.5	hepatocellular carcinoma, down-regulated 1	5	1	0	1	0	0	hsa-miR-548b-3p	-0.08	-0.08	N/A
NRG3	ENST00000372142.2	neuregulin 3	27	1	0	0	1	1	hsa-miR-548b-3p	-0.08	-0.08	N/A
MON2	ENST00000546600.1	MON2 homolog (S. cerevisiae)	784	1	1	0	0	2	hsa-miR-548b-3p	-0.08	-0.21	N/A
SOS2	ENST00000216373.5	son of sevenless homolog 2 (Drosophila)	70	2	0	0	2	0	hsa-miR-548b-3p	-0.08	-0.08	N/A
GMCL1	ENST00000282570.3	germ cell-less, spermatogenesis associated 1	360	1	0	0	1	2	hsa-miR-548b-3p	-0.08	-0.08	N/A
SLC38A2	ENST00000256689.5	solute carrier family 38, member 2	696	1	0	1	0	0	hsa-miR-548b-3p	-0.08	-0.08	N/A
HS6ST3	ENST00000376705.2	heparan sulfate 6-O-sulfotransferase 3	598	2	0	1	1	3	hsa-miR-548b-3p	-0.08	-0.08	N/A
RIMS2	ENST00000507740.1	regulating synaptic membrane exocytosis 2	8	1	0	1	0	1	hsa-miR-548b-3p	-0.07	-0.07	N/A
ERG	ENST00000398905.1	v-ets avian erythroblastosis virus E26 oncogene homolog	184	1	0	0	1	0	hsa-miR-548b-3p	-0.07	-0.07	N/A
GALNTL6	ENST00000506823.1	UDP-N-acetyl-alpha-D-galactosamine:polypeptide N-acetylgalactosaminyltransferase-like 6	26	1	0	1	0	1	hsa-miR-548b-3p	-0.07	-0.07	N/A
C3orf58	ENST00000441925.2	chromosome 3 open reading frame 58	118	1	0	0	1	0	hsa-miR-548b-3p	-0.07	-0.07	N/A
GRIK4	ENST00000527524.2	glutamate receptor, ionotropic, kainate 4	5	1	0	0	1	1	hsa-miR-548b-3p	-0.07	-0.07	N/A
TTLL6	ENST00000433608.2	tubulin tyrosine ligase-like family, member 6	5	1	0	1	0	0	hsa-miR-548b-3p	-0.07	-0.07	N/A
NR2E1	ENST00000368986.4	nuclear receptor subfamily 2, group E, member 1	5	1	0	1	0	1	hsa-miR-548b-3p	-0.07	-0.07	N/A
C11orf73	ENST00000533986.1	chromosome 11 open reading frame 73	1708	1	0	0	1	0	hsa-miR-548b-3p	-0.07	-0.07	N/A
FITM2	ENST00000396825.3	fat storage-inducing transmembrane protein 2	215	1	0	1	0	2	hsa-miR-548b-3p	-0.07	-0.08	N/A
TOR1AIP2	ENST00000367612.3	torsin A interacting protein 2	569	2	1	0	1	0	hsa-miR-548b-3p	-0.07	-0.26	N/A
ZFAND5	ENST00000237937.3	zinc finger, AN1-type domain 5	2522	2	1	0	1	3	hsa-miR-548b-3p	-0.07	-0.4	N/A
LINC00346	ENST00000538077.1	long intergenic non-protein coding RNA 346	26	1	0	1	0	1	hsa-miR-548b-3p	-0.07	-0.13	N/A
HNRNPA3	ENST00000411529.2	heterogeneous nuclear ribonucleoprotein A3	329	2	0	0	2	2	hsa-miR-548b-3p	-0.07	-0.09	N/A
STOML3	ENST00000379631.4	stomatin (EPB72)-like 3	5	1	0	0	1	0	hsa-miR-548b-3p	-0.07	-0.07	N/A
ASAP3	ENST00000495646.1	ArfGAP with SH3 domain, ankyrin repeat and PH domain 3	196	1	0	1	0	0	hsa-miR-548b-3p	-0.07	-0.07	N/A
TRIM4	ENST00000355947.2	tripartite motif containing 4	694	1	0	0	1	0	hsa-miR-548b-3p	-0.07	-0.07	N/A
TSPYL2	ENST00000375442.4	TSPY-like 2	270	1	0	0	1	1	hsa-miR-548b-3p	-0.07	-0.07	N/A
SLC25A24	ENST00000565488.1	solute carrier family 25 (mitochondrial carrier; phosphate carrier), member 24	1688	1	0	0	1	0	hsa-miR-548b-3p	-0.07	-0.07	N/A
BTNL3	ENST00000342868.6	butyrophilin-like 3	5	1	0	1	0	0	hsa-miR-548b-3p	-0.07	-0.07	N/A
AC026202.1	ENST00000600805.1	Uncharacterized protein	10	1	0	0	1	0	hsa-miR-548b-3p	-0.07	-0.07	N/A
CLHC1	ENST00000406437.2	clathrin heavy chain linker domain containing 1	21	1	0	1	0	1	hsa-miR-548b-3p	-0.07	-0.12	N/A
NKTR	ENST00000232978.8	natural killer-tumor recognition sequence	798	1	1	0	0	2	hsa-miR-548b-3p	-0.07	-0.07	N/A
PDE4DIP	ENST00000369345.4	phosphodiesterase 4D interacting protein	36	1	0	1	0	0	hsa-miR-548b-3p	-0.07	-0.21	N/A
SLC29A1	ENST00000393844.1	solute carrier family 29 (equilibrative nucleoside transporter), member 1	678	2	0	0	2	0	hsa-miR-548b-3p	-0.07	-0.1	N/A
TWIST1	ENST00000242261.5	twist basic helix-loop-helix transcription factor 1	190	2	0	1	1	0	hsa-miR-548b-3p	-0.07	-0.23	N/A
ZBTB7C	ENST00000535628.2	zinc finger and BTB domain containing 7C	23	1	0	1	0	2	hsa-miR-548b-3p	-0.07	-0.07	N/A
PARK2	ENST00000366898.1	parkin RBR E3 ubiquitin protein ligase	55	1	0	0	1	0	hsa-miR-548b-3p	-0.07	-0.07	N/A
SYNDIG1L	ENST00000331628.3	synapse differentiation inducing 1-like	7	1	0	1	0	0	hsa-miR-548b-3p	-0.07	-0.07	N/A
BTN3A3	ENST00000244519.2	butyrophilin, subfamily 3, member A3	16	1	0	0	1	1	hsa-miR-548b-3p	-0.07	-0.07	N/A
DRD2	ENST00000355319.2	dopamine receptor D2	5	1	0	1	0	0	hsa-miR-548b-3p	-0.07	-0.07	N/A
IL17A	ENST00000340057.1	interleukin 17A	5	1	0	0	1	0	hsa-miR-548b-3p	-0.07	-0.07	N/A
TGFB3	ENST00000238682.3	transforming growth factor, beta 3	53	1	0	1	0	0	hsa-miR-548b-3p	-0.07	-0.07	N/A
ZNF502	ENST00000296091.4	zinc finger protein 502	18	1	0	0	1	0	hsa-miR-548b-3p	-0.07	-0.07	N/A
PNMAL2	ENST00000599531.1	paraneoplastic Ma antigen family-like 2	10	2	0	1	1	0	hsa-miR-548b-3p	-0.07	-0.08	N/A
C3orf14	ENST00000494481.1	chromosome 3 open reading frame 14	67	1	0	1	0	1	hsa-miR-548b-3p	-0.07	-0.32	N/A
NDST4	ENST00000264363.2	N-deacetylase/N-sulfotransferase (heparan glucosaminyl) 4	12	1	0	1	0	1	hsa-miR-548b-3p	-0.07	-0.14	N/A
PLCG1	ENST00000244007.3	phospholipase C, gamma 1	69	3	0	3	0	1	hsa-miR-548b-3p	-0.07	-0.11	N/A
ZNF586	ENST00000396150.4	zinc finger protein 586	137	1	0	0	1	1	hsa-miR-548b-3p	-0.07	-0.07	N/A
SYT15	ENST00000374323.4	synaptotagmin XV	5	1	0	0	1	2	hsa-miR-548b-3p	-0.07	-0.07	N/A
TTC19	ENST00000261647.5	tetratricopeptide repeat domain 19	64	1	0	0	1	0	hsa-miR-548b-3p	-0.07	-0.07	N/A
GSK3B	ENST00000264235.8	glycogen synthase kinase 3 beta	498	1	0	0	1	3	hsa-miR-548b-3p	-0.07	-0.07	N/A
BMP3	ENST00000282701.2	bone morphogenetic protein 3	36	2	0	1	1	3	hsa-miR-548b-3p	-0.07	-0.17	N/A
RNF166	ENST00000312838.4	ring finger protein 166	1977	1	0	1	0	1	hsa-miR-548b-3p	-0.07	-0.07	N/A
C12orf45	ENST00000552951.1	chromosome 12 open reading frame 45	16	1	0	1	0	0	hsa-miR-548b-3p	-0.07	-0.24	N/A
ASB7	ENST00000332783.7	ankyrin repeat and SOCS box containing 7	95	2	0	1	1	2	hsa-miR-548b-3p	-0.07	-0.07	N/A
TRMT10A	ENST00000394877.3	tRNA methyltransferase 10 homolog A (S. cerevisiae)	89	2	0	0	2	1	hsa-miR-548b-3p	-0.07	-0.16	N/A
SAP130	ENST00000357702.5	Sin3A-associated protein, 130kDa	855	1	0	1	0	1	hsa-miR-548b-3p	-0.07	-0.08	N/A
OSBPL10	ENST00000396556.2	oxysterol binding protein-like 10	10	1	0	1	0	2	hsa-miR-548b-3p	-0.07	-0.14	N/A
TBC1D32	ENST00000275159.6	TBC1 domain family, member 32	14	1	0	0	1	0	hsa-miR-548b-3p	-0.07	-0.07	N/A
PAX7	ENST00000420770.2	paired box 7	7	1	0	1	0	2	hsa-miR-548b-3p	-0.07	-0.07	N/A
ABL2	ENST00000502732.1	c-abl oncogene 2, non-receptor tyrosine kinase	892	4	0	3	1	3	hsa-miR-548b-3p	-0.07	-0.07	N/A
INTU	ENST00000335251.6	inturned planar cell polarity protein	105	3	1	2	0	2	hsa-miR-548b-3p	-0.07	-0.11	N/A
ARHGAP19-SLIT1	ENST00000453547.2	ARHGAP19-SLIT1 readthrough (NMD candidate)	15	3	1	2	0	0	hsa-miR-548b-3p	-0.07	-0.07	N/A
CBL	ENST00000264033.4	Cbl proto-oncogene, E3 ubiquitin protein ligase	309	3	1	2	0	5	hsa-miR-548b-3p	-0.07	-0.07	N/A
ZDHHC22	ENST00000319374.4	zinc finger, DHHC-type containing 22	32	1	0	1	0	0	hsa-miR-548b-3p	-0.07	-0.07	N/A
KIAA0430	ENST00000396368.3	KIAA0430	461	1	0	1	0	0	hsa-miR-548b-3p	-0.07	-0.07	N/A
TEAD3	ENST00000402886.3	TEA domain family member 3	137	1	0	1	0	0	hsa-miR-548b-3p	-0.07	-0.07	N/A
GSTCD	ENST00000515279.1	glutathione S-transferase, C-terminal domain containing	411	1	0	1	0	2	hsa-miR-548b-3p	-0.07	-0.07	N/A
SYNPO2	ENST00000429713.2	synaptopodin 2	105	1	0	1	0	2	hsa-miR-548b-3p	-0.07	-0.07	N/A
TAPT1	ENST00000405303.2	transmembrane anterior posterior transformation 1	105	1	0	0	1	1	hsa-miR-548b-3p	-0.07	-0.12	N/A
LMNB1	ENST00000261366.5	lamin B1	369	1	0	0	1	0	hsa-miR-548b-3p	-0.07	-0.07	N/A
WDR77	ENST00000235090.5	WD repeat domain 77	1214	2	0	2	0	0	hsa-miR-548b-3p	-0.07	-0.16	N/A
ARHGAP18	ENST00000368149.2	Rho GTPase activating protein 18	176	1	0	0	1	1	hsa-miR-548b-3p	-0.07	-0.08	N/A
REM2	ENST00000267396.4	RAS (RAD and GEM)-like GTP binding 2	140	1	0	0	1	0	hsa-miR-548b-3p	-0.07	-0.07	N/A
DNAJB12	ENST00000338820.3	DnaJ (Hsp40) homolog, subfamily B, member 12	1458	1	0	1	0	1	hsa-miR-548b-3p	-0.07	-0.07	N/A
IL18R1	ENST00000409599.1	interleukin 18 receptor 1	40	1	0	1	0	0	hsa-miR-548b-3p	-0.07	-0.07	N/A
NKX2-3	ENST00000344586.7	NK2 homeobox 3	5	1	0	1	0	0	hsa-miR-548b-3p	-0.07	-0.07	N/A
NR5A2	ENST00000367362.3	nuclear receptor subfamily 5, group A, member 2	121	1	0	1	0	1	hsa-miR-548b-3p	-0.07	-0.07	N/A
B4GALT4	ENST00000467604.1	UDP-Gal:betaGlcNAc beta 1,4- galactosyltransferase, polypeptide 4	196	2	0	0	2	2	hsa-miR-548b-3p	-0.07	-0.07	N/A
KAL1	ENST00000262648.3	Kallmann syndrome 1 sequence	11	1	0	0	1	0	hsa-miR-548b-3p	-0.07	-0.07	N/A
POU3F2	ENST00000328345.5	POU class 3 homeobox 2	274	1	0	0	1	3	hsa-miR-548b-3p	-0.07	-0.07	N/A
HEPH	ENST00000519389.1	hephaestin	44	2	1	0	1	0	hsa-miR-548b-3p	-0.07	-0.18	N/A
TRPS1	ENST00000395715.3	trichorhinophalangeal syndrome I	94	2	0	1	1	2	hsa-miR-548b-3p	-0.07	-0.12	N/A
CD58	ENST00000369487.3	CD58 molecule	121	1	0	0	1	0	hsa-miR-548b-3p	-0.07	-0.08	N/A
CBLL1	ENST00000440859.3	Cbl proto-oncogene-like 1, E3 ubiquitin protein ligase	850	1	0	1	0	1	hsa-miR-548b-3p	-0.07	-0.08	N/A
KRTAP5-6	ENST00000382160.1	keratin associated protein 5-6	10	1	0	1	0	0	hsa-miR-548b-3p	-0.07	-0.14	N/A
PTPLAD1	ENST00000261875.5	protein tyrosine phosphatase-like A domain containing 1	11697	1	0	0	1	1	hsa-miR-548b-3p	-0.07	-0.07	N/A
SIRT1	ENST00000212015.6	sirtuin 1	220	1	0	0	1	1	hsa-miR-548b-3p	-0.07	-0.08	N/A
SDC2	ENST00000302190.4	syndecan 2	774	1	0	0	1	0	hsa-miR-548b-3p	-0.07	-0.1	N/A
SPTLC2	ENST00000216484.2	serine palmitoyltransferase, long chain base subunit 2	95	3	0	2	1	2	hsa-miR-548b-3p	-0.07	-0.31	N/A
RASSF2	ENST00000379400.3	Ras association (RalGDS/AF-6) domain family member 2	88	2	0	2	0	0	hsa-miR-548b-3p	-0.07	-0.07	N/A
MCUR1	ENST00000379170.4	mitochondrial calcium uniporter regulator 1	129	1	0	1	0	2	hsa-miR-548b-3p	-0.07	-0.07	N/A
POU2F1	ENST00000367866.2	POU class 2 homeobox 1	83	4	0	2	2	4	hsa-miR-548b-3p	-0.07	-0.07	N/A
TCEA1	ENST00000396401.3	transcription elongation factor A (SII), 1	20	1	0	0	1	0	hsa-miR-548b-3p	-0.07	-0.07	N/A
LIX1	ENST00000274382.4	Lix1 homolog (chicken)	5	1	0	0	1	0	hsa-miR-548b-3p	-0.07	-0.07	N/A
SERPINB13	ENST00000344731.5	serpin peptidase inhibitor, clade B (ovalbumin), member 13	5	1	0	0	1	1	hsa-miR-548b-3p	-0.07	-0.07	N/A
CX3CR1	ENST00000399220.2	chemokine (C-X3-C motif) receptor 1	17	1	1	0	0	0	hsa-miR-548b-3p	-0.07	-0.07	N/A
ZNF407	ENST00000299687.5	zinc finger protein 407	42	1	0	0	1	0	hsa-miR-548b-3p	-0.07	-0.07	N/A
GRIA2	ENST00000296526.7	glutamate receptor, ionotropic, AMPA 2	5	1	0	0	1	0	hsa-miR-548b-3p	-0.07	-0.07	N/A
SLC17A2	ENST00000360488.3	solute carrier family 17, member 2	31	1	0	0	1	0	hsa-miR-548b-3p	-0.07	-0.07	N/A
YTHDF1	ENST00000370339.3	YTH domain family, member 1	748	1	0	0	1	0	hsa-miR-548b-3p	-0.07	-0.08	N/A
TMX1	ENST00000457354.2	thioredoxin-related transmembrane protein 1	3176	3	1	0	2	2	hsa-miR-548b-3p	-0.07	-0.3	N/A
ARFGAP2	ENST00000426335.2	ADP-ribosylation factor GTPase activating protein 2	3549	1	0	1	0	0	hsa-miR-548b-3p	-0.07	-0.07	N/A
CXorf56	ENST00000320339.4	chromosome X open reading frame 56	279	2	0	1	1	0	hsa-miR-548b-3p	-0.07	-0.08	N/A
RHOD	ENST00000308831.2	ras homolog family member D	156	1	0	0	1	0	hsa-miR-548b-3p	-0.07	-0.07	N/A
KIAA1430	ENST00000458385.2	KIAA1430	75	1	0	0	1	1	hsa-miR-548b-3p	-0.07	-0.07	N/A
NAT8L	ENST00000331662.3	N-acetyltransferase 8-like (GCN5-related, putative)	220	1	0	1	0	2	hsa-miR-548b-3p	-0.07	-0.07	N/A
GPR173	ENST00000332582.4	G protein-coupled receptor 173	99	1	0	1	0	1	hsa-miR-548b-3p	-0.07	-0.07	N/A
TCF15	ENST00000246080.3	transcription factor 15 (basic helix-loop-helix)	5	1	0	0	1	0	hsa-miR-548b-3p	-0.07	-0.07	N/A
PON1	ENST00000222381.3	paraoxonase 1	64	1	0	0	1	1	hsa-miR-548b-3p	-0.07	-0.13	N/A
MED19	ENST00000337672.2	mediator complex subunit 19	25	1	0	0	1	1	hsa-miR-548b-3p	-0.07	-0.07	N/A
R3HDM1	ENST00000264160.4	R3H domain containing 1	195	1	0	0	1	0	hsa-miR-548b-3p	-0.07	-0.07	N/A
ANKRD1	ENST00000371697.3	ankyrin repeat domain 1 (cardiac muscle)	8	1	0	0	1	0	hsa-miR-548b-3p	-0.07	-0.07	N/A
EXOC5	ENST00000413566.2	exocyst complex component 5	242	1	0	1	0	0	hsa-miR-548b-3p	-0.07	-0.07	N/A
PCDH11Y	ENST00000215473.6	protocadherin 11 Y-linked	0	2	1	0	1	0	hsa-miR-548b-3p	-0.07	-0.07	N/A
ZCCHC11	ENST00000257177.4	zinc finger, CCHC domain containing 11	97	1	0	0	1	0	hsa-miR-548b-3p	-0.07	-0.07	N/A
TMCC1	ENST00000432054.2	transmembrane and coiled-coil domain family 1	97	1	0	1	0	1	hsa-miR-548b-3p	-0.07	-0.09	N/A
PTPN3	ENST00000412145.1	protein tyrosine phosphatase, non-receptor type 3	374	2	1	1	0	0	hsa-miR-548b-3p	-0.07	-0.14	N/A
IPO5	ENST00000261574.5	importin 5	1826	1	0	1	0	1	hsa-miR-548b-3p	-0.07	-0.07	N/A
SON	ENST00000290239.6	SON DNA binding protein	161	1	0	1	0	0	hsa-miR-548b-3p	-0.07	-0.07	N/A
LYRM2	ENST00000520318.1	LYR motif containing 2	305	1	0	0	1	2	hsa-miR-548b-3p	-0.07	-0.07	N/A
CYP2C18	ENST00000285979.6	cytochrome P450, family 2, subfamily C, polypeptide 18	5	1	0	0	1	0	hsa-miR-548b-3p	-0.07	-0.07	N/A
DCAF17	ENST00000375255.3	DDB1 and CUL4 associated factor 17	49	2	0	0	2	3	hsa-miR-548b-3p	-0.07	-0.07	N/A
POU4F1	ENST00000377208.5	POU class 4 homeobox 1	61	1	0	0	1	0	hsa-miR-548b-3p	-0.07	-0.07	N/A
POLR2M	ENST00000299638.3	polymerase (RNA) II (DNA directed) polypeptide M	21	2	0	0	2	1	hsa-miR-548b-3p	-0.07	-0.07	N/A
RBM27	ENST00000265271.5	RNA binding motif protein 27	130	2	0	1	1	0	hsa-miR-548b-3p	-0.07	-0.13	N/A
RALA	ENST00000005257.2	v-ral simian leukemia viral oncogene homolog A (ras related)	21	2	0	1	1	0	hsa-miR-548b-3p	-0.07	-0.13	N/A
CEP57	ENST00000325542.5	centrosomal protein 57kDa	289	1	0	0	1	2	hsa-miR-548b-3p	-0.07	-0.07	N/A
ZNF70	ENST00000341976.3	zinc finger protein 70	99	3	0	2	1	2	hsa-miR-548b-3p	-0.07	-0.12	N/A
KLF12	ENST00000377669.2	Kruppel-like factor 12	251	2	0	1	1	4	hsa-miR-548b-3p	-0.07	-0.07	N/A
RNF182	ENST00000488300.1	ring finger protein 182	1122	1	0	0	1	1	hsa-miR-548b-3p	-0.07	-0.07	N/A
PLS3	ENST00000420625.2	plastin 3	8789	1	0	0	1	1	hsa-miR-548b-3p	-0.07	-0.07	N/A
SRSF3	ENST00000373715.6	serine/arginine-rich splicing factor 3	2593	2	1	0	1	1	hsa-miR-548b-3p	-0.07	-0.39	N/A
DAB2	ENST00000339788.6	Dab, mitogen-responsive phosphoprotein, homolog 2 (Drosophila)	2866	1	0	1	0	0	hsa-miR-548b-3p	-0.07	-0.09	N/A
PTPN4	ENST00000263708.2	protein tyrosine phosphatase, non-receptor type 4 (megakaryocyte)	215	2	0	0	2	2	hsa-miR-548b-3p	-0.07	-0.09	N/A
SYBU	ENST00000533895.1	syntabulin (syntaxin-interacting)	83	2	0	0	2	0	hsa-miR-548b-3p	-0.07	-0.07	N/A
PDXK	ENST00000468090.1	pyridoxal (pyridoxine, vitamin B6) kinase	5653	3	1	1	1	3	hsa-miR-548b-3p	-0.07	-0.34	N/A
PRND	ENST00000305817.2	prion protein 2 (dublet)	5	1	0	0	1	1	hsa-miR-548b-3p	-0.07	-0.07	N/A
XKR4	ENST00000327381.6	XK, Kell blood group complex subunit-related family, member 4	5	3	0	2	1	3	hsa-miR-548b-3p	-0.07	-0.07	N/A
MPP5	ENST00000261681.4	membrane protein, palmitoylated 5 (MAGUK p55 subfamily member 5)	354	2	0	1	1	1	hsa-miR-548b-3p	-0.07	-0.07	N/A
HRH4	ENST00000256906.4	histamine receptor H4	5	1	0	0	1	0	hsa-miR-548b-3p	-0.07	-0.07	N/A
TSHZ3	ENST00000240587.4	teashirt zinc finger homeobox 3	81	1	0	0	1	3	hsa-miR-548b-3p	-0.07	-0.07	N/A
CXCL11	ENST00000306621.3	chemokine (C-X-C motif) ligand 11	5	1	0	0	1	0	hsa-miR-548b-3p	-0.07	-0.07	N/A
ISCA1	ENST00000375991.4	iron-sulfur cluster assembly 1	5	1	0	0	1	0	hsa-miR-548b-3p	-0.07	-0.07	N/A
GMEB1	ENST00000373816.1	glucocorticoid modulatory element binding protein 1	154	2	1	1	0	0	hsa-miR-548b-3p	-0.06	-0.07	N/A
SCAND3	ENST00000452236.2	SCAN domain containing 3	13	1	0	1	0	0	hsa-miR-548b-3p	-0.06	-0.13	N/A
ZNF669	ENST00000358785.4	zinc finger protein 669	154	1	0	1	0	1	hsa-miR-548b-3p	-0.06	-0.08	N/A
CCDC89	ENST00000316398.3	coiled-coil domain containing 89	11	1	0	0	1	1	hsa-miR-548b-3p	-0.06	-0.09	N/A
ZSCAN2	ENST00000541040.1	zinc finger and SCAN domain containing 2	125	1	0	0	1	0	hsa-miR-548b-3p	-0.06	-0.07	N/A
ZNF277	ENST00000361822.3	zinc finger protein 277	286	1	1	0	0	2	hsa-miR-548b-3p	-0.06	-0.21	N/A
UNC13B	ENST00000378495.3	unc-13 homolog B (C. elegans)	1019	1	0	1	0	0	hsa-miR-548b-3p	-0.06	-0.06	N/A
MTTP	ENST00000457717.1	microsomal triglyceride transfer protein	32	1	0	0	1	0	hsa-miR-548b-3p	-0.06	-0.06	N/A
ACAP2	ENST00000326793.6	ArfGAP with coiled-coil, ankyrin repeat and PH domains 2	253	1	0	1	0	2	hsa-miR-548b-3p	-0.06	-0.08	N/A
SOX9	ENST00000245479.2	SRY (sex determining region Y)-box 9	2595	1	0	0	1	0	hsa-miR-548b-3p	-0.06	-0.07	N/A
ERMP1	ENST00000381506.3	endoplasmic reticulum metallopeptidase 1	53	1	0	1	0	3	hsa-miR-548b-3p	-0.06	-0.1	N/A
POGK	ENST00000367875.1	pogo transposable element with KRAB domain	377	1	0	0	1	1	hsa-miR-548b-3p	-0.06	-0.07	N/A
KLHL42	ENST00000381271.2	kelch-like family member 42	2120	2	0	1	1	1	hsa-miR-548b-3p	-0.06	-0.07	N/A
CDC23	ENST00000394886.2	cell division cycle 23	740	1	0	0	1	0	hsa-miR-548b-3p	-0.06	-0.06	N/A
MAPK8IP2	ENST00000399908.2	mitogen-activated protein kinase 8 interacting protein 2	88	1	0	1	0	1	hsa-miR-548b-3p	-0.06	-0.06	N/A
CDK6	ENST00000265734.4	cyclin-dependent kinase 6	1116	1	0	0	1	1	hsa-miR-548b-3p	-0.06	-0.07	N/A
NUDCD3	ENST00000355451.7	NudC domain containing 3	659	1	0	1	0	1	hsa-miR-548b-3p	-0.06	-0.06	N/A
FOXK1	ENST00000328914.4	forkhead box K1	368	1	0	1	0	2	hsa-miR-548b-3p	-0.06	-0.08	N/A
TRPM3	ENST00000377110.3	transient receptor potential cation channel, subfamily M, member 3	11	2	0	1	1	2	hsa-miR-548b-3p	-0.06	-0.07	N/A
RPUSD4	ENST00000298317.4	RNA pseudouridylate synthase domain containing 4	333	1	0	0	1	1	hsa-miR-548b-3p	-0.06	-0.07	N/A
MICAL2	ENST00000379612.3	microtubule associated monooxygenase, calponin and LIM domain containing 2	1742	1	0	0	1	1	hsa-miR-548b-3p	-0.06	-0.06	N/A
ENOSF1	ENST00000383578.3	enolase superfamily member 1	95	1	0	0	1	0	hsa-miR-548b-3p	-0.06	-0.07	N/A
TRMT1L	ENST00000367504.3	tRNA methyltransferase 1 homolog (S. cerevisiae)-like	410	1	0	0	1	2	hsa-miR-548b-3p	-0.06	-0.06	N/A
DNAJC3	ENST00000602402.1	DnaJ (Hsp40) homolog, subfamily C, member 3	125	2	0	0	2	1	hsa-miR-548b-3p	-0.06	-0.07	N/A
CTH	ENST00000411986.2	cystathionase (cystathionine gamma-lyase)	430	1	0	0	1	2	hsa-miR-548b-3p	-0.06	-0.08	N/A
PIGO	ENST00000298004.5	phosphatidylinositol glycan anchor biosynthesis, class O	152	1	0	1	0	1	hsa-miR-548b-3p	-0.06	-0.07	N/A
WDR45B	ENST00000392325.4	WD repeat domain 45B	962	2	0	0	2	1	hsa-miR-548b-3p	-0.06	-0.06	N/A
PTPN20A	ENST00000374346.3	protein tyrosine phosphatase, non-receptor type 20A	5	1	0	0	1	3	hsa-miR-548b-3p	-0.06	-0.06	N/A
USH1G	ENST00000319642.1	Usher syndrome 1G (autosomal recessive)	5	1	0	1	0	1	hsa-miR-548b-3p	-0.06	-0.06	N/A
PTPN20B	ENST00000374240.3	protein tyrosine phosphatase, non-receptor type 20B	5	1	0	0	1	3	hsa-miR-548b-3p	-0.06	-0.06	N/A
DTX4	ENST00000227451.3	deltex homolog 4 (Drosophila)	5	1	0	1	0	1	hsa-miR-548b-3p	-0.06	-0.06	N/A
WDPCP	ENST00000272321.7	WD repeat containing planar cell polarity effector	92	1	0	0	1	1	hsa-miR-548b-3p	-0.06	-0.09	N/A
PLAC8	ENST00000311507.4	placenta-specific 8	212	2	0	1	1	2	hsa-miR-548b-3p	-0.06	-0.3	N/A
FAM83D	ENST00000217429.4	family with sequence similarity 83, member D	600	1	0	0	1	1	hsa-miR-548b-3p	-0.06	-0.1	N/A
IKBIP	ENST00000299157.4	IKBKB interacting protein	183	1	0	0	1	2	hsa-miR-548b-3p	-0.06	-0.1	N/A
REL	ENST00000295025.8	v-rel avian reticuloendotheliosis viral oncogene homolog	116	2	0	1	1	0	hsa-miR-548b-3p	-0.06	-0.06	N/A
EPGN	ENST00000413830.1	epithelial mitogen	26	2	0	1	1	0	hsa-miR-548b-3p	-0.06	-0.1	N/A
LYRM7	ENST00000507584.1	LYR motif containing 7	217	2	0	0	2	0	hsa-miR-548b-3p	-0.06	-0.09	N/A
NHS	ENST00000380060.3	Nance-Horan syndrome (congenital cataracts and dental anomalies)	72	1	1	0	0	1	hsa-miR-548b-3p	-0.06	-0.06	N/A
GAD2	ENST00000376261.3	glutamate decarboxylase 2 (pancreatic islets and brain, 65kDa)	5	1	0	1	0	3	hsa-miR-548b-3p	-0.06	-0.06	N/A
DHX35	ENST00000252011.3	DEAH (Asp-Glu-Ala-His) box polypeptide 35	58	1	0	1	0	1	hsa-miR-548b-3p	-0.06	-0.06	N/A
RCSD1	ENST00000367854.3	RCSD domain containing 1	32	2	0	2	0	0	hsa-miR-548b-3p	-0.06	-0.08	N/A
SLC31A2	ENST00000259392.3	solute carrier family 31 (copper transporter), member 2	110	1	0	1	0	0	hsa-miR-548b-3p	-0.06	-0.06	N/A
WNT10A	ENST00000258411.3	wingless-type MMTV integration site family, member 10A	5	1	0	1	0	0	hsa-miR-548b-3p	-0.06	-0.06	N/A
PRKCE	ENST00000306156.3	protein kinase C, epsilon	164	2	0	1	1	4	hsa-miR-548b-3p	-0.06	-0.06	N/A
TULP4	ENST00000367094.2	tubby like protein 4	93	2	0	1	1	3	hsa-miR-548b-3p	-0.06	-0.06	N/A
PROX1	ENST00000366958.4	prospero homeobox 1	131	1	0	1	0	1	hsa-miR-548b-3p	-0.06	-0.06	N/A
OLR1	ENST00000543993.1	oxidized low density lipoprotein (lectin-like) receptor 1	15	1	0	0	1	1	hsa-miR-548b-3p	-0.06	-0.09	N/A
TWSG1	ENST00000262120.5	twisted gastrulation BMP signaling modulator 1	38	1	0	0	1	1	hsa-miR-548b-3p	-0.06	-0.1	N/A
PAX6	ENST00000419022.1	paired box 6	191	2	0	0	2	0	hsa-miR-548b-3p	-0.06	-0.16	N/A
CHAMP1	ENST00000361283.1	chromosome alignment maintaining phosphoprotein 1	712	1	0	1	0	0	hsa-miR-548b-3p	-0.06	-0.06	N/A
FAM131A	ENST00000310585.4	family with sequence similarity 131, member A	442	1	0	0	1	1	hsa-miR-548b-3p	-0.06	-0.06	N/A
XKR7	ENST00000562532.2	XK, Kell blood group complex subunit-related family, member 7	5	3	0	3	0	0	hsa-miR-548b-3p	-0.06	-0.06	N/A
TRIM62	ENST00000291416.5	tripartite motif containing 62	28	1	1	0	0	0	hsa-miR-548b-3p	-0.06	-0.06	N/A
FOXL1	ENST00000320241.3	forkhead box L1	367	1	0	1	0	0	hsa-miR-548b-3p	-0.06	-0.06	N/A
CHRNA2	ENST00000407991.1	cholinergic receptor, nicotinic, alpha 2 (neuronal)	5	1	0	1	0	0	hsa-miR-548b-3p	-0.06	-0.06	N/A
KLHL1	ENST00000377844.4	kelch-like family member 1	40	1	0	0	1	0	hsa-miR-548b-3p	-0.06	-0.06	N/A
TMPPE	ENST00000416695.2	transmembrane protein with metallophosphoesterase domain	22	2	2	0	0	4	hsa-miR-548b-3p	-0.06	-0.24	N/A
FABP2	ENST00000274024.3	fatty acid binding protein 2, intestinal	5	1	0	0	1	0	hsa-miR-548b-3p	-0.06	-0.06	N/A
PIAS2	ENST00000585916.1	protein inhibitor of activated STAT, 2	194	1	1	0	0	5	hsa-miR-548b-3p	-0.06	-0.26	N/A
ASB6	ENST00000277459.4	ankyrin repeat and SOCS box containing 6	725	1	0	1	0	0	hsa-miR-548b-3p	-0.06	-0.06	N/A
CHTF8	ENST00000448552.2	CTF8, chromosome transmission fidelity factor 8 homolog (S. cerevisiae)	13	1	0	1	0	1	hsa-miR-548b-3p	-0.06	-0.06	N/A
CDC14A	ENST00000370125.2	cell division cycle 14A	123	2	0	1	1	1	hsa-miR-548b-3p	-0.06	-0.23	N/A
CHDH	ENST00000315251.6	choline dehydrogenase	249	2	2	0	0	1	hsa-miR-548b-3p	-0.06	-0.09	N/A
ZNF618	ENST00000288466.7	zinc finger protein 618	778	3	0	3	0	1	hsa-miR-548b-3p	-0.06	-0.06	N/A
CASP2	ENST00000310447.5	caspase 2, apoptosis-related cysteine peptidase	274	1	0	1	0	2	hsa-miR-548b-3p	-0.06	-0.06	N/A
NTRK2	ENST00000395882.1	neurotrophic tyrosine kinase, receptor, type 2	48	1	0	1	0	1	hsa-miR-548b-3p	-0.06	-0.06	N/A
CENPBD1	ENST00000314994.3	CENPB DNA-binding domains containing 1	212	1	0	1	0	0	hsa-miR-548b-3p	-0.06	-0.06	N/A
MPL	ENST00000372470.3	myeloproliferative leukemia virus oncogene	0	1	0	0	1	0	hsa-miR-548b-3p	-0.06	-0.06	N/A
ZNF280C	ENST00000370978.4	zinc finger protein 280C	138	2	0	0	2	4	hsa-miR-548b-3p	-0.06	-0.06	N/A
SOX1	ENST00000330949.1	SRY (sex determining region Y)-box 1	5	1	0	1	0	0	hsa-miR-548b-3p	-0.06	-0.06	N/A
PARN	ENST00000437198.2	poly(A)-specific ribonuclease	5	1	0	0	1	0	hsa-miR-548b-3p	-0.06	-0.06	N/A
CHM	ENST00000357749.2	choroideremia (Rab escort protein 1)	217	3	0	0	3	0	hsa-miR-548b-3p	-0.06	-0.06	N/A
ABCA9	ENST00000370732.2	ATP-binding cassette, sub-family A (ABC1), member 9	5	1	0	0	1	0	hsa-miR-548b-3p	-0.06	-0.06	N/A
ARL5B	ENST00000377275.3	ADP-ribosylation factor-like 5B	368	2	0	0	2	1	hsa-miR-548b-3p	-0.06	-0.12	N/A
ZNF442	ENST00000242804.4	zinc finger protein 442	10	2	0	1	1	0	hsa-miR-548b-3p	-0.06	-0.13	N/A
ATP5G1	ENST00000355938.5	ATP synthase, H+ transporting, mitochondrial Fo complex, subunit C1 (subunit 9)	24	3	0	1	2	0	hsa-miR-548b-3p	-0.06	-0.23	N/A
STPG1	ENST00000374409.1	sperm-tail PG-rich repeat containing 1	24	1	1	0	0	0	hsa-miR-548b-3p	-0.06	-0.09	N/A
CDCA7	ENST00000306721.3	cell division cycle associated 7	182	1	0	1	0	0	hsa-miR-548b-3p	-0.06	-0.16	N/A
PPP2CA	ENST00000481195.1	protein phosphatase 2, catalytic subunit, alpha isozyme	11344	3	0	1	2	4	hsa-miR-548b-3p	-0.06	-0.33	N/A
BAG4	ENST00000287322.4	BCL2-associated athanogene 4	29	1	0	1	0	1	hsa-miR-548b-3p	-0.06	-0.14	N/A
GATA5	ENST00000252997.2	GATA binding protein 5	7	1	0	1	0	0	hsa-miR-548b-3p	-0.06	-0.08	N/A
ATL3	ENST00000398868.3	atlastin GTPase 3	734	3	1	1	1	3	hsa-miR-548b-3p	-0.06	-0.2	N/A
C21orf91	ENST00000400558.3	chromosome 21 open reading frame 91	998	1	0	0	1	1	hsa-miR-548b-3p	-0.06	-0.07	N/A
TRPC1	ENST00000273482.6	transient receptor potential cation channel, subfamily C, member 1	18	1	0	1	0	0	hsa-miR-548b-3p	-0.06	-0.06	N/A
ANKDD1B	ENST00000601380.2	ankyrin repeat and death domain containing 1B	18	1	0	0	1	1	hsa-miR-548b-3p	-0.06	-0.06	N/A
ATXN7L1	ENST00000419735.3	ataxin 7-like 1	67	1	1	0	0	1	hsa-miR-548b-3p	-0.06	-0.06	N/A
ARX	ENST00000379044.4	aristaless related homeobox	5	1	0	0	1	1	hsa-miR-548b-3p	-0.06	-0.06	N/A
GJC1	ENST00000426548.1	gap junction protein, gamma 1, 45kDa	195	1	0	0	1	1	hsa-miR-548b-3p	-0.06	-0.06	N/A
TXK	ENST00000264316.4	TXK tyrosine kinase	7	1	0	1	0	1	hsa-miR-548b-3p	-0.06	-0.06	N/A
DNAJB4	ENST00000370763.5	DnaJ (Hsp40) homolog, subfamily B, member 4	633	3	0	1	2	1	hsa-miR-548b-3p	-0.06	-0.12	N/A
OR7D2	ENST00000344248.2	olfactory receptor, family 7, subfamily D, member 2	5	2	0	0	2	3	hsa-miR-548b-3p	-0.06	-0.06	N/A
STAT3	ENST00000585517.1	signal transducer and activator of transcription 3 (acute-phase response factor)	478	2	1	0	1	0	hsa-miR-548b-3p	-0.06	-0.06	N/A
RALGPS2	ENST00000367635.3	Ral GEF with PH domain and SH3 binding motif 2	201	1	0	1	0	2	hsa-miR-548b-3p	-0.06	-0.06	N/A
TET3	ENST00000409262.3	tet methylcytosine dioxygenase 3	1437	2	1	1	0	1	hsa-miR-548b-3p	-0.06	-0.06	N/A
HIST1H3E	ENST00000360408.1	histone cluster 1, H3e	22	1	0	0	1	0	hsa-miR-548b-3p	-0.06	-0.09	N/A
HMBOX1	ENST00000397358.3	homeobox containing 1	27	2	0	1	1	1	hsa-miR-548b-3p	-0.06	-0.08	N/A
DGKE	ENST00000284061.3	diacylglycerol kinase, epsilon 64kDa	470	1	0	0	1	3	hsa-miR-548b-3p	-0.06	-0.07	N/A
MAVS	ENST00000428216.2	mitochondrial antiviral signaling protein	211	4	0	4	0	3	hsa-miR-548b-3p	-0.06	-0.08	N/A
ELK4	ENST00000357992.4	ELK4, ETS-domain protein (SRF accessory protein 1)	39	2	0	1	1	0	hsa-miR-548b-3p	-0.06	-0.1	N/A
MXRA7	ENST00000355797.3	matrix-remodelling associated 7	421	1	0	0	1	4	hsa-miR-548b-3p	-0.06	-0.07	N/A
CPA4	ENST00000445470.2	carboxypeptidase A4	1319	1	0	0	1	0	hsa-miR-548b-3p	-0.06	-0.06	N/A
KCNMB1	ENST00000274629.4	potassium large conductance calcium-activated channel, subfamily M, beta member 1	5	1	0	0	1	0	hsa-miR-548b-3p	-0.06	-0.06	N/A
KIAA1024	ENST00000305428.3	KIAA1024	5	2	0	1	1	1	hsa-miR-548b-3p	-0.06	-0.06	N/A
TCF7L1	ENST00000282111.3	transcription factor 7-like 1 (T-cell specific, HMG-box)	577	1	0	1	0	0	hsa-miR-548b-3p	-0.06	-0.06	N/A
SLC25A27	ENST00000371347.5	solute carrier family 25, member 27	85	1	0	0	1	1	hsa-miR-548b-3p	-0.06	-0.09	N/A
PQLC3	ENST00000402361.1	PQ loop repeat containing 3	26	1	0	0	1	0	hsa-miR-548b-3p	-0.06	-0.07	N/A
ATP6V1G1	ENST00000374050.3	ATPase, H+ transporting, lysosomal 13kDa, V1 subunit G1	8219	1	0	1	0	1	hsa-miR-548b-3p	-0.06	-0.33	N/A
SPOPL	ENST00000280098.4	speckle-type POZ protein-like	216	2	0	1	1	2	hsa-miR-548b-3p	-0.06	-0.06	N/A
HEXIM1	ENST00000332499.2	hexamethylene bis-acetamide inducible 1	179	1	0	1	0	1	hsa-miR-548b-3p	-0.06	-0.12	N/A
STEAP2	ENST00000287908.3	STEAP family member 2, metalloreductase	266	1	0	1	0	3	hsa-miR-548b-3p	-0.06	-0.07	N/A
SUPT16H	ENST00000216297.2	suppressor of Ty 16 homolog (S. cerevisiae)	528	1	0	1	0	1	hsa-miR-548b-3p	-0.06	-0.06	N/A
MBNL3	ENST00000370839.3	muscleblind-like splicing regulator 3	593	1	0	1	0	4	hsa-miR-548b-3p	-0.06	-0.07	N/A
FYTTD1	ENST00000241502.4	forty-two-three domain containing 1	891	4	0	1	3	1	hsa-miR-548b-3p	-0.06	-0.08	N/A
PPIA	ENST00000468812.1	peptidylprolyl isomerase A (cyclophilin A)	878	1	1	0	0	2	hsa-miR-548b-3p	-0.06	-0.19	N/A
ADAMTS15	ENST00000299164.2	ADAM metallopeptidase with thrombospondin type 1 motif, 15	18	1	0	1	0	1	hsa-miR-548b-3p	-0.06	-0.06	N/A
SLC10A2	ENST00000245312.3	solute carrier family 10 (sodium/bile acid cotransporter), member 2	5	1	0	0	1	0	hsa-miR-548b-3p	-0.06	-0.06	N/A
HECA	ENST00000367658.2	headcase homolog (Drosophila)	783	1	0	1	0	2	hsa-miR-548b-3p	-0.06	-0.06	N/A
GPM6A	ENST00000280187.7	glycoprotein M6A	335	1	0	0	1	1	hsa-miR-548b-3p	-0.06	-0.06	N/A
ZNF584	ENST00000599238.1	zinc finger protein 584	282	2*	0	0	1	1	hsa-miR-548b-3p	-0.06	-0.06	N/A
SDHC	ENST00000367975.2	succinate dehydrogenase complex, subunit C, integral membrane protein, 15kDa	172	1	0	1	0	2	hsa-miR-548b-3p	-0.06	-0.34	N/A
ZFP36	ENST00000597629.1	ZFP36 ring finger protein	157	1	0	1	0	0	hsa-miR-548b-3p	-0.06	-0.06	N/A
RAD18	ENST00000264926.2	RAD18 homolog (S. cerevisiae)	211	2	0	0	2	1	hsa-miR-548b-3p	-0.06	-0.08	N/A
SEPSECS	ENST00000302922.3	Sep (O-phosphoserine) tRNA:Sec (selenocysteine) tRNA synthase	279	1	1	0	0	1	hsa-miR-548b-3p	-0.06	-0.08	N/A
SOX17	ENST00000297316.4	SRY (sex determining region Y)-box 17	65	2	0	0	2	1	hsa-miR-548b-3p	-0.06	-0.15	N/A
NAPG	ENST00000322897.6	N-ethylmaleimide-sensitive factor attachment protein, gamma	277	1	0	1	0	1	hsa-miR-548b-3p	-0.06	-0.1	N/A
HSP90B1	ENST00000299767.5	heat shock protein 90kDa beta (Grp94), member 1	42	1	0	1	0	0	hsa-miR-548b-3p	-0.06	-0.1	N/A
UBXN7	ENST00000296328.4	UBX domain protein 7	95	3	0	2	1	4	hsa-miR-548b-3p	-0.06	-0.1	N/A
FHAD1	ENST00000358897.4	forkhead-associated (FHA) phosphopeptide binding domain 1	6	1	0	1	0	0	hsa-miR-548b-3p	-0.06	-0.06	N/A
C16orf72	ENST00000327827.7	chromosome 16 open reading frame 72	379	2	0	2	0	0	hsa-miR-548b-3p	-0.06	-0.18	N/A
SREK1	ENST00000334121.6	splicing regulatory glutamine/lysine-rich protein 1	316	3	0	1	2	1	hsa-miR-548b-3p	-0.06	-0.18	N/A
PCSK1	ENST00000311106.3	proprotein convertase subtilisin/kexin type 1	83	1	0	1	0	2	hsa-miR-548b-3p	-0.06	-0.11	N/A
MED12L	ENST00000474524.1	mediator complex subunit 12-like	30	2	0	1	1	1	hsa-miR-548b-3p	-0.06	-0.07	N/A
RBM26	ENST00000267229.7	RNA binding motif protein 26	122	1	0	1	0	1	hsa-miR-548b-3p	-0.06	-0.13	N/A
TMF1	ENST00000398559.2	TATA element modulatory factor 1	349	1	0	0	1	1	hsa-miR-548b-3p	-0.06	-0.06	N/A
AHNAK	ENST00000378024.4	AHNAK nucleoprotein	682	1	0	1	0	0	hsa-miR-548b-3p	-0.06	-0.06	N/A
ZNF280B	ENST00000360412.2	zinc finger protein 280B	7	1	0	1	0	2	hsa-miR-548b-3p	-0.06	-0.06	N/A
MB21D1	ENST00000370315.3	Mab-21 domain containing 1	241	2	0	0	2	0	hsa-miR-548b-3p	-0.06	-0.06	N/A
LRRC8C	ENST00000370454.4	leucine rich repeat containing 8 family, member C	544	3	2	0	1	3	hsa-miR-548b-3p	-0.06	-0.22	N/A
NRP2	ENST00000360409.3	neuropilin 2	146	1	1	0	0	1	hsa-miR-548b-3p	-0.06	-0.06	N/A
SLC6A20	ENST00000353278.4	solute carrier family 6 (proline IMINO transporter), member 20	5	1	0	1	0	2	hsa-miR-548b-3p	-0.06	-0.06	N/A
PPIP5K2	ENST00000321521.9	diphosphoinositol pentakisphosphate kinase 2	203	1	0	0	1	4	hsa-miR-548b-3p	-0.06	-0.06	N/A
BUB3	ENST00000368865.4	BUB3 mitotic checkpoint protein	5237	1	0	0	1	0	hsa-miR-548b-3p	-0.05	-0.06	N/A
TTC5	ENST00000258821.3	tetratricopeptide repeat domain 5	11	2	1	0	1	1	hsa-miR-548b-3p	-0.05	-0.12	N/A
ZNF383	ENST00000352998.3	zinc finger protein 383	147	1	0	1	0	0	hsa-miR-548b-3p	-0.05	-0.06	N/A
METTL20	ENST00000357721.3	methyltransferase like 20	47	1	0	1	0	0	hsa-miR-548b-3p	-0.05	-0.17	N/A
GTF2A1	ENST00000553612.1	general transcription factor IIA, 1, 19/37kDa	88	1	0	0	1	1	hsa-miR-548b-3p	-0.05	-0.06	N/A
CDCA2	ENST00000330560.3	cell division cycle associated 2	215	1	0	1	0	1	hsa-miR-548b-3p	-0.05	-0.13	N/A
SP3	ENST00000310015.6	Sp3 transcription factor	285	2	0	0	2	1	hsa-miR-548b-3p	-0.05	-0.07	N/A
ZNF432	ENST00000594154.1	zinc finger protein 432	151	2	0	0	2	0	hsa-miR-548b-3p	-0.05	-0.06	N/A
LRAT	ENST00000336356.3	lecithin retinol acyltransferase (phosphatidylcholine--retinol O-acyltransferase)	9	2	0	1	1	1	hsa-miR-548b-3p	-0.05	-0.09	N/A
FAM105A	ENST00000274217.3	family with sequence similarity 105, member A	2613	1	1	0	0	2	hsa-miR-548b-3p	-0.05	-0.25	N/A
TPP1	ENST00000299427.6	tripeptidyl peptidase I	713	1	0	0	1	0	hsa-miR-548b-3p	-0.05	-0.07	N/A
MED7	ENST00000286317.5	mediator complex subunit 7	356	2	1	1	0	0	hsa-miR-548b-3p	-0.05	-0.25	N/A
FAM174B	ENST00000327355.5	family with sequence similarity 174, member B	16	1	0	1	0	0	hsa-miR-548b-3p	-0.05	-0.1	N/A
RAB3D	ENST00000222120.3	RAB3D, member RAS oncogene family	111	2	0	2	0	1	hsa-miR-548b-3p	-0.05	-0.06	N/A
RHOU	ENST00000366691.3	ras homolog family member U	3519	1	0	0	1	0	hsa-miR-548b-3p	-0.05	-0.06	N/A
PRR18	ENST00000322583.3	proline rich 18	15	1	0	0	1	0	hsa-miR-548b-3p	-0.05	-0.08	N/A
TLL2	ENST00000357947.3	tolloid-like 2	5	2	0	2	0	1	hsa-miR-548b-3p	-0.05	-0.05	N/A
TAF4	ENST00000252996.4	TAF4 RNA polymerase II, TATA box binding protein (TBP)-associated factor, 135kDa	61	1	0	1	0	0	hsa-miR-548b-3p	-0.05	-0.22	N/A
ARVCF	ENST00000263207.3	armadillo repeat gene deleted in velocardiofacial syndrome	19	1	0	0	1	0	hsa-miR-548b-3p	-0.05	-0.05	N/A
GRID2	ENST00000282020.4	glutamate receptor, ionotropic, delta 2	5	1	0	1	0	0	hsa-miR-548b-3p	-0.05	-0.05	N/A
WNT4	ENST00000290167.6	wingless-type MMTV integration site family, member 4	5	1	0	1	0	0	hsa-miR-548b-3p	-0.05	-0.05	N/A
RSPH10B	ENST00000539903.1	radial spoke head 10 homolog B (Chlamydomonas)	5	1	0	0	1	0	hsa-miR-548b-3p	-0.05	-0.05	N/A
ZNF117	ENST00000282869.6	zinc finger protein 117	21	1	0	1	0	1	hsa-miR-548b-3p	-0.05	-0.18	N/A
LOH12CR1	ENST00000314565.4	loss of heterozygosity, 12, chromosomal region 1	135	1	0	1	0	0	hsa-miR-548b-3p	-0.05	-0.11	N/A
GRAMD1B	ENST00000529750.1	GRAM domain containing 1B	35	1	0	1	0	2	hsa-miR-548b-3p	-0.05	-0.06	N/A
RCBTB1	ENST00000258646.3	regulator of chromosome condensation (RCC1) and BTB (POZ) domain containing protein 1	9	1	0	1	0	0	hsa-miR-548b-3p	-0.05	-0.05	N/A
RP11-422N16.3	ENST00000499579.1	Uncharacterized protein	5	1	0	1	0	0	hsa-miR-548b-3p	-0.05	-0.05	N/A
TLR5	ENST00000540964.1	toll-like receptor 5	5	1	0	0	1	1	hsa-miR-548b-3p	-0.05	-0.05	N/A
ABHD12	ENST00000339157.5	abhydrolase domain containing 12	3572	1	0	1	0	0	hsa-miR-548b-3p	-0.05	-0.05	N/A
NT5C1A	ENST00000235628.1	5'-nucleotidase, cytosolic IA	4	1	0	1	0	1	hsa-miR-548b-3p	-0.05	-0.05	N/A
ESCO1	ENST00000269214.5	establishment of sister chromatid cohesion N-acetyltransferase 1	94	1	0	0	1	1	hsa-miR-548b-3p	-0.05	-0.05	N/A
PDE8B	ENST00000264917.5	phosphodiesterase 8B	186	1	0	1	0	1	hsa-miR-548b-3p	-0.05	-0.05	N/A
MOCOS	ENST00000261326.5	molybdenum cofactor sulfurase	627	1	1	0	0	0	hsa-miR-548b-3p	-0.05	-0.08	N/A
NAV2	ENST00000360655.4	neuron navigator 2	337	1	0	1	0	1	hsa-miR-548b-3p	-0.05	-0.06	N/A
CRIPT	ENST00000238892.3	cysteine-rich PDZ-binding protein	1213	1	0	1	0	5	hsa-miR-548b-3p	-0.05	-0.28	N/A
LRP1B	ENST00000389484.3	low density lipoprotein receptor-related protein 1B	26	1	0	1	0	0	hsa-miR-548b-3p	-0.05	-0.07	N/A
VAMP4	ENST00000236192.7	vesicle-associated membrane protein 4	282	1	0	1	0	1	hsa-miR-548b-3p	-0.05	-0.26	N/A
SENP1	ENST00000004980.5	SUMO1/sentrin specific peptidase 1	361	2	0	2	0	1	hsa-miR-548b-3p	-0.05	-0.18	N/A
HDAC1	ENST00000373548.3	histone deacetylase 1	83	1	0	0	1	0	hsa-miR-548b-3p	-0.05	-0.06	N/A
PTPLAD2	ENST00000495827.2	protein tyrosine phosphatase-like A domain containing 2	17	3	0	2	1	3	hsa-miR-548b-3p	-0.05	-0.19	N/A
ZNF737	ENST00000427401.4	zinc finger protein 737	7	1	0	0	1	0	hsa-miR-548b-3p	-0.05	-0.05	N/A
RASGRP1	ENST00000559830.1	RAS guanyl releasing protein 1 (calcium and DAG-regulated)	7	1	0	0	1	0	hsa-miR-548b-3p	-0.05	-0.05	N/A
WWC3	ENST00000380861.4	WWC family member 3	11	2	0	1	1	1	hsa-miR-548b-3p	-0.05	-0.06	N/A
WSCD2	ENST00000332082.4	WSC domain containing 2	5	1	0	0	1	1	hsa-miR-548b-3p	-0.05	-0.05	N/A
DSC1	ENST00000257197.3	desmocollin 1	7	2	0	1	1	2	hsa-miR-548b-3p	-0.05	-0.05	N/A
NADK2	ENST00000397338.1	NAD kinase 2, mitochondrial	1039	1	0	0	1	0	hsa-miR-548b-3p	-0.05	-0.09	N/A
ARHGAP28	ENST00000419673.2	Rho GTPase activating protein 28	31	1	0	1	0	2	hsa-miR-548b-3p	-0.05	-0.07	N/A
TTBK2	ENST00000267890.6	tau tubulin kinase 2	18	3	0	1	2	2	hsa-miR-548b-3p	-0.05	-0.05	N/A
SMOC1	ENST00000381280.4	SPARC related modular calcium binding 1	2743	1	0	1	0	2	hsa-miR-548b-3p	-0.05	-0.15	N/A
SLC33A1	ENST00000392845.3	solute carrier family 33 (acetyl-CoA transporter), member 1	145	1	0	1	0	2	hsa-miR-548b-3p	-0.05	-0.09	N/A
TNFSF4	ENST00000367718.1	tumor necrosis factor (ligand) superfamily, member 4	85	1	0	0	1	1	hsa-miR-548b-3p	-0.05	-0.08	N/A
CRX	ENST00000221996.7	cone-rod homeobox	5	1	0	1	0	0	hsa-miR-548b-3p	-0.05	-0.05	N/A
SEMA3G	ENST00000231721.2	sema domain, immunoglobulin domain (Ig), short basic domain, secreted, (semaphorin) 3G	85	2	0	2	0	0	hsa-miR-548b-3p	-0.05	-0.05	N/A
ASB15	ENST00000451558.1	ankyrin repeat and SOCS box containing 15	5	2	0	0	2	1	hsa-miR-548b-3p	-0.05	-0.07	N/A
CNOT6L	ENST00000504123.1	CCR4-NOT transcription complex, subunit 6-like	23	1	0	0	1	2	hsa-miR-548b-3p	-0.05	-0.08	N/A
DCTN4	ENST00000447998.2	dynactin 4 (p62)	153	1	0	0	1	0	hsa-miR-548b-3p	-0.05	-0.05	N/A
ZNF106	ENST00000263805.4	zinc finger protein 106	406	2	1	0	1	3	hsa-miR-548b-3p	-0.05	-0.05	N/A
MSL2	ENST00000309993.2	male-specific lethal 2 homolog (Drosophila)	175	2	0	0	2	1	hsa-miR-548b-3p	-0.05	-0.06	N/A
ATAD2B	ENST00000238789.5	ATPase family, AAA domain containing 2B	11	2	0	1	1	1	hsa-miR-548b-3p	-0.05	-0.08	N/A
SERTAD2	ENST00000313349.3	SERTA domain containing 2	119	1	0	1	0	0	hsa-miR-548b-3p	-0.05	-0.11	N/A
RDX	ENST00000343115.4	radixin	44	2	1	0	1	3	hsa-miR-548b-3p	-0.05	-0.07	N/A
ST6GAL2	ENST00000361686.4	ST6 beta-galactosamide alpha-2,6-sialyltranferase 2	5	1	0	0	1	5	hsa-miR-548b-3p	-0.05	-0.05	N/A
ASIC2	ENST00000225823.2	acid-sensing (proton-gated) ion channel 2	5	1	0	0	1	2	hsa-miR-548b-3p	-0.05	-0.05	N/A
EVX2	ENST00000308618.4	even-skipped homeobox 2	9	2	0	1	1	2	hsa-miR-548b-3p	-0.05	-0.05	N/A
FTSJ2	ENST00000440306.2	FtsJ RNA methyltransferase homolog 2 (E. coli)	2880	1	0	0	1	0	hsa-miR-548b-3p	-0.05	-0.05	N/A
ZMIZ1	ENST00000334512.5	zinc finger, MIZ-type containing 1	568	2	1	1	0	1	hsa-miR-548b-3p	-0.05	-0.05	N/A
KCND3	ENST00000369697.1	potassium voltage-gated channel, Shal-related subfamily, member 3	23	2	1	1	0	2	hsa-miR-548b-3p	-0.05	-0.05	N/A
DACH1	ENST00000305425.4	dachshund homolog 1 (Drosophila)	18	1	0	0	1	2	hsa-miR-548b-3p	-0.05	-0.05	N/A
FA2H	ENST00000219368.3	fatty acid 2-hydroxylase	5	1	0	0	1	0	hsa-miR-548b-3p	-0.05	-0.05	N/A
GGACT	ENST00000376250.2	gamma-glutamylamine cyclotransferase	164	1	0	1	0	1	hsa-miR-548b-3p	-0.05	-0.18	N/A
TMOD2	ENST00000249700.4	tropomodulin 2 (neuronal)	117	1	0	1	0	3	hsa-miR-548b-3p	-0.05	-0.06	N/A
ATG14	ENST00000247178.5	autophagy related 14	25	1	0	1	0	1	hsa-miR-548b-3p	-0.05	-0.07	N/A
CYB5R4	ENST00000369681.5	cytochrome b5 reductase 4	329	2	0	2	0	3	hsa-miR-548b-3p	-0.05	-0.09	N/A
QKI	ENST00000392127.2	QKI, KH domain containing, RNA binding	323	3*	0	1	1	3	hsa-miR-548b-3p	-0.05	-0.14	N/A
NIPA2	ENST00000337451.3	non imprinted in Prader-Willi/Angelman syndrome 2	1288	1	0	0	1	1	hsa-miR-548b-3p	-0.05	-0.17	N/A
LAMC1	ENST00000258341.4	laminin, gamma 1 (formerly LAMB2)	1082	1	0	1	0	2	hsa-miR-548b-3p	-0.05	-0.11	N/A
PDE4D	ENST00000340635.6	phosphodiesterase 4D, cAMP-specific	747	2	1	0	1	0	hsa-miR-548b-3p	-0.05	-0.18	N/A
FAM84A	ENST00000295092.2	family with sequence similarity 84, member A	69	2	0	2	0	1	hsa-miR-548b-3p	-0.05	-0.14	N/A
MMS22L	ENST00000275053.4	MMS22-like, DNA repair protein	102	2	0	1	1	1	hsa-miR-548b-3p	-0.05	-0.08	N/A
FANCD2	ENST00000383806.1	Fanconi anemia, complementation group D2	943	1	0	0	1	0	hsa-miR-548b-3p	-0.05	-0.05	N/A
ZNF829	ENST00000520965.1	zinc finger protein 829	103	1	0	1	0	0	hsa-miR-548b-3p	-0.05	-0.05	N/A
HOXA1	ENST00000355633.5	homeobox A1	157	1	0	0	1	0	hsa-miR-548b-3p	-0.05	-0.05	N/A
HTR2C	ENST00000371950.3	5-hydroxytryptamine (serotonin) receptor 2C, G protein-coupled	5	1	0	0	1	1	hsa-miR-548b-3p	-0.05	-0.05	N/A
NFIA	ENST00000403491.3	nuclear factor I/A	5	2	0	1	1	0	hsa-miR-548b-3p	-0.05	-0.05	N/A
ASB5	ENST00000296525.3	ankyrin repeat and SOCS box containing 5	5	1	0	0	1	1	hsa-miR-548b-3p	-0.05	-0.05	N/A
ZNF619	ENST00000447116.2	zinc finger protein 619	17	1	0	1	0	0	hsa-miR-548b-3p	-0.05	-0.05	N/A
ACSS1	ENST00000323482.4	acyl-CoA synthetase short-chain family member 1	12	1	0	1	0	1	hsa-miR-548b-3p	-0.05	-0.05	N/A
TSTD2	ENST00000341170.4	thiosulfate sulfurtransferase (rhodanese)-like domain containing 2	219	1	0	0	1	1	hsa-miR-548b-3p	-0.05	-0.05	N/A
AIM1	ENST00000369066.3	absent in melanoma 1	35	1	0	1	0	0	hsa-miR-548b-3p	-0.05	-0.05	N/A
INO80D	ENST00000403263.1	INO80 complex subunit D	5	2	0	0	2	4	hsa-miR-548b-3p	-0.05	-0.05	N/A
AKAP11	ENST00000025301.2	A kinase (PRKA) anchor protein 11	71	2	0	1	1	3	hsa-miR-548b-3p	-0.05	-0.05	N/A
SCRG1	ENST00000296506.3	stimulator of chondrogenesis 1	5	1	0	0	1	0	hsa-miR-548b-3p	-0.05	-0.05	N/A
LARGE	ENST00000354992.2	like-glycosyltransferase	411	1	0	1	0	0	hsa-miR-548b-3p	-0.05	-0.05	N/A
FOXO1	ENST00000379561.5	forkhead box O1	480	1	0	0	1	2	hsa-miR-548b-3p	-0.05	-0.05	N/A
KCNH5	ENST00000322893.7	potassium voltage-gated channel, subfamily H (eag-related), member 5	157	1	0	1	0	1	hsa-miR-548b-3p	-0.05	-0.06	N/A
ACTR8	ENST00000335754.3	ARP8 actin-related protein 8 homolog (yeast)	327	1	1	0	0	1	hsa-miR-548b-3p	-0.05	-0.14	N/A
RICTOR	ENST00000357387.3	RPTOR independent companion of MTOR, complex 2	441	2	0	1	1	3	hsa-miR-548b-3p	-0.05	-0.05	N/A
CLVS2	ENST00000275162.5	clavesin 2	19	4	0	2	2	2	hsa-miR-548b-3p	-0.05	-0.12	N/A
WRN	ENST00000298139.5	Werner syndrome, RecQ helicase-like	560	1	0	0	1	0	hsa-miR-548b-3p	-0.05	-0.05	N/A
IDS	ENST00000422081.2	Iduronate 2-sulfatase (Hunter syndrome), isoform CRA_e; Iduronate 2-sulfatase 14 kDa chain; cDNA FLJ42669 fis, clone BRAMY2022168, highly similar to IDURONATE 2-SULFATASE	810	1	0	1	0	4	hsa-miR-548b-3p	-0.05	-0.05	N/A
GPR160	ENST00000355897.5	G protein-coupled receptor 160	22	1	0	0	1	1	hsa-miR-548b-3p	-0.05	-0.11	N/A
DRAXIN	ENST00000294485.5	dorsal inhibitory axon guidance protein	5	1	0	1	0	2	hsa-miR-548b-3p	-0.05	-0.05	N/A
KIRREL	ENST00000368172.1	kin of IRRE like (Drosophila)	493	1	0	1	0	2	hsa-miR-548b-3p	-0.05	-0.05	N/A
SAP30	ENST00000296504.3	Sin3A-associated protein, 30kDa	43	1	0	0	1	3	hsa-miR-548b-3p	-0.05	-0.08	N/A
BDKRB2	ENST00000306005.3	bradykinin receptor B2	871	1	0	0	1	0	hsa-miR-548b-3p	-0.05	-0.05	N/A
CCR2	ENST00000400888.2	chemokine (C-C motif) receptor 2	5	1	0	0	1	0	hsa-miR-548b-3p	-0.05	-0.05	N/A
AC004899.1	ENST00000596947.1	Uncharacterized protein	5	1	0	1	0	1	hsa-miR-548b-3p	-0.05	-0.05	N/A
PAPPA2	ENST00000367662.3	pappalysin 2	5	2	0	2	0	0	hsa-miR-548b-3p	-0.05	-0.05	N/A
MED21	ENST00000282892.3	mediator complex subunit 21	294	1	0	1	0	2	hsa-miR-548b-3p	-0.05	-0.23	N/A
ZKSCAN1	ENST00000324306.6	zinc finger with KRAB and SCAN domains 1	1314	2	1	1	0	1	hsa-miR-548b-3p	-0.05	-0.05	N/A
AHI1	ENST00000417892.2	Abelson helper integration site 1	72	1	0	0	1	1	hsa-miR-548b-3p	-0.05	-0.05	N/A
SLC2A14	ENST00000340749.5	solute carrier family 2 (facilitated glucose transporter), member 14	14	1	0	1	0	1	hsa-miR-548b-3p	-0.05	-0.14	N/A
CBLB	ENST00000264122.4	Cbl proto-oncogene B, E3 ubiquitin protein ligase	469	1	0	1	0	4	hsa-miR-548b-3p	-0.05	-0.18	N/A
HIST1H2BJ	ENST00000541790.1	histone cluster 1, H2bj	383	2	0	2	0	1	hsa-miR-548b-3p	-0.05	-0.23	N/A
PRMT6	ENST00000370078.1	protein arginine methyltransferase 6	270	1	0	0	1	0	hsa-miR-548b-3p	-0.05	-0.08	N/A
CASC10	ENST00000377113.5	cancer susceptibility candidate 10	116	1	0	0	1	3	hsa-miR-548b-3p	-0.05	-0.18	N/A
TMEM55A	ENST00000285419.3	transmembrane protein 55A	151	1	0	0	1	2	hsa-miR-548b-3p	-0.05	-0.07	N/A
PIANP	ENST00000534837.1	PILR alpha associated neural protein	8	1	0	1	0	0	hsa-miR-548b-3p	-0.05	-0.05	N/A
ZNF736	ENST00000423484.2	zinc finger protein 736	36	1	0	1	0	1	hsa-miR-548b-3p	-0.05	-0.05	N/A
ARHGAP1	ENST00000311956.4	Rho GTPase activating protein 1	2229	1	0	1	0	1	hsa-miR-548b-3p	-0.05	-0.05	N/A
FADS6	ENST00000310226.6	fatty acid desaturase 6	12	1	0	1	0	0	hsa-miR-548b-3p	-0.05	-0.08	N/A
DSEL	ENST00000310045.7	dermatan sulfate epimerase-like	26	1	0	1	0	1	hsa-miR-548b-3p	-0.05	-0.07	N/A
NOL10	ENST00000345985.3	nucleolar protein 10	106	1	0	1	0	3	hsa-miR-548b-3p	-0.05	-0.14	N/A
TSPAN2	ENST00000369516.2	tetraspanin 2	43	2	0	1	1	1	hsa-miR-548b-3p	-0.05	-0.2	N/A
EFCAB2	ENST00000366523.1	EF-hand calcium binding domain 2	204	2	0	1	1	1	hsa-miR-548b-3p	-0.05	-0.12	N/A
VPS37A	ENST00000324849.4	vacuolar protein sorting 37 homolog A (S. cerevisiae)	339	2	0	1	1	2	hsa-miR-548b-3p	-0.05	-0.15	N/A
SNTB2	ENST00000336278.4	syntrophin, beta 2 (dystrophin-associated protein A1, 59kDa, basic component 2)	254	2	1	0	1	8	hsa-miR-548b-3p	-0.05	-0.06	N/A
CYP7B1	ENST00000310193.3	cytochrome P450, family 7, subfamily B, polypeptide 1	53	2	0	0	2	3	hsa-miR-548b-3p	-0.05	-0.05	N/A
NPAS2	ENST00000335681.5	neuronal PAS domain protein 2	559	1	0	1	0	0	hsa-miR-548b-3p	-0.05	-0.05	N/A
IGF1	ENST00000337514.6	insulin-like growth factor 1 (somatomedin C)	19	1	0	1	0	2	hsa-miR-548b-3p	-0.05	-0.18	N/A
SLC30A9	ENST00000264451.7	solute carrier family 30 (zinc transporter), member 9	396	1	0	0	1	1	hsa-miR-548b-3p	-0.05	-0.05	N/A
OXR1	ENST00000312046.6	oxidation resistance 1	27	2	0	0	2	3	hsa-miR-548b-3p	-0.05	-0.05	N/A
OPRK1	ENST00000265572.3	opioid receptor, kappa 1	5	1	0	0	1	2	hsa-miR-548b-3p	-0.05	-0.05	N/A
GCC2	ENST00000309863.6	GRIP and coiled-coil domain containing 2	5	1	0	0	1	1	hsa-miR-548b-3p	-0.05	-0.05	N/A
SLIT1	ENST00000371070.4	slit homolog 1 (Drosophila)	15	3	1	2	0	0	hsa-miR-548b-3p	-0.05	-0.07	N/A
RNF152	ENST00000312828.3	ring finger protein 152	57	1	0	0	1	0	hsa-miR-548b-3p	-0.05	-0.05	N/A
B3GALNT1	ENST00000320474.4	beta-1,3-N-acetylgalactosaminyltransferase 1 (globoside blood group)	130	1	0	1	0	1	hsa-miR-548b-3p	-0.05	-0.31	N/A
CISH	ENST00000443053.2	cytokine inducible SH2-containing protein	19	1	0	1	0	0	hsa-miR-548b-3p	-0.05	-0.05	N/A
PPP1R16B	ENST00000299824.1	protein phosphatase 1, regulatory subunit 16B	16	1	0	1	0	0	hsa-miR-548b-3p	-0.05	-0.05	N/A
ONECUT2	ENST00000491143.2	one cut homeobox 2	847	1	0	1	0	6	hsa-miR-548b-3p	-0.05	-0.05	N/A
DCAF12L2	ENST00000538699.1	DDB1 and CUL4 associated factor 12-like 2	20	2	0	0	2	0	hsa-miR-548b-3p	-0.05	-0.16	N/A
ZBTB21	ENST00000398505.3	zinc finger and BTB domain containing 21	802	1	0	0	1	3	hsa-miR-548b-3p	-0.05	-0.05	N/A
ZDHHC9	ENST00000357166.6	zinc finger, DHHC-type containing 9	1203	1	0	1	0	1	hsa-miR-548b-3p	-0.05	-0.05	N/A
B3GALT1	ENST00000392690.3	UDP-Gal:betaGlcNAc beta 1,3-galactosyltransferase, polypeptide 1	35	1	0	0	1	1	hsa-miR-548b-3p	-0.05	-0.07	N/A
EPHA3	ENST00000494014.1	EPH receptor A3	100	1	0	0	1	1	hsa-miR-548b-3p	-0.05	-0.05	N/A
CKS1B	ENST00000308987.5	CDC28 protein kinase regulatory subunit 1B	186	1	0	0	1	0	hsa-miR-548b-3p	-0.05	-0.06	N/A
EDIL3	ENST00000296591.5	EGF-like repeats and discoidin I-like domains 3	2825	1	0	0	1	0	hsa-miR-548b-3p	-0.05	-0.05	N/A
NAGA	ENST00000396398.3	N-acetylgalactosaminidase, alpha-	841	1	0	1	0	1	hsa-miR-548b-3p	-0.05	-0.05	N/A
HSPA4	ENST00000304858.2	heat shock 70kDa protein 4	1869	2	1	0	1	1	hsa-miR-548b-3p	-0.05	-0.06	N/A
FAM210A	ENST00000322247.3	family with sequence similarity 210, member A	222	1	1	0	0	0	hsa-miR-548b-3p	-0.05	-0.27	N/A
SLC16A9	ENST00000395348.3	solute carrier family 16, member 9	7	1	0	0	1	2	hsa-miR-548b-3p	-0.04	-0.04	N/A
TMEM81	ENST00000367167.3	transmembrane protein 81	17	1	0	1	0	0	hsa-miR-548b-3p	-0.04	-0.22	N/A
RGPD6	ENST00000329516.3	RANBP2-like and GRIP domain containing 6	5	1	0	0	1	1	hsa-miR-548b-3p	-0.04	-0.04	N/A
SCAF8	ENST00000367178.3	SR-related CTD-associated factor 8	1917	1	0	0	1	1	hsa-miR-548b-3p	-0.04	-0.04	N/A
RGPD5	ENST00000016946.3	RANBP2-like and GRIP domain containing 5	5	1	0	0	1	1	hsa-miR-548b-3p	-0.04	-0.04	N/A
SGSH	ENST00000326317.6	N-sulfoglucosamine sulfohydrolase	109	1	0	1	0	1	hsa-miR-548b-3p	-0.04	-0.07	N/A
TRNT1	ENST00000251607.6	tRNA nucleotidyl transferase, CCA-adding, 1	380	1	0	0	1	1	hsa-miR-548b-3p	-0.04	-0.04	N/A
TBC1D9	ENST00000442267.2	TBC1 domain family, member 9 (with GRAM domain)	200	1	0	0	1	1	hsa-miR-548b-3p	-0.04	-0.09	N/A
GEMIN5	ENST00000285873.7	gem (nuclear organelle) associated protein 5	742	1	1	0	0	0	hsa-miR-548b-3p	-0.04	-0.38	N/A
HMGN5	ENST00000358130.2	high mobility group nucleosome binding domain 5	46	2	0	0	2	0	hsa-miR-548b-3p	-0.04	-0.15	N/A
PATL1	ENST00000300146.9	protein associated with topoisomerase II homolog 1 (yeast)	703	1	0	0	1	0	hsa-miR-548b-3p	-0.04	-0.05	N/A
ARF6	ENST00000298316.5	ADP-ribosylation factor 6	31	1	0	1	0	2	hsa-miR-548b-3p	-0.04	-0.24	N/A
SMARCD1	ENST00000394963.4	SWI/SNF related, matrix associated, actin dependent regulator of chromatin, subfamily d, member 1	952	2	1	1	0	2	hsa-miR-548b-3p	-0.04	-0.15	N/A
DKFZP667F0711	ENST00000391437.1		5	1	0	1	0	0	hsa-miR-548b-3p	-0.04	-0.04	N/A
NBEAL1	ENST00000449802.1	neurobeachin-like 1	42	2	1	1	0	0	hsa-miR-548b-3p	-0.04	-0.05	N/A
SHISA9	ENST00000558583.1	shisa family member 9	5	1	0	1	0	1	hsa-miR-548b-3p	-0.04	-0.04	N/A
NUGGC	ENST00000413272.2	nuclear GTPase, germinal center associated	10	1	0	0	1	0	hsa-miR-548b-3p	-0.04	-0.04	N/A
RASA1	ENST00000456692.2	RAS p21 protein activator (GTPase activating protein) 1	1700	1	0	0	1	0	hsa-miR-548b-3p	-0.04	-0.04	N/A
KIAA1143	ENST00000296121.4	KIAA1143	5	1	0	1	0	3	hsa-miR-548b-3p	-0.04	-0.04	N/A
WASF2	ENST00000536657.1	WAS protein family, member 2	311	1	0	1	0	0	hsa-miR-548b-3p	-0.04	-0.04	N/A
FNIP2	ENST00000264433.6	folliculin interacting protein 2	266	1	0	1	0	3	hsa-miR-548b-3p	-0.04	-0.07	N/A
FGFR2	ENST00000369061.4	fibroblast growth factor receptor 2	75	2	0	0	2	0	hsa-miR-548b-3p	-0.04	-0.05	N/A
MECP2	ENST00000303391.6	methyl CpG binding protein 2 (Rett syndrome)	1474	2	0	2	0	6	hsa-miR-548b-3p	-0.04	-0.26	N/A
SNX21	ENST00000462307.1	sorting nexin family member 21	343	2*	0	1	0	0	hsa-miR-548b-3p	-0.04	-0.06	N/A
INSR	ENST00000341500.5	insulin receptor	577	2	0	1	1	1	hsa-miR-548b-3p	-0.04	-0.05	N/A
DAG1	ENST00000515359.2	dystroglycan 1 (dystrophin-associated glycoprotein 1)	241	1	0	1	0	0	hsa-miR-548b-3p	-0.04	-0.06	N/A
URI1	ENST00000392271.1	URI1, prefoldin-like chaperone	1221	1	0	0	1	2	hsa-miR-548b-3p	-0.04	-0.09	N/A
KAT6A	ENST00000265713.2	K(lysine) acetyltransferase 6A	21	1	0	1	0	2	hsa-miR-548b-3p	-0.04	-0.07	N/A
C10orf40	ENST00000521074.1	chromosome 10 open reading frame 40	5	1	0	0	1	0	hsa-miR-548b-3p	-0.04	-0.04	N/A
THAP5	ENST00000415914.3	THAP domain containing 5	571	1	0	0	1	0	hsa-miR-548b-3p	-0.04	-0.04	N/A
PLD5	ENST00000536534.2	phospholipase D family, member 5	5	2	0	2	0	0	hsa-miR-548b-3p	-0.04	-0.04	N/A
TENM1	ENST00000371130.3	teneurin transmembrane protein 1	5	1	0	1	0	2	hsa-miR-548b-3p	-0.04	-0.04	N/A
ZNF783	ENST00000434415.1	zinc finger family member 783	88	1	0	1	0	1	hsa-miR-548b-3p	-0.04	-0.04	N/A
IMPG1	ENST00000369963.3	interphotoreceptor matrix proteoglycan 1	5	1*	0	0	0	4	hsa-miR-548b-3p	-0.04	-0.04	N/A
PRDM5	ENST00000515109.1	PR domain containing 5	22	1	0	0	1	1	hsa-miR-548b-3p	-0.04	-0.04	N/A
LIFR	ENST00000263409.4	leukemia inhibitory factor receptor alpha	44	1	0	1	0	0	hsa-miR-548b-3p	-0.04	-0.04	N/A
GCOM1	ENST00000380568.3	GRINL1A complex locus 1	21	2	0	0	2	1	hsa-miR-548b-3p	-0.04	-0.06	N/A
RIMKLA	ENST00000431473.3	ribosomal modification protein rimK-like family member A	100	2	0	2	0	3	hsa-miR-548b-3p	-0.04	-0.18	N/A
MAMSTR	ENST00000318083.6	MEF2 activating motif and SAP domain containing transcriptional regulator	100	1	0	0	1	0	hsa-miR-548b-3p	-0.04	-0.06	N/A
FAM204A	ENST00000369183.4	family with sequence similarity 204, member A	296	1	1	0	0	0	hsa-miR-548b-3p	-0.04	-0.32	N/A
RBM25	ENST00000261973.7	RNA binding motif protein 25	1190	2	0	0	2	0	hsa-miR-548b-3p	-0.04	-0.08	N/A
PODXL	ENST00000541194.1	podocalyxin-like	2928	1	0	0	1	0	hsa-miR-548b-3p	-0.04	-0.04	N/A
ZNF207	ENST00000394670.4	zinc finger protein 207	839	4	0	2	2	3	hsa-miR-548b-3p	-0.04	-0.06	N/A
GXYLT1	ENST00000398675.3	glucoside xylosyltransferase 1	126	1	0	1	0	1	hsa-miR-548b-3p	-0.04	-0.04	N/A
NPY2R	ENST00000506608.1	neuropeptide Y receptor Y2	5	1	0	0	1	0	hsa-miR-548b-3p	-0.04	-0.04	N/A
RFX4	ENST00000229387.5	regulatory factor X, 4 (influences HLA class II expression)	5	1	0	1	0	1	hsa-miR-548b-3p	-0.04	-0.04	N/A
GPR27	ENST00000304411.2	G protein-coupled receptor 27	781	1	0	1	0	1	hsa-miR-548b-3p	-0.04	-0.04	N/A
EFNB2	ENST00000245323.4	ephrin-B2	25	1	0	0	1	0	hsa-miR-548b-3p	-0.04	-0.17	N/A
TMEM167A	ENST00000502346.1	transmembrane protein 167A	1029	2	0	0	2	1	hsa-miR-548b-3p	-0.04	-0.21	N/A
JAK2	ENST00000381652.3	Janus kinase 2	17	1	1	0	0	1	hsa-miR-548b-3p	-0.04	-0.12	N/A
ZNF703	ENST00000331569.4	zinc finger protein 703	1557	2	0	2	0	0	hsa-miR-548b-3p	-0.04	-0.09	N/A
SNAP29	ENST00000215730.7	synaptosomal-associated protein, 29kDa	766	1	0	1	0	2	hsa-miR-548b-3p	-0.04	-0.12	N/A
RSL1D1	ENST00000571133.1	ribosomal L1 domain containing 1	140	1	0	1	0	2	hsa-miR-548b-3p	-0.04	-0.06	N/A
RFX5	ENST00000290524.4	regulatory factor X, 5 (influences HLA class II expression)	360	1	0	1	0	0	hsa-miR-548b-3p	-0.04	-0.07	N/A
PRKCI	ENST00000295797.4	protein kinase C, iota	103	1	0	0	1	1	hsa-miR-548b-3p	-0.04	-0.04	N/A
KCTD9	ENST00000221200.4	potassium channel tetramerization domain containing 9	575	1	0	0	1	0	hsa-miR-548b-3p	-0.04	-0.04	N/A
PRELP	ENST00000343110.2	proline/arginine-rich end leucine-rich repeat protein	5	1	0	1	0	0	hsa-miR-548b-3p	-0.04	-0.04	N/A
CLDN10	ENST00000376873.3	claudin 10	7	1	0	0	1	0	hsa-miR-548b-3p	-0.04	-0.04	N/A
GCH1	ENST00000491895.2	GTP cyclohydrolase 1	502	1	0	0	1	1	hsa-miR-548b-3p	-0.04	-0.1	N/A
DAAM2	ENST00000538976.1	dishevelled associated activator of morphogenesis 2	5	1	0	1	0	0	hsa-miR-548b-3p	-0.04	-0.04	N/A
NSMAF	ENST00000038176.3	neutral sphingomyelinase (N-SMase) activation associated factor	28	1	0	0	1	0	hsa-miR-548b-3p	-0.04	-0.04	N/A
SMG1	ENST00000446231.2	SMG1 phosphatidylinositol 3-kinase-related kinase	339	3	1	1	1	0	hsa-miR-548b-3p	-0.04	-0.06	N/A
GOLGA1	ENST00000373555.4	golgin A1	334	1	0	0	1	1	hsa-miR-548b-3p	-0.04	-0.04	N/A
ADH6	ENST00000394897.1	alcohol dehydrogenase 6 (class V)	17	1	0	0	1	0	hsa-miR-548b-3p	-0.04	-0.06	N/A
ZSCAN16	ENST00000340487.4	zinc finger and SCAN domain containing 16	66	1	0	1	0	2	hsa-miR-548b-3p	-0.04	-0.12	N/A
MIER1	ENST00000357692.2	mesoderm induction early response 1, transcriptional regulator	950	2	0	1	1	1	hsa-miR-548b-3p	-0.04	-0.08	N/A
UBLCP1	ENST00000296786.6	ubiquitin-like domain containing CTD phosphatase 1	40	1	0	0	1	1	hsa-miR-548b-3p	-0.04	-0.1	N/A
ZNF395	ENST00000344423.5	zinc finger protein 395	1044	2	0	1	1	2	hsa-miR-548b-3p	-0.04	-0.04	N/A
AGO3	ENST00000373191.4	argonaute RISC catalytic component 3	198	3	2	0	1	5	hsa-miR-548b-3p	-0.04	-0.08	N/A
MEAF6	ENST00000373075.2	MYST/Esa1-associated factor 6	440	1	0	0	1	1	hsa-miR-548b-3p	-0.04	-0.05	N/A
ANGPTL3	ENST00000371129.3	angiopoietin-like 3	59	2	0	1	1	0	hsa-miR-548b-3p	-0.04	-0.15	N/A
SCARB2	ENST00000264896.2	scavenger receptor class B, member 2	5609	1	0	1	0	3	hsa-miR-548b-3p	-0.04	-0.14	N/A
UBE2D4	ENST00000222402.3	ubiquitin-conjugating enzyme E2D 4 (putative)	20	1	0	1	0	2	hsa-miR-548b-3p	-0.04	-0.06	N/A
SHROOM4	ENST00000376020.2	shroom family member 4	5	2	1	0	1	0	hsa-miR-548b-3p	-0.04	-0.04	N/A
C14orf23	ENST00000399387.4	chromosome 14 open reading frame 23	5	1	0	0	1	2	hsa-miR-548b-3p	-0.04	-0.05	N/A
LZTS1	ENST00000381569.1	leucine zipper, putative tumor suppressor 1	33	1	0	1	0	1	hsa-miR-548b-3p	-0.04	-0.04	N/A
ATXN1L	ENST00000427980.2	ataxin 1-like	12	2	0	2	0	1	hsa-miR-548b-3p	-0.04	-0.04	N/A
ADCYAP1R1	ENST00000304166.4	adenylate cyclase activating polypeptide 1 (pituitary) receptor type I	9	3	1	2	0	1	hsa-miR-548b-3p	-0.04	-0.07	N/A
BNIP2	ENST00000267859.3	BCL2/adenovirus E1B 19kDa interacting protein 2	1255	1	0	1	0	0	hsa-miR-548b-3p	-0.04	-0.08	N/A
LRRC20	ENST00000355790.4	leucine rich repeat containing 20	159	1	0	1	0	0	hsa-miR-548b-3p	-0.04	-0.04	N/A
ENDOU	ENST00000229003.3	endonuclease, polyU-specific	9	1	0	0	1	0	hsa-miR-548b-3p	-0.04	-0.04	N/A
CCNYL1	ENST00000295414.3	cyclin Y-like 1	111	1	0	1	0	0	hsa-miR-548b-3p	-0.04	-0.04	N/A
PRRG4	ENST00000257836.3	proline rich Gla (G-carboxyglutamic acid) 4 (transmembrane)	47	1	0	0	1	1	hsa-miR-548b-3p	-0.04	-0.04	N/A
KCNK12	ENST00000327876.4	potassium channel, subfamily K, member 12	5	2	0	2	0	0	hsa-miR-548b-3p	-0.04	-0.04	N/A
SSPN	ENST00000242729.2	sarcospan	25	1	0	0	1	1	hsa-miR-548b-3p	-0.04	-0.04	N/A
PLIN5	ENST00000381848.3	perilipin 5	125	1	0	1	0	0	hsa-miR-548b-3p	-0.04	-0.04	N/A
B3GALT5	ENST00000380620.4	UDP-Gal:betaGlcNAc beta 1,3-galactosyltransferase, polypeptide 5	5	3	0	1	2	8	hsa-miR-548b-3p	-0.04	-0.04	N/A
KCNB1	ENST00000371741.4	potassium voltage-gated channel, Shab-related subfamily, member 1	5	3	0	1	2	1	hsa-miR-548b-3p	-0.04	-0.04	N/A
MED22	ENST00000344469.5	mediator complex subunit 22	43	1	0	1	0	0	hsa-miR-548b-3p	-0.04	-0.04	N/A
MOB1B	ENST00000309395.2	MOB kinase activator 1B	54	1	0	1	0	0	hsa-miR-548b-3p	-0.04	-0.04	N/A
LASP1	ENST00000318008.6	LIM and SH3 protein 1	552	1	0	1	0	1	hsa-miR-548b-3p	-0.04	-0.04	N/A
ZBTB25	ENST00000608382.1	zinc finger and BTB domain containing 25	149	4	0	0	4	4	hsa-miR-548b-3p	-0.04	-0.07	N/A
PPP2R2D	ENST00000422256.2	protein phosphatase 2, regulatory subunit B, delta	169	1	0	1	0	0	hsa-miR-548b-3p	-0.04	-0.07	N/A
SIM1	ENST00000369208.3	single-minded homolog 1 (Drosophila)	104	1	0	0	1	1	hsa-miR-548b-3p	-0.04	-0.04	N/A
NPAT	ENST00000278612.8	nuclear protein, ataxia-telangiectasia locus	163	1	0	0	1	1	hsa-miR-548b-3p	-0.04	-0.04	N/A
HINT3	ENST00000229633.5	histidine triad nucleotide binding protein 3	131	1	1	0	0	0	hsa-miR-548b-3p	-0.04	-0.35	N/A
ZNF514	ENST00000295208.2	zinc finger protein 514	32	1	1	0	0	0	hsa-miR-548b-3p	-0.04	-0.08	N/A
PIGX	ENST00000314118.4	phosphatidylinositol glycan anchor biosynthesis, class X	198	1	0	1	0	2	hsa-miR-548b-3p	-0.04	-0.24	N/A
TRIM52	ENST00000327767.4	tripartite motif containing 52	43	1	0	0	1	1	hsa-miR-548b-3p	-0.04	-0.04	N/A
FGF5	ENST00000456523.3	fibroblast growth factor 5	1478	4	0	2	2	0	hsa-miR-548b-3p	-0.04	-0.32	N/A
ANKRD44	ENST00000282272.8	ankyrin repeat domain 44	187	2	0	2	0	0	hsa-miR-548b-3p	-0.04	-0.04	N/A
SLC26A9	ENST00000367135.3	solute carrier family 26 (anion exchanger), member 9	18	1	0	0	1	0	hsa-miR-548b-3p	-0.04	-0.04	N/A
MAN1A1	ENST00000368468.3	mannosidase, alpha, class 1A, member 1	248	1	0	0	1	0	hsa-miR-548b-3p	-0.04	-0.04	N/A
FSD1L	ENST00000374710.3	fibronectin type III and SPRY domain containing 1-like	16	2	0	0	2	4	hsa-miR-548b-3p	-0.04	-0.04	N/A
VEZF1	ENST00000584396.1	vascular endothelial zinc finger 1	209	1	0	0	1	0	hsa-miR-548b-3p	-0.04	-0.04	N/A
KLHL6	ENST00000341319.3	kelch-like family member 6	5	2	0	1	1	2	hsa-miR-548b-3p	-0.04	-0.04	N/A
C3orf72	ENST00000383165.3	chromosome 3 open reading frame 72	11	1	0	0	1	2	hsa-miR-548b-3p	-0.04	-0.04	N/A
METAP1	ENST00000296411.6	methionyl aminopeptidase 1	887	1	0	0	1	0	hsa-miR-548b-3p	-0.04	-0.04	N/A
ENC1	ENST00000302351.4	ectodermal-neural cortex 1 (with BTB domain)	57	1	0	1	0	2	hsa-miR-548b-3p	-0.04	-0.05	N/A
PPARA	ENST00000396000.2	peroxisome proliferator-activated receptor alpha	82	2	1	0	1	0	hsa-miR-548b-3p	-0.04	-0.05	N/A
RPP14	ENST00000445193.3	ribonuclease P/MRP 14kDa subunit	1612	3	1	0	2	2	hsa-miR-548b-3p	-0.04	-0.2	N/A
GPRC5B	ENST00000300571.2	G protein-coupled receptor, family C, group 5, member B	84	1	0	0	1	2	hsa-miR-548b-3p	-0.04	-0.06	N/A
EDEM1	ENST00000256497.4	ER degradation enhancer, mannosidase alpha-like 1	948	1	0	1	0	3	hsa-miR-548b-3p	-0.04	-0.04	N/A
ATXN7L3B	ENST00000519948.2	ataxin 7-like 3B	55	1	0	1	0	0	hsa-miR-548b-3p	-0.04	-0.14	N/A
KIAA1244	ENST00000251691.4	KIAA1244	169	2	1	1	0	5	hsa-miR-548b-3p	-0.04	-0.05	N/A
IFNAR2	ENST00000404220.3	interferon (alpha, beta and omega) receptor 2	470	1	0	1	0	2	hsa-miR-548b-3p	-0.04	-0.09	N/A
ZNF248	ENST00000395867.3	zinc finger protein 248	43	1	0	1	0	0	hsa-miR-548b-3p	-0.04	-0.05	N/A
FXR1	ENST00000357559.4	fragile X mental retardation, autosomal homolog 1	434	2	0	2	0	4	hsa-miR-548b-3p	-0.04	-0.09	N/A
PAX9	ENST00000361487.6	paired box 9	53	1	0	1	0	2	hsa-miR-548b-3p	-0.04	-0.24	N/A
ASCL1	ENST00000266744.3	achaete-scute complex homolog 1 (Drosophila)	5	1	0	0	1	1	hsa-miR-548b-3p	-0.04	-0.04	N/A
RUFY2	ENST00000388768.2	RUN and FYVE domain containing 2	15	1	0	0	1	0	hsa-miR-548b-3p	-0.04	-0.04	N/A
PPARGC1A	ENST00000264867.2	peroxisome proliferator-activated receptor gamma, coactivator 1 alpha	19	1	0	1	0	3	hsa-miR-548b-3p	-0.04	-0.04	N/A
ARHGEF33	ENST00000409978.1	Rho guanine nucleotide exchange factor (GEF) 33	9	1	0	0	1	0	hsa-miR-548b-3p	-0.04	-0.04	N/A
SLX4IP	ENST00000334534.5	SLX4 interacting protein	0	1	1	0	0	2	hsa-miR-548b-3p	-0.04	-0.04	N/A
NEK7	ENST00000367385.4	NIMA-related kinase 7	12	1	0	0	1	1	hsa-miR-548b-3p	-0.04	-0.04	N/A
FGF23	ENST00000237837.1	fibroblast growth factor 23	5	1	0	1	0	1	hsa-miR-548b-3p	-0.04	-0.04	N/A
GREB1L	ENST00000580732.2	growth regulation by estrogen in breast cancer-like	30	1	0	0	1	0	hsa-miR-548b-3p	-0.04	-0.04	N/A
JMJD1C	ENST00000399251.1	jumonji domain containing 1C	60	1	0	0	1	0	hsa-miR-548b-3p	-0.04	-0.04	N/A
SP6	ENST00000342234.2	Sp6 transcription factor	5	1	1	0	0	1	hsa-miR-548b-3p	-0.04	-0.04	N/A
TRIM31	ENST00000376734.3	tripartite motif containing 31	41	1	0	1	0	0	hsa-miR-548b-3p	-0.04	-0.04	N/A
GJB1	ENST00000374022.3	gap junction protein, beta 1, 32kDa	96	1	0	1	0	1	hsa-miR-548b-3p	-0.04	-0.18	N/A
ACSL5	ENST00000354273.4	acyl-CoA synthetase long-chain family member 5	104	1	0	0	1	0	hsa-miR-548b-3p	-0.04	-0.06	N/A
ZNF510	ENST00000375231.1	zinc finger protein 510	40	1	0	0	1	1	hsa-miR-548b-3p	-0.04	-0.08	N/A
LEPROT	ENST00000371065.4	leptin receptor overlapping transcript	397	1	0	1	0	0	hsa-miR-548b-3p	-0.04	-0.05	N/A
COX7A2L	ENST00000378669.1	cytochrome c oxidase subunit VIIa polypeptide 2 like	289	1	1	0	0	2	hsa-miR-548b-3p	-0.04	-0.53	N/A
JPH2	ENST00000372980.3	junctophilin 2	76	1	0	1	0	0	hsa-miR-548b-3p	-0.04	-0.17	N/A
CCDC50	ENST00000392455.3	coiled-coil domain containing 50	961	1	0	1	0	0	hsa-miR-548b-3p	-0.04	-0.22	N/A
TNFRSF9	ENST00000377507.3	tumor necrosis factor receptor superfamily, member 9	16	1	0	1	0	2	hsa-miR-548b-3p	-0.04	-0.28	N/A
ALAS1	ENST00000394965.2	aminolevulinate, delta-, synthase 1	440	1	0	1	0	0	hsa-miR-548b-3p	-0.04	-0.25	N/A
TRAF3	ENST00000560371.1	TNF receptor-associated factor 3	833	1	0	0	1	0	hsa-miR-548b-3p	-0.04	-0.05	N/A
BAG2	ENST00000370693.5	BCL2-associated athanogene 2	2237	2	1	0	1	1	hsa-miR-548b-3p	-0.04	-0.34	N/A
SATB2	ENST00000417098.1	SATB homeobox 2	820	1	0	0	1	1	hsa-miR-548b-3p	-0.04	-0.04	N/A
BCL6B	ENST00000293805.5	B-cell CLL/lymphoma 6, member B	7	1	0	0	1	2	hsa-miR-548b-3p	-0.04	-0.04	N/A
ZBTB9	ENST00000395064.2	zinc finger and BTB domain containing 9	1148	1	0	0	1	0	hsa-miR-548b-3p	-0.04	-0.04	N/A
RRM2	ENST00000360566.2	ribonucleotide reductase M2	3907	1	0	0	1	1	hsa-miR-548b-3p	-0.04	-0.09	N/A
C1orf21	ENST00000235307.6	chromosome 1 open reading frame 21	935	2	0	1	1	1	hsa-miR-548b-3p	-0.04	-0.1	N/A
DDIT4L	ENST00000273990.2	DNA-damage-inducible transcript 4-like	87	1	0	0	1	0	hsa-miR-548b-3p	-0.04	-0.04	N/A
KLHL31	ENST00000370905.3	kelch-like family member 31	16	2	0	1	1	1	hsa-miR-548b-3p	-0.04	-0.06	N/A
CHD6	ENST00000373233.3	chromodomain helicase DNA binding protein 6	85	1	0	1	0	0	hsa-miR-548b-3p	-0.04	-0.04	N/A
NFXL1	ENST00000381538.3	nuclear transcription factor, X-box binding-like 1	71	1	0	0	1	1	hsa-miR-548b-3p	-0.04	-0.07	N/A
SCAMP2	ENST00000268099.9	secretory carrier membrane protein 2	101	1	0	1	0	0	hsa-miR-548b-3p	-0.04	-0.04	N/A
CCSER1	ENST00000509176.1	coiled-coil serine-rich protein 1	5	1	0	1	0	1	hsa-miR-548b-3p	-0.04	-0.04	N/A
ATP6V0D1	ENST00000290949.3	ATPase, H+ transporting, lysosomal 38kDa, V0 subunit d1	4359	1	0	0	1	0	hsa-miR-548b-3p	-0.04	-0.04	N/A
NT5DC3	ENST00000392876.3	5'-nucleotidase domain containing 3	235	1	0	1	0	2	hsa-miR-548b-3p	-0.04	-0.04	N/A
ZNF852	ENST00000436261.1	zinc finger protein 852	26	3	0	1	2	0	hsa-miR-548b-3p	-0.04	-0.05	N/A
SLTM	ENST00000380516.2	SAFB-like, transcription modulator	497	1	1	0	0	0	hsa-miR-548b-3p	-0.04	-0.21	N/A
TNPO2	ENST00000425528.1	transportin 2	1620	1	0	1	0	1	hsa-miR-548b-3p	-0.04	-0.04	N/A
SPTLC3	ENST00000399002.2	serine palmitoyltransferase, long chain base subunit 3	24	1	0	0	1	5	hsa-miR-548b-3p	-0.04	-0.06	N/A
PRKCA	ENST00000413366.3	protein kinase C, alpha	726	1	0	1	0	0	hsa-miR-548b-3p	-0.04	-0.07	N/A
CREB3L2	ENST00000330387.6	cAMP responsive element binding protein 3-like 2	2872	2	0	2	0	0	hsa-miR-548b-3p	-0.04	-0.04	N/A
LTV1	ENST00000367576.5	LTV1 homolog (S. cerevisiae)	137	1	1	0	0	0	hsa-miR-548b-3p	-0.04	-0.42	N/A
LIPT2	ENST00000310109.4	lipoyl(octanoyl) transferase 2 (putative)	198	1	0	1	0	1	hsa-miR-548b-3p	-0.04	-0.15	N/A
DTWD2	ENST00000304058.4	DTW domain containing 2	83	1	0	0	1	0	hsa-miR-548b-3p	-0.04	-0.04	N/A
CAPN2	ENST00000295006.5	calpain 2, (m/II) large subunit	1090	1	0	0	1	1	hsa-miR-548b-3p	-0.04	-0.05	N/A
SYT17	ENST00000355377.2	synaptotagmin XVII	38	1	0	1	0	1	hsa-miR-548b-3p	-0.04	-0.04	N/A
RASA3	ENST00000334062.7	RAS p21 protein activator 3	612	1	0	1	0	0	hsa-miR-548b-3p	-0.04	-0.04	N/A
VPS13B	ENST00000395996.1	vacuolar protein sorting 13 homolog B (yeast)	262	2	0	0	2	4	hsa-miR-548b-3p	-0.04	-0.04	N/A
SRGAP1	ENST00000355086.3	SLIT-ROBO Rho GTPase activating protein 1	64	1	0	0	1	1	hsa-miR-548b-3p	-0.04	-0.06	N/A
SORT1	ENST00000256637.6	sortilin 1	2111	2	0	0	2	3	hsa-miR-548b-3p	-0.04	-0.04	N/A
UBE2N	ENST00000550657.1	ubiquitin-conjugating enzyme E2N	321	1	1	0	0	1	hsa-miR-548b-3p	-0.04	-0.35	N/A
LAMP2	ENST00000371335.4	lysosomal-associated membrane protein 2	3095	1	0	0	1	3	hsa-miR-548b-3p	-0.04	-0.04	N/A
TOM1L2	ENST00000581396.1	target of myb1-like 2 (chicken)	35	1	0	1	0	0	hsa-miR-548b-3p	-0.04	-0.08	N/A
CHRM3	ENST00000255380.4	cholinergic receptor, muscarinic 3	47	1	0	1	0	2	hsa-miR-548b-3p	-0.04	-0.17	N/A
DBT	ENST00000370132.4	dihydrolipoamide branched chain transacylase E2	117	2	0	0	2	2	hsa-miR-548b-3p	-0.04	-0.09	N/A
SLC6A15	ENST00000309283.7	solute carrier family 6 (neutral amino acid transporter), member 15	508	1	0	0	1	0	hsa-miR-548b-3p	-0.04	-0.06	N/A
MT1A	ENST00000290705.8	metallothionein 1A	19	1	1	0	0	0	hsa-miR-548b-3p	-0.04	-0.17	N/A
PRPF38B	ENST00000370025.4	pre-mRNA processing factor 38B	724	1	0	0	1	1	hsa-miR-548b-3p	-0.04	-0.04	N/A
CPD	ENST00000225719.4	carboxypeptidase D	1766	1	0	1	0	1	hsa-miR-548b-3p	-0.04	-0.04	N/A
EIF3F	ENST00000533626.1	eukaryotic translation initiation factor 3, subunit F	64	1	0	0	1	3	hsa-miR-548b-3p	-0.04	-0.04	N/A
AP1AR	ENST00000274000.5	adaptor-related protein complex 1 associated regulatory protein	89	1	0	0	1	2	hsa-miR-548b-3p	-0.04	-0.05	N/A
ZNRF1	ENST00000335325.4	zinc and ring finger 1, E3 ubiquitin protein ligase	519	1	0	1	0	1	hsa-miR-548b-3p	-0.04	-0.06	N/A
ABLIM3	ENST00000326685.7	actin binding LIM protein family, member 3	9	1	0	1	0	0	hsa-miR-548b-3p	-0.04	-0.06	N/A
RPL22L1	ENST00000295830.8	ribosomal protein L22-like 1	150	1	0	0	1	0	hsa-miR-548b-3p	-0.04	-0.08	N/A
ZNF354C	ENST00000315475.6	zinc finger protein 354C	482	1	0	0	1	1	hsa-miR-548b-3p	-0.04	-0.04	N/A
MEIS1	ENST00000488550.1	Meis homeobox 1	533	1	0	0	1	1	hsa-miR-548b-3p	-0.04	-0.04	N/A
GALNT5	ENST00000259056.4	UDP-N-acetyl-alpha-D-galactosamine:polypeptide N-acetylgalactosaminyltransferase 5 (GalNAc-T5)	462	1	0	0	1	1	hsa-miR-548b-3p	-0.04	-0.05	N/A
KIAA1033	ENST00000332180.5	KIAA1033	238	1	0	0	1	0	hsa-miR-548b-3p	-0.04	-0.04	N/A
ACVR1B	ENST00000257963.4	activin A receptor, type IB	3319	2	0	0	2	0	hsa-miR-548b-3p	-0.03	-0.04	N/A
CCDC174	ENST00000383794.3	coiled-coil domain containing 174	107	1	0	1	0	1	hsa-miR-548b-3p	-0.03	-0.15	N/A
VWA5A	ENST00000456829.2	von Willebrand factor A domain containing 5A	35	1	1	0	0	1	hsa-miR-548b-3p	-0.03	-0.18	N/A
PBDC1	ENST00000373358.3	polysaccharide biosynthesis domain containing 1	112	1	1	0	0	0	hsa-miR-548b-3p	-0.03	-0.65	N/A
NKX2-4	ENST00000351817.4	NK2 homeobox 4	132	1	0	0	1	1	hsa-miR-548b-3p	-0.03	-0.08	N/A
STYX	ENST00000354586.4	serine/threonine/tyrosine interacting protein	250	1	0	0	1	1	hsa-miR-548b-3p	-0.03	-0.07	N/A
OARD1	ENST00000373154.2	O-acyl-ADP-ribose deacylase 1	90	1	0	0	1	1	hsa-miR-548b-3p	-0.03	-0.11	N/A
BDNF	ENST00000439476.2	brain-derived neurotrophic factor	2696	1	0	1	0	2	hsa-miR-548b-3p	-0.03	-0.14	N/A
CYP7A1	ENST00000301645.3	cytochrome P450, family 7, subfamily A, polypeptide 1	5	1	0	1	0	0	hsa-miR-548b-3p	-0.03	-0.03	N/A
TBKBP1	ENST00000361722.3	TBK1 binding protein 1	173	1	0	0	1	0	hsa-miR-548b-3p	-0.03	-0.03	N/A
SMAD7	ENST00000262158.2	SMAD family member 7	142	1	0	0	1	0	hsa-miR-548b-3p	-0.03	-0.03	N/A
AL590452.1	ENST00000596396.1	Uncharacterized protein	5	1	0	0	1	0	hsa-miR-548b-3p	-0.03	-0.03	N/A
PFKFB2	ENST00000367080.3	6-phosphofructo-2-kinase/fructose-2,6-biphosphatase 2	83	1	0	1	0	3	hsa-miR-548b-3p	-0.03	-0.03	N/A
RAB11FIP3	ENST00000262305.4	RAB11 family interacting protein 3 (class II)	71	1	0	1	0	0	hsa-miR-548b-3p	-0.03	-0.03	N/A
MED28	ENST00000237380.7	mediator complex subunit 28	1483	3	0	2	1	2	hsa-miR-548b-3p	-0.03	-0.2	N/A
SMIM14	ENST00000295958.5	small integral membrane protein 14	601	1	0	0	1	1	hsa-miR-548b-3p	-0.03	-0.04	N/A
FAM9C	ENST00000542843.1	family with sequence similarity 9, member C	5	2	0	0	2	0	hsa-miR-548b-3p	-0.03	-0.03	N/A
ESCO2	ENST00000305188.8	establishment of sister chromatid cohesion N-acetyltransferase 2	157	1	0	0	1	1	hsa-miR-548b-3p	-0.03	-0.06	N/A
AEBP2	ENST00000266508.9	AE binding protein 2	1228	1	1	0	0	3	hsa-miR-548b-3p	-0.03	-0.22	N/A
WDFY1	ENST00000233055.4	WD repeat and FYVE domain containing 1	88	1	0	1	0	4	hsa-miR-548b-3p	-0.03	-0.04	N/A
POMP	ENST00000380842.4	proteasome maturation protein	1065	1	0	0	1	0	hsa-miR-548b-3p	-0.03	-0.14	N/A
IGF2R	ENST00000356956.1	insulin-like growth factor 2 receptor	46	2	1	0	1	1	hsa-miR-548b-3p	-0.03	-0.04	N/A
RPL9	ENST00000295955.9	ribosomal protein L9	815	1	0	1	0	0	hsa-miR-548b-3p	-0.03	-0.15	N/A
ATP6V1C1	ENST00000395862.3	ATPase, H+ transporting, lysosomal 42kDa, V1 subunit C1	951	1	0	1	0	1	hsa-miR-548b-3p	-0.03	-0.16	N/A
OSER1	ENST00000372970.2	oxidative stress responsive serine-rich 1	1082	1	0	0	1	0	hsa-miR-548b-3p	-0.03	-0.06	N/A
TMED8	ENST00000216468.7	transmembrane emp24 protein transport domain containing 8	53	2	1	0	1	2	hsa-miR-548b-3p	-0.03	-0.04	N/A
ZNF721	ENST00000338977.5	zinc finger protein 721	249	1	0	0	1	0	hsa-miR-548b-3p	-0.03	-0.03	N/A
CNTN2	ENST00000331830.4	contactin 2 (axonal)	5	1	0	0	1	1	hsa-miR-548b-3p	-0.03	-0.03	N/A
IKZF1	ENST00000331340.3	IKAROS family zinc finger 1 (Ikaros)	11	1	1	0	0	1	hsa-miR-548b-3p	-0.03	-0.03	N/A
LCA5	ENST00000369846.4	Leber congenital amaurosis 5	8	1	0	0	1	0	hsa-miR-548b-3p	-0.03	-0.03	N/A
TUFT1	ENST00000368849.3	tuftelin 1	599	1	0	0	1	1	hsa-miR-548b-3p	-0.03	-0.03	N/A
ATG4A	ENST00000372232.3	autophagy related 4A, cysteine peptidase	73	1	0	1	0	1	hsa-miR-548b-3p	-0.03	-0.22	N/A
MCM9	ENST00000316316.6	minichromosome maintenance complex component 9	15	3	0	1	2	1	hsa-miR-548b-3p	-0.03	-0.04	N/A
RAI14	ENST00000265109.3	retinoic acid induced 14	2228	1	0	0	1	1	hsa-miR-548b-3p	-0.03	-0.03	N/A
ZFYVE26	ENST00000347230.4	zinc finger, FYVE domain containing 26	104	1	0	1	0	1	hsa-miR-548b-3p	-0.03	-0.04	N/A
CAMSAP2	ENST00000358823.2	calmodulin regulated spectrin-associated protein family, member 2	235	1	0	0	1	3	hsa-miR-548b-3p	-0.03	-0.04	N/A
PDE10A	ENST00000366882.1	phosphodiesterase 10A	371	1	0	0	1	1	hsa-miR-548b-3p	-0.03	-0.05	N/A
SLC25A45	ENST00000527174.1	solute carrier family 25, member 45	67	1	0	1	0	0	hsa-miR-548b-3p	-0.03	-0.04	N/A
SEC24A	ENST00000398844.2	SEC24 family, member A (S. cerevisiae)	679	1	0	0	1	0	hsa-miR-548b-3p	-0.03	-0.06	N/A
LIN28A	ENST00000326279.6	lin-28 homolog A (C. elegans)	5	1	0	1	0	2	hsa-miR-548b-3p	-0.03	-0.03	N/A
ANKRD50	ENST00000504087.1	ankyrin repeat domain 50	152	1	0	1	0	3	hsa-miR-548b-3p	-0.03	-0.03	N/A
GLRA2	ENST00000218075.4	glycine receptor, alpha 2	5	1	0	0	1	2	hsa-miR-548b-3p	-0.03	-0.03	N/A
PAX3	ENST00000350526.4	paired box 3	7	1	0	0	1	0	hsa-miR-548b-3p	-0.03	-0.03	N/A
IRAK4	ENST00000431837.1	interleukin-1 receptor-associated kinase 4	223	1	0	0	1	0	hsa-miR-548b-3p	-0.03	-0.03	N/A
PCDH19	ENST00000420881.2	protocadherin 19	7	1	0	1	0	1	hsa-miR-548b-3p	-0.03	-0.03	N/A
PLEKHG7	ENST00000344636.3	pleckstrin homology domain containing, family G (with RhoGef domain) member 7	5	1	0	0	1	1	hsa-miR-548b-3p	-0.03	-0.03	N/A
TSPYL5	ENST00000322128.3	TSPY-like 5	20	1	0	0	1	3	hsa-miR-548b-3p	-0.03	-0.03	N/A
SMG5	ENST00000361813.5	SMG5 nonsense mediated mRNA decay factor	1093	1	0	1	0	0	hsa-miR-548b-3p	-0.03	-0.03	N/A
NHSL1	ENST00000427025.2	NHS-like 1	393	1	1	0	0	0	hsa-miR-548b-3p	-0.03	-0.03	N/A
MRRF	ENST00000344641.3	mitochondrial ribosome recycling factor	85	1	1	0	0	2	hsa-miR-548b-3p	-0.03	-0.13	N/A
NDUFAF5	ENST00000378106.5	NADH dehydrogenase (ubiquinone) complex I, assembly factor 5	68	1	1	0	0	0	hsa-miR-548b-3p	-0.03	-0.1	N/A
NAA15	ENST00000296543.5	N(alpha)-acetyltransferase 15, NatA auxiliary subunit	546	1	0	0	1	3	hsa-miR-548b-3p	-0.03	-0.07	N/A
PBX1	ENST00000367897.1	pre-B-cell leukemia homeobox 1	18	1	0	0	1	4	hsa-miR-548b-3p	-0.03	-0.04	N/A
PHLDA3	ENST00000367311.3	pleckstrin homology-like domain, family A, member 3	82	1	0	1	0	0	hsa-miR-548b-3p	-0.03	-0.09	N/A
SNRPD1	ENST00000300413.5	small nuclear ribonucleoprotein D1 polypeptide 16kDa	1967	2	0	1	1	2	hsa-miR-548b-3p	-0.03	-0.24	N/A
ZBTB2	ENST00000325144.4	zinc finger and BTB domain containing 2	832	1	0	0	1	0	hsa-miR-548b-3p	-0.03	-0.03	N/A
MIB1	ENST00000261537.6	mindbomb E3 ubiquitin protein ligase 1	897	2	0	0	2	0	hsa-miR-548b-3p	-0.03	-0.03	N/A
ZNF419	ENST00000415379.2	zinc finger protein 419	42	3	0	0	3	1	hsa-miR-548b-3p	-0.03	-0.12	N/A
SLC25A53	ENST00000357421.4	solute carrier family 25, member 53	15	1	0	1	0	2	hsa-miR-548b-3p	-0.03	-0.1	N/A
MKRN2	ENST00000170447.7	makorin ring finger protein 2	104	1	0	1	0	1	hsa-miR-548b-3p	-0.03	-0.07	N/A
CYP1B1	ENST00000260630.3	cytochrome P450, family 1, subfamily B, polypeptide 1	111	2	0	1	1	1	hsa-miR-548b-3p	-0.03	-0.03	N/A
HIST1H2BN	ENST00000606613.1	histone cluster 1, H2bn	29	1	0	0	1	1	hsa-miR-548b-3p	-0.03	-0.06	N/A
PSMF1	ENST00000335877.6	proteasome (prosome, macropain) inhibitor subunit 1 (PI31)	2709	1	0	1	0	1	hsa-miR-548b-3p	-0.03	-0.05	N/A
GATAD2B	ENST00000368655.4	GATA zinc finger domain containing 2B	48	1	1	0	0	1	hsa-miR-548b-3p	-0.03	-0.06	N/A
C17orf103	ENST00000468196.1	chromosome 17 open reading frame 103	54	1	0	1	0	0	hsa-miR-548b-3p	-0.03	-0.03	N/A
MRVI1	ENST00000421747.1	murine retrovirus integration site 1 homolog	26	1	0	1	0	2	hsa-miR-548b-3p	-0.03	-0.03	N/A
TRIM45	ENST00000256649.4	tripartite motif containing 45	99	2	1	1	0	2	hsa-miR-548b-3p	-0.03	-0.16	N/A
IFNAR1	ENST00000270139.3	interferon (alpha, beta and omega) receptor 1	372	1	0	0	1	1	hsa-miR-548b-3p	-0.03	-0.03	N/A
PRKAG3	ENST00000439262.2	protein kinase, AMP-activated, gamma 3 non-catalytic subunit	5	1	0	0	1	0	hsa-miR-548b-3p	-0.03	-0.03	N/A
PALLD	ENST00000261509.6	palladin, cytoskeletal associated protein	4423	1	0	0	1	0	hsa-miR-548b-3p	-0.03	-0.03	N/A
C2orf43	ENST00000440866.2	chromosome 2 open reading frame 43	398	1	0	0	1	1	hsa-miR-548b-3p	-0.03	-0.04	N/A
ETV5	ENST00000306376.5	ets variant 5	1085	1	0	1	0	0	hsa-miR-548b-3p	-0.03	-0.03	N/A
ARL6IP6	ENST00000326446.5	ADP-ribosylation-like factor 6 interacting protein 6	1454	1	0	0	1	1	hsa-miR-548b-3p	-0.03	-0.13	N/A
MAP2K6	ENST00000590474.1	mitogen-activated protein kinase kinase 6	235	4	0	1	3	7	hsa-miR-548b-3p	-0.03	-0.19	N/A
TIMM8A	ENST00000372902.3	translocase of inner mitochondrial membrane 8 homolog A (yeast)	147	2	0	1	1	0	hsa-miR-548b-3p	-0.03	-0.16	N/A
LEPROTL1	ENST00000321250.8	leptin receptor overlapping transcript-like 1	1242	1	0	0	1	0	hsa-miR-548b-3p	-0.03	-0.08	N/A
RTN4IP1	ENST00000539449.1	reticulon 4 interacting protein 1	19	1	0	0	1	0	hsa-miR-548b-3p	-0.03	-0.08	N/A
FAM175B	ENST00000298492.5	family with sequence similarity 175, member B	525	1	0	1	0	3	hsa-miR-548b-3p	-0.03	-0.05	N/A
SFT2D2	ENST00000271375.4	SFT2 domain containing 2	97	3	1	2	0	4	hsa-miR-548b-3p	-0.03	-0.14	N/A
LUC7L3	ENST00000505658.1	LUC7-like 3 (S. cerevisiae)	2970	1	0	0	1	1	hsa-miR-548b-3p	-0.03	-0.03	N/A
ZNF805	ENST00000535550.1	zinc finger protein 805	58	2	0	1	1	4	hsa-miR-548b-3p	-0.03	-0.08	N/A
SMC3	ENST00000361804.4	structural maintenance of chromosomes 3	15	1	0	0	1	0	hsa-miR-548b-3p	-0.03	-0.05	N/A
LARP4	ENST00000398473.2	La ribonucleoprotein domain family, member 4	35	2	0	1	1	1	hsa-miR-548b-3p	-0.03	-0.14	N/A
FRMD5	ENST00000484674.1	FERM domain containing 5	161	1	1	0	0	0	hsa-miR-548b-3p	-0.03	-0.08	N/A
UCK2	ENST00000372212.4	uridine-cytidine kinase 2	437	1	0	1	0	0	hsa-miR-548b-3p	-0.03	-0.14	N/A
PRRX1	ENST00000367760.3	paired related homeobox 1	57	1	0	0	1	2	hsa-miR-548b-3p	-0.03	-0.03	N/A
HES4	ENST00000428771.2	hairy and enhancer of split 4 (Drosophila)	51	2	0	2	0	0	hsa-miR-548b-3p	-0.03	-0.04	N/A
ASXL3	ENST00000269197.5	additional sex combs like 3 (Drosophila)	65	1	1	0	0	1	hsa-miR-548b-3p	-0.03	-0.03	N/A
SEZ6L	ENST00000360929.3	seizure related 6 homolog (mouse)-like	5	2	0	1	1	1	hsa-miR-548b-3p	-0.03	-0.03	N/A
C1orf116	ENST00000359470.5	chromosome 1 open reading frame 116	17	1	1	0	0	1	hsa-miR-548b-3p	-0.03	-0.03	N/A
SLCO5A1	ENST00000260126.4	solute carrier organic anion transporter family, member 5A1	9	1	1	0	0	0	hsa-miR-548b-3p	-0.03	-0.03	N/A
HCN4	ENST00000261917.3	hyperpolarization activated cyclic nucleotide-gated potassium channel 4	19	1	1	0	0	0	hsa-miR-548b-3p	-0.03	-0.03	N/A
LPP	ENST00000312675.4	LIM domain containing preferred translocation partner in lipoma	1894	2	0	1	1	2	hsa-miR-548b-3p	-0.03	-0.03	N/A
TNS4	ENST00000254051.6	tensin 4	40	1	0	0	1	1	hsa-miR-548b-3p	-0.03	-0.03	N/A
GLTSCR1L	ENST00000314073.5	GLTSCR1-like	59	2	0	1	1	1	hsa-miR-548b-3p	-0.03	-0.03	N/A
RIMS4	ENST00000372851.3	regulating synaptic membrane exocytosis 4	30	2	0	1	1	1	hsa-miR-548b-3p	-0.03	-0.03	N/A
UNC5D	ENST00000287272.2	unc-5 homolog D (C. elegans)	37	1	0	0	1	2	hsa-miR-548b-3p	-0.03	-0.03	N/A
RP11-385D13.1	ENST00000455584.2	Uncharacterized protein	5	1	0	1	0	1	hsa-miR-548b-3p	-0.03	-0.03	N/A
DST	ENST00000312431.6	dystonin	439	2	0	1	1	3	hsa-miR-548b-3p	-0.03	-0.03	N/A
AMIGO1	ENST00000369864.4	adhesion molecule with Ig-like domain 1	167	2	0	1	1	0	hsa-miR-548b-3p	-0.03	-0.03	N/A
ARHGAP19	ENST00000358531.4	Rho GTPase activating protein 19	1051	2	0	1	1	0	hsa-miR-548b-3p	-0.03	-0.03	N/A
SLC1A2	ENST00000278379.3	solute carrier family 1 (glial high affinity glutamate transporter), member 2	5	1	1	0	0	1	hsa-miR-548b-3p	-0.03	-0.03	N/A
TMX4	ENST00000246024.2	thioredoxin-related transmembrane protein 4	466	1	0	1	0	0	hsa-miR-548b-3p	-0.03	-0.1	N/A
SIPA1L3	ENST00000222345.6	signal-induced proliferation-associated 1 like 3	1578	1	1	0	0	0	hsa-miR-548b-3p	-0.03	-0.03	N/A
CHERP	ENST00000546361.2	calcium homeostasis endoplasmic reticulum protein	614	1	0	0	1	0	hsa-miR-548b-3p	-0.03	-0.03	N/A
CTNNA3	ENST00000433211.2	catenin (cadherin-associated protein), alpha 3	5	1	1	0	0	4	hsa-miR-548b-3p	-0.03	-0.03	N/A
[truncated: 1,768 more rows]

## Sheet: miRDB
		Details	1	99	hsa-miR-548b-3p	YWHAE	tyrosine 3-monooxygenase/tryptophan 5-monooxygenase activation protein epsilon
		Details	2	99	hsa-miR-548b-3p	NPAS3	neuronal PAS domain protein 3
		Details	3	98	hsa-miR-548b-3p	SLC16A4	solute carrier family 16 member 4
		Details	4	98	hsa-miR-548b-3p	ATP2B4	ATPase plasma membrane Ca2+ transporting 4
		Details	5	97	hsa-miR-548b-3p	CIP2A	cell proliferation regulating inhibitor of protein phosphatase 2A
		Details	6	97	hsa-miR-548b-3p	NAP1L1	nucleosome assembly protein 1 like 1
		Details	7	96	hsa-miR-548b-3p	PHF21A	PHD finger protein 21A
		Details	8	96	hsa-miR-548b-3p	U2SURP	U2 snRNP associated SURP domain containing
		Details	9	96	hsa-miR-548b-3p	GEMIN5	gem nuclear organelle associated protein 5
		Details	10	96	hsa-miR-548b-3p	LAGE3	L antigen family member 3
		Details	11	95	hsa-miR-548b-3p	ZDHHC17	zinc finger DHHC-type containing 17
		Details	12	95	hsa-miR-548b-3p	NAMPT	nicotinamide phosphoribosyltransferase
		Details	13	94	hsa-miR-548b-3p	POU4F2	POU class 4 homeobox 2
		Details	14	94	hsa-miR-548b-3p	PBDC1	polysaccharide biosynthesis domain containing 1
		Details	15	94	hsa-miR-548b-3p	VXN	vexin
		Details	16	94	hsa-miR-548b-3p	SOCS6	suppressor of cytokine signaling 6
		Details	17	94	hsa-miR-548b-3p	MAP3K8	mitogen-activated protein kinase kinase kinase 8
		Details	18	93	hsa-miR-548b-3p	PIK3C2B	phosphatidylinositol-4-phosphate 3-kinase catalytic subunit type 2 beta
		Details	19	93	hsa-miR-548b-3p	NCKAP1	NCK associated protein 1
		Details	20	92	hsa-miR-548b-3p	NEDD9	neural precursor cell expressed, developmentally down-regulated 9
		Details	21	92	hsa-miR-548b-3p	CACHD1	cache domain containing 1
		Details	22	92	hsa-miR-548b-3p	CPNE5	copine 5
		Details	23	92	hsa-miR-548b-3p	SLC2A3	solute carrier family 2 member 3
		Details	24	91	hsa-miR-548b-3p	THAP10	THAP domain containing 10
		Details	25	91	hsa-miR-548b-3p	ROBO1	roundabout guidance receptor 1
		Details	26	91	hsa-miR-548b-3p	MORF4L2	mortality factor 4 like 2
		Details	27	91	hsa-miR-548b-3p	EXO5	exonuclease 5
		Details	28	91	hsa-miR-548b-3p	CAP1	cyclase associated actin cytoskeleton regulatory protein 1
		Details	29	90	hsa-miR-548b-3p	EYS	eyes shut homolog
		Details	30	90	hsa-miR-548b-3p	NUFIP2	nuclear FMR1 interacting protein 2
		Details	31	90	hsa-miR-548b-3p	PDXK	pyridoxal kinase
		Details	32	90	hsa-miR-548b-3p	CCDC169-SOHLH2	CCDC169-SOHLH2 readthrough
		Details	33	90	hsa-miR-548b-3p	TMLHE	trimethyllysine hydroxylase, epsilon
		Details	34	89	hsa-miR-548b-3p	RNF44	ring finger protein 44
		Details	35	89	hsa-miR-548b-3p	HMCES	5-hydroxymethylcytosine binding, ES cell specific
		Details	36	89	hsa-miR-548b-3p	FBXO30	F-box protein 30
		Details	37	89	hsa-miR-548b-3p	MTA2	metastasis associated 1 family member 2
		Details	38	88	hsa-miR-548b-3p	CSTF1	cleavage stimulation factor subunit 1
		Details	39	88	hsa-miR-548b-3p	ATXN1	ataxin 1
		Details	40	88	hsa-miR-548b-3p	SUN2	Sad1 and UNC84 domain containing 2
		Details	41	88	hsa-miR-548b-3p	AKAP9	A-kinase anchoring protein 9
		Details	42	88	hsa-miR-548b-3p	RTKN2	rhotekin 2
		Details	43	88	hsa-miR-548b-3p	CAPS2	calcyphosine 2
		Details	44	88	hsa-miR-548b-3p	TRIM39	tripartite motif containing 39
		Details	45	88	hsa-miR-548b-3p	SLC22A15	solute carrier family 22 member 15
		Details	46	88	hsa-miR-548b-3p	ADAM10	ADAM metallopeptidase domain 10
		Details	47	88	hsa-miR-548b-3p	CPEB2	cytoplasmic polyadenylation element binding protein 2
		Details	48	88	hsa-miR-548b-3p	GLUL	glutamate-ammonia ligase
		Details	49	88	hsa-miR-548b-3p	ZDHHC21	zinc finger DHHC-type containing 21
		Details	50	87	hsa-miR-548b-3p	AARD	alanine and arginine rich domain containing protein
		Details	51	87	hsa-miR-548b-3p	DLEU7	deleted in lymphocytic leukemia 7
		Details	52	87	hsa-miR-548b-3p	ARL13A	ADP ribosylation factor like GTPase 13A
		Details	53	87	hsa-miR-548b-3p	FAT3	FAT atypical cadherin 3
		Details	54	87	hsa-miR-548b-3p	SLC39A10	solute carrier family 39 member 10
		Details	55	87	hsa-miR-548b-3p	ARPC2	actin related protein 2/3 complex subunit 2
		Details	56	87	hsa-miR-548b-3p	UBE2N	ubiquitin conjugating enzyme E2 N
		Details	57	87	hsa-miR-548b-3p	LOC100506388	uncharacterized LOC100506388
		Details	58	86	hsa-miR-548b-3p	CDC27	cell division cycle 27
		Details	59	86	hsa-miR-548b-3p	MAP4	microtubule associated protein 4
		Details	60	86	hsa-miR-548b-3p	SQSTM1	sequestosome 1
		Details	61	86	hsa-miR-548b-3p	OR2H1	olfactory receptor family 2 subfamily H member 1
		Details	62	86	hsa-miR-548b-3p	JTB	jumping translocation breakpoint
		Details	63	86	hsa-miR-548b-3p	MAP3K2	mitogen-activated protein kinase kinase kinase 2
		Details	64	86	hsa-miR-548b-3p	WNK3	WNK lysine deficient protein kinase 3
		Details	65	86	hsa-miR-548b-3p	ZRANB1	zinc finger RANBP2-type containing 1
		Details	66	86	hsa-miR-548b-3p	PFKFB2	6-phosphofructo-2-kinase/fructose-2,6-biphosphatase 2
		Details	67	86	hsa-miR-548b-3p	TMEM117	transmembrane protein 117
		Details	68	86	hsa-miR-548b-3p	CSTF3	cleavage stimulation factor subunit 3
		Details	69	86	hsa-miR-548b-3p	TUT4	terminal uridylyl transferase 4
		Details	70	85	hsa-miR-548b-3p	DOCK1	dedicator of cytokinesis 1
		Details	71	85	hsa-miR-548b-3p	TAF4	TATA-box binding protein associated factor 4
		Details	72	85	hsa-miR-548b-3p	EPS8	epidermal growth factor receptor pathway substrate 8
		Details	73	85	hsa-miR-548b-3p	SNX9	sorting nexin 9
		Details	74	85	hsa-miR-548b-3p	NBEA	neurobeachin
		Details	75	84	hsa-miR-548b-3p	CELA1	chymotrypsin like elastase family member 1
		Details	76	84	hsa-miR-548b-3p	GABRG2	gamma-aminobutyric acid type A receptor gamma2 subunit
		Details	77	84	hsa-miR-548b-3p	BTBD10	BTB domain containing 10
		Details	78	84	hsa-miR-548b-3p	CACUL1	CDK2 associated cullin domain 1
		Details	79	84	hsa-miR-548b-3p	DCAF10	DDB1 and CUL4 associated factor 10
		Details	80	84	hsa-miR-548b-3p	SAMD4B	sterile alpha motif domain containing 4B
		Details	81	84	hsa-miR-548b-3p	SF3B2	splicing factor 3b subunit 2
		Details	82	83	hsa-miR-548b-3p	PTGS1	prostaglandin-endoperoxide synthase 1
		Details	83	82	hsa-miR-548b-3p	MAPK1	mitogen-activated protein kinase 1
		Details	84	82	hsa-miR-548b-3p	EPN2	epsin 2
		Details	85	82	hsa-miR-548b-3p	PCDHB13	protocadherin beta 13
		Details	86	82	hsa-miR-548b-3p	PPP1R26	protein phosphatase 1 regulatory subunit 26
		Details	87	82	hsa-miR-548b-3p	BRWD3	bromodomain and WD repeat domain containing 3
		Details	88	82	hsa-miR-548b-3p	ZNF570	zinc finger protein 570
		Details	89	82	hsa-miR-548b-3p	BECN1	beclin 1
		Details	90	82	hsa-miR-548b-3p	MATR3	matrin 3
		Details	91	82	hsa-miR-548b-3p	HNRNPA2B1	heterogeneous nuclear ribonucleoprotein A2/B1
		Details	92	82	hsa-miR-548b-3p	KMT5B	lysine methyltransferase 5B
		Details	93	82	hsa-miR-548b-3p	UBLCP1	ubiquitin like domain containing CTD phosphatase 1
		Details	94	81	hsa-miR-548b-3p	SERINC4	serine incorporator 4
		Details	95	81	hsa-miR-548b-3p	CADPS2	calcium dependent secretion activator 2
		Details	96	81	hsa-miR-548b-3p	TANC1	tetratricopeptide repeat, ankyrin repeat and coiled-coil containing 1
		Details	97	81	hsa-miR-548b-3p	ATP5MD	ATP synthase membrane subunit DAPIT
		Details	98	81	hsa-miR-548b-3p	DIP2C	disco interacting protein 2 homolog C
		Details	99	81	hsa-miR-548b-3p	ZNF225	zinc finger protein 225
		Details	100	81	hsa-miR-548b-3p	ZNF426	zinc finger protein 426
		Details	101	81	hsa-miR-548b-3p	LIAS	lipoic acid synthetase
		Details	102	80	hsa-miR-548b-3p	CHORDC1	cysteine and histidine rich domain containing 1
		Details	103	80	hsa-miR-548b-3p	CLP1	cleavage and polyadenylation factor I subunit 1
		Details	104	80	hsa-miR-548b-3p	NAA20	N(alpha)-acetyltransferase 20, NatB catalytic subunit
		Details	105	80	hsa-miR-548b-3p	BRINP2	BMP/retinoic acid inducible neural specific 2
		Details	106	80	hsa-miR-548b-3p	HMBOX1	homeobox containing 1
		Details	107	80	hsa-miR-548b-3p	DHX33	DEAH-box helicase 33
		Details	108	79	hsa-miR-548b-3p	PIK3CA	phosphatidylinositol-4,5-bisphosphate 3-kinase catalytic subunit alpha
		Details	109	79	hsa-miR-548b-3p	SYNCRIP	synaptotagmin binding cytoplasmic RNA interacting protein
		Details	110	79	hsa-miR-548b-3p	RNF165	ring finger protein 165
		Details	111	79	hsa-miR-548b-3p	USP34	ubiquitin specific peptidase 34
		Details	112	79	hsa-miR-548b-3p	TMEM30A	transmembrane protein 30A
		Details	113	79	hsa-miR-548b-3p	MS4A2	membrane spanning 4-domains A2
		Details	114	79	hsa-miR-548b-3p	RBMS1	RNA binding motif single stranded interacting protein 1
		Details	115	79	hsa-miR-548b-3p	SLC2A13	solute carrier family 2 member 13
		Details	116	79	hsa-miR-548b-3p	AKR1C3	aldo-keto reductase family 1 member C3
		Details	117	79	hsa-miR-548b-3p	TCEANC2	transcription elongation factor A N-terminal and central domain containing 2
		Details	118	78	hsa-miR-548b-3p	ZNF106	zinc finger protein 106
		Details	119	78	hsa-miR-548b-3p	SALL1	spalt like transcription factor 1
		Details	120	78	hsa-miR-548b-3p	GCM2	glial cells missing transcription factor 2
		Details	121	78	hsa-miR-548b-3p	WNT2	Wnt family member 2
		Details	122	78	hsa-miR-548b-3p	PGGT1B	protein geranylgeranyltransferase type I subunit beta
		Details	123	78	hsa-miR-548b-3p	MXRA7	matrix remodeling associated 7
		Details	124	78	hsa-miR-548b-3p	EEA1	early endosome antigen 1
		Details	125	78	hsa-miR-548b-3p	RAP2C	RAP2C, member of RAS oncogene family
		Details	126	78	hsa-miR-548b-3p	SEMA3D	semaphorin 3D
		Details	127	78	hsa-miR-548b-3p	TM9SF3	transmembrane 9 superfamily member 3
		Details	128	78	hsa-miR-548b-3p	SAMD13	sterile alpha motif domain containing 13
		Details	129	78	hsa-miR-548b-3p	ZMIZ1	zinc finger MIZ-type containing 1
		Details	130	78	hsa-miR-548b-3p	GNRHR	gonadotropin releasing hormone receptor
		Details	131	77	hsa-miR-548b-3p	ZNF280D	zinc finger protein 280D
		Details	132	77	hsa-miR-548b-3p	RAB41	RAB41, member RAS oncogene family
		Details	133	77	hsa-miR-548b-3p	CNGB3	cyclic nucleotide gated channel beta 3
		Details	134	77	hsa-miR-548b-3p	SPRY4	sprouty RTK signaling antagonist 4
		Details	135	77	hsa-miR-548b-3p	IPO5	importin 5
		Details	136	77	hsa-miR-548b-3p	GPD1L	glycerol-3-phosphate dehydrogenase 1 like
		Details	137	77	hsa-miR-548b-3p	LRRC75A	leucine rich repeat containing 75A
		Details	138	77	hsa-miR-548b-3p	OSER1	oxidative stress responsive serine rich 1
		Details	139	77	hsa-miR-548b-3p	TOP2B	DNA topoisomerase II beta
		Details	140	77	hsa-miR-548b-3p	DCLK1	doublecortin like kinase 1
		Details	141	77	hsa-miR-548b-3p	NSFL1C	NSFL1 cofactor
		Details	142	77	hsa-miR-548b-3p	RPEL1	ribulose-5-phosphate-3-epimerase like 1
		Details	143	76	hsa-miR-548b-3p	SCAF8	SR-related CTD associated factor 8
		Details	144	76	hsa-miR-548b-3p	RBM26	RNA binding motif protein 26
		Details	145	76	hsa-miR-548b-3p	TIAM1	T cell lymphoma invasion and metastasis 1
		Details	146	76	hsa-miR-548b-3p	FAM122B	family with sequence similarity 122B
		Details	147	76	hsa-miR-548b-3p	HOXA11	homeobox A11
		Details	148	76	hsa-miR-548b-3p	RIPOR2	RHO family interacting cell polarization regulator 2
		Details	149	76	hsa-miR-548b-3p	DNAJC5G	DnaJ heat shock protein family (Hsp40) member C5 gamma
		Details	150	76	hsa-miR-548b-3p	ENPP1	ectonucleotide pyrophosphatase/phosphodiesterase 1
		Details	151	76	hsa-miR-548b-3p	PCDH9	protocadherin 9
		Details	152	76	hsa-miR-548b-3p	CSRNP2	cysteine and serine rich nuclear protein 2
		Details	153	75	hsa-miR-548b-3p	ERO1B	endoplasmic reticulum oxidoreductase 1 beta
		Details	154	75	hsa-miR-548b-3p	SGCD	sarcoglycan delta
		Details	155	75	hsa-miR-548b-3p	C1orf52	chromosome 1 open reading frame 52
		Details	156	75	hsa-miR-548b-3p	MCPH1	microcephalin 1
		Details	157	75	hsa-miR-548b-3p	MCOLN3	mucolipin 3
		Details	158	75	hsa-miR-548b-3p	TSPAN2	tetraspanin 2
		Details	159	75	hsa-miR-548b-3p	ARFGEF3	ARFGEF family member 3
		Details	160	75	hsa-miR-548b-3p	PDE1C	phosphodiesterase 1C
		Details	161	75	hsa-miR-548b-3p	PELI1	pellino E3 ubiquitin protein ligase 1
		Details	162	75	hsa-miR-548b-3p	COQ10B	coenzyme Q10B
		Details	163	74	hsa-miR-548b-3p	ADAMTS15	ADAM metallopeptidase with thrombospondin type 1 motif 15
		Details	164	74	hsa-miR-548b-3p	SLC6A11	solute carrier family 6 member 11
		Details	165	74	hsa-miR-548b-3p	UBE2G1	ubiquitin conjugating enzyme E2 G1
		Details	166	74	hsa-miR-548b-3p	MARCKS	myristoylated alanine rich protein kinase C substrate
		Details	167	74	hsa-miR-548b-3p	RAB3B	RAB3B, member RAS oncogene family
		Details	168	74	hsa-miR-548b-3p	DCTN6	dynactin subunit 6
		Details	169	74	hsa-miR-548b-3p	CD200R1	CD200 receptor 1
		Details	170	74	hsa-miR-548b-3p	DNAJA2	DnaJ heat shock protein family (Hsp40) member A2
		Details	171	74	hsa-miR-548b-3p	MAP3K9	mitogen-activated protein kinase kinase kinase 9
		Details	172	74	hsa-miR-548b-3p	LMO7	LIM domain 7
		Details	173	74	hsa-miR-548b-3p	MARVELD3	MARVEL domain containing 3
		Details	174	74	hsa-miR-548b-3p	RPE	ribulose-5-phosphate-3-epimerase
		Details	175	74	hsa-miR-548b-3p	KRTAP4-11	keratin associated protein 4-11
		Details	176	73	hsa-miR-548b-3p	ZNF655	zinc finger protein 655
		Details	177	73	hsa-miR-548b-3p	DEF8	differentially expressed in FDCP 8 homolog
		Details	178	73	hsa-miR-548b-3p	HOXC4	homeobox C4
		Details	179	73	hsa-miR-548b-3p	IGSF11	immunoglobulin superfamily member 11
		Details	180	73	hsa-miR-548b-3p	ZKSCAN8	zinc finger with KRAB and SCAN domains 8
		Details	181	73	hsa-miR-548b-3p	YAE1	YAE1, ABCE1 maturation factor
		Details	182	73	hsa-miR-548b-3p	TRIM59	tripartite motif containing 59
		Details	183	73	hsa-miR-548b-3p	CASP9	caspase 9
		Details	184	73	hsa-miR-548b-3p	ZNF234	zinc finger protein 234
		Details	185	73	hsa-miR-548b-3p	FGFR2	fibroblast growth factor receptor 2
		Details	186	73	hsa-miR-548b-3p	KCNJ13	potassium voltage-gated channel subfamily J member 13
		Details	187	72	hsa-miR-548b-3p	UBR5	ubiquitin protein ligase E3 component n-recognin 5
		Details	188	72	hsa-miR-548b-3p	ENC1	ectodermal-neural cortex 1
		Details	189	72	hsa-miR-548b-3p	SEC24D	SEC24 homolog D, COPII coat complex component
		Details	190	72	hsa-miR-548b-3p	USP45	ubiquitin specific peptidase 45
		Details	191	72	hsa-miR-548b-3p	PTGFR	prostaglandin F receptor
		Details	192	72	hsa-miR-548b-3p	SP1	Sp1 transcription factor
		Details	193	72	hsa-miR-548b-3p	PPFIA1	PTPRF interacting protein alpha 1
		Details	194	72	hsa-miR-548b-3p	KDM4D	lysine demethylase 4D
		Details	195	72	hsa-miR-548b-3p	HAUS1	HAUS augmin like complex subunit 1
		Details	196	72	hsa-miR-548b-3p	GDAP2	ganglioside induced differentiation associated protein 2
		Details	197	71	hsa-miR-548b-3p	TFRC	transferrin receptor
		Details	198	71	hsa-miR-548b-3p	CBX5	chromobox 5
		Details	199	71	hsa-miR-548b-3p	PSMD7	proteasome 26S subunit, non-ATPase 7
		Details	200	71	hsa-miR-548b-3p	ARL5B	ADP ribosylation factor like GTPase 5B
		Details	201	71	hsa-miR-548b-3p	SOX6	SRY-box 6
		Details	202	71	hsa-miR-548b-3p	PAQR8	progestin and adipoQ receptor family member 8
		Details	203	71	hsa-miR-548b-3p	TOR1AIP2	torsin 1A interacting protein 2
		Details	204	71	hsa-miR-548b-3p	AMMECR1L	AMMECR1 like
		Details	205	70	hsa-miR-548b-3p	SMG1	SMG1, nonsense mediated mRNA decay associated PI3K related kinase
		Details	206	70	hsa-miR-548b-3p	B3GNT2	UDP-GlcNAc:betaGal beta-1,3-N-acetylglucosaminyltransferase 2
		Details	207	70	hsa-miR-548b-3p	PKNOX1	PBX/knotted 1 homeobox 1
		Details	208	70	hsa-miR-548b-3p	LRRC8D	leucine rich repeat containing 8 VRAC subunit D
		Details	209	70	hsa-miR-548b-3p	FAM204A	family with sequence similarity 204 member A
		Details	210	70	hsa-miR-548b-3p	TIMP2	TIMP metallopeptidase inhibitor 2
		Details	211	70	hsa-miR-548b-3p	JPT2	Jupiter microtubule associated homolog 2
		Details	212	70	hsa-miR-548b-3p	SALL2	spalt like transcription factor 2
		Details	213	70	hsa-miR-548b-3p	FNBP1L	formin binding protein 1 like
		Details	214	70	hsa-miR-548b-3p	XBP1	X-box binding protein 1
		Details	215	70	hsa-miR-548b-3p	OXR1	oxidation resistance 1
		Details	216	70	hsa-miR-548b-3p	BRWD1	bromodomain and WD repeat domain containing 1
		Details	217	70	hsa-miR-548b-3p	SS18L1	SS18L1, nBAF chromatin remodeling complex subunit
		Details	218	69	hsa-miR-548b-3p	HCFC2	host cell factor C2
		Details	219	69	hsa-miR-548b-3p	ZFYVE26	zinc finger FYVE-type containing 26
		Details	220	69	hsa-miR-548b-3p	LDB2	LIM domain binding 2
		Details	221	69	hsa-miR-548b-3p	XPO7	exportin 7
		Details	222	69	hsa-miR-548b-3p	ASH1L	ASH1 like histone lysine methyltransferase
		Details	223	69	hsa-miR-548b-3p	EEF2KMT	eukaryotic elongation factor 2 lysine methyltransferase
		Details	224	69	hsa-miR-548b-3p	PHLDA1	pleckstrin homology like domain family A member 1
		Details	225	69	hsa-miR-548b-3p	C17orf77	chromosome 17 open reading frame 77
		Details	226	68	hsa-miR-548b-3p	C18orf25	chromosome 18 open reading frame 25
		Details	227	68	hsa-miR-548b-3p	FCHO2	FCH domain only 2
		Details	228	68	hsa-miR-548b-3p	TBC1D23	TBC1 domain family member 23
		Details	229	68	hsa-miR-548b-3p	SP3	Sp3 transcription factor
		Details	230	68	hsa-miR-548b-3p	HOOK3	hook microtubule tethering protein 3
		Details	231	68	hsa-miR-548b-3p	SLC30A4	solute carrier family 30 member 4
		Details	232	68	hsa-miR-548b-3p	CPLX2	complexin 2
		Details	233	67	hsa-miR-548b-3p	REST	RE1 silencing transcription factor
		Details	234	67	hsa-miR-548b-3p	RFK	riboflavin kinase
		Details	235	67	hsa-miR-548b-3p	TMEM106B	transmembrane protein 106B
		Details	236	67	hsa-miR-548b-3p	UBE2E2	ubiquitin conjugating enzyme E2 E2
		Details	237	67	hsa-miR-548b-3p	HOXA3	homeobox A3
		Details	238	67	hsa-miR-548b-3p	CLOCK	clock circadian regulator
		Details	239	67	hsa-miR-548b-3p	UCK1	uridine-cytidine kinase 1
		Details	240	67	hsa-miR-548b-3p	RER1	retention in endoplasmic reticulum sorting receptor 1
		Details	241	67	hsa-miR-548b-3p	TMEM167A	transmembrane protein 167A
		Details	242	67	hsa-miR-548b-3p	SOS2	SOS Ras/Rho guanine nucleotide exchange factor 2
		Details	243	67	hsa-miR-548b-3p	SERF2	small EDRK-rich factor 2
		Details	244	67	hsa-miR-548b-3p	SDR39U1	short chain dehydrogenase/reductase family 39U member 1
		Details	245	66	hsa-miR-548b-3p	WWC3	WWC family member 3
		Details	246	66	hsa-miR-548b-3p	PPP1R3F	protein phosphatase 1 regulatory subunit 3F
		Details	247	66	hsa-miR-548b-3p	TMEM263	transmembrane protein 263
		Details	248	66	hsa-miR-548b-3p	HAO1	hydroxyacid oxidase 1
		Details	249	66	hsa-miR-548b-3p	ANO5	anoctamin 5
		Details	250	66	hsa-miR-548b-3p	SAE1	SUMO1 activating enzyme subunit 1
		Details	251	66	hsa-miR-548b-3p	ATL3	atlastin GTPase 3
		Details	252	66	hsa-miR-548b-3p	FAM120A	family with sequence similarity 120A
		Details	253	66	hsa-miR-548b-3p	FAM120AOS	family with sequence similarity 120A opposite strand
		Details	254	66	hsa-miR-548b-3p	EIF1AX	eukaryotic translation initiation factor 1A X-linked
		Details	255	65	hsa-miR-548b-3p	NAA40	N(alpha)-acetyltransferase 40, NatD catalytic subunit
		Details	256	65	hsa-miR-548b-3p	SIN3A	SIN3 transcription regulator family member A
		Details	257	65	hsa-miR-548b-3p	EPHB4	EPH receptor B4
		Details	258	65	hsa-miR-548b-3p	FOXRED2	FAD dependent oxidoreductase domain containing 2
		Details	259	65	hsa-miR-548b-3p	YIPF1	Yip1 domain family member 1
		Details	260	65	hsa-miR-548b-3p	SLCO1A2	solute carrier organic anion transporter family member 1A2
		Details	261	65	hsa-miR-548b-3p	CASP10	caspase 10
		Details	262	65	hsa-miR-548b-3p	GPSM2	G protein signaling modulator 2
		Details	263	65	hsa-miR-548b-3p	PRTG	protogenin
		Details	264	65	hsa-miR-548b-3p	CTDSP2	CTD small phosphatase 2
		Details	265	65	hsa-miR-548b-3p	SLC38A2	solute carrier family 38 member 2
		Details	266	65	hsa-miR-548b-3p	BZW1	basic leucine zipper and W2 domains 1
		Details	267	65	hsa-miR-548b-3p	RRM2B	ribonucleotide reductase regulatory TP53 inducible subunit M2B
		Details	268	64	hsa-miR-548b-3p	PTPN3	protein tyrosine phosphatase, non-receptor type 3
		Details	269	64	hsa-miR-548b-3p	ESRRG	estrogen related receptor gamma
		Details	270	64	hsa-miR-548b-3p	POLG	DNA polymerase gamma, catalytic subunit
		Details	271	64	hsa-miR-548b-3p	DDX19A	DEAD-box helicase 19A
		Details	272	64	hsa-miR-548b-3p	PRDM9	PR/SET domain 9
		Details	273	64	hsa-miR-548b-3p	CISH	cytokine inducible SH2 containing protein
		Details	274	64	hsa-miR-548b-3p	ABL2	ABL proto-oncogene 2, non-receptor tyrosine kinase
		Details	275	64	hsa-miR-548b-3p	FAM57A	family with sequence similarity 57 member A
		Details	276	64	hsa-miR-548b-3p	CLINT1	clathrin interactor 1
		Details	277	64	hsa-miR-548b-3p	UMODL1	uromodulin like 1
		Details	278	64	hsa-miR-548b-3p	TMEM106C	transmembrane protein 106C
		Details	279	64	hsa-miR-548b-3p	ELFN2	extracellular leucine rich repeat and fibronectin type III domain containing 2
		Details	280	64	hsa-miR-548b-3p	IGSF21	immunoglobin superfamily member 21
		Details	281	63	hsa-miR-548b-3p	ESR1	estrogen receptor 1
		Details	282	63	hsa-miR-548b-3p	FAM219B	family with sequence similarity 219 member B
		Details	283	63	hsa-miR-548b-3p	CBR1	carbonyl reductase 1
		Details	284	63	hsa-miR-548b-3p	F7	coagulation factor VII
		Details	285	63	hsa-miR-548b-3p	PPP2CB	protein phosphatase 2 catalytic subunit beta
		Details	286	63	hsa-miR-548b-3p	EMC6	ER membrane protein complex subunit 6
		Details	287	63	hsa-miR-548b-3p	NCOA2	nuclear receptor coactivator 2
		Details	288	63	hsa-miR-548b-3p	SRSF1	serine and arginine rich splicing factor 1
		Details	289	63	hsa-miR-548b-3p	TTC30A	tetratricopeptide repeat domain 30A
		Details	290	63	hsa-miR-548b-3p	JUNB	JunB proto-oncogene, AP-1 transcription factor subunit
		Details	291	63	hsa-miR-548b-3p	IMP3	IMP3, U3 small nucleolar ribonucleoprotein
		Details	292	63	hsa-miR-548b-3p	DHTKD1	dehydrogenase E1 and transketolase domain containing 1
		Details	293	63	hsa-miR-548b-3p	ATP6V1D	ATPase H+ transporting V1 subunit D
		Details	294	62	hsa-miR-548b-3p	CREBBP	CREB binding protein
		Details	295	62	hsa-miR-548b-3p	FAM49B	family with sequence similarity 49 member B
		Details	296	62	hsa-miR-548b-3p	ZNF532	zinc finger protein 532
		Details	297	62	hsa-miR-548b-3p	NMNAT2	nicotinamide nucleotide adenylyltransferase 2
		Details	298	62	hsa-miR-548b-3p	SLC39A14	solute carrier family 39 member 14
		Details	299	62	hsa-miR-548b-3p	ZNF131	zinc finger protein 131
		Details	300	62	hsa-miR-548b-3p	GJB2	gap junction protein beta 2
		Details	301	62	hsa-miR-548b-3p	PACS1	phosphofurin acidic cluster sorting protein 1
		Details	302	62	hsa-miR-548b-3p	TGFB2	transforming growth factor beta 2
		Details	303	62	hsa-miR-548b-3p	RNF6	ring finger protein 6
		Details	304	62	hsa-miR-548b-3p	NSD1	nuclear receptor binding SET domain protein 1
		Details	305	62	hsa-miR-548b-3p	TIMP3	TIMP metallopeptidase inhibitor 3
		Details	306	62	hsa-miR-548b-3p	DYNC1LI2	dynein cytoplasmic 1 light intermediate chain 2
		Details	307	61	hsa-miR-548b-3p	DENND4B	DENN domain containing 4B
		Details	308	61	hsa-miR-548b-3p	SHTN1	shootin 1
		Details	309	61	hsa-miR-548b-3p	ISCA2	iron-sulfur cluster assembly 2
		Details	310	61	hsa-miR-548b-3p	TRIM49C	tripartite motif containing 49C
		Details	311	61	hsa-miR-548b-3p	TIGAR	TP53 induced glycolysis regulatory phosphatase
		Details	312	61	hsa-miR-548b-3p	TRIM49	tripartite motif containing 49
		Details	313	61	hsa-miR-548b-3p	ARL5A	ADP ribosylation factor like GTPase 5A
		Details	314	61	hsa-miR-548b-3p	HLA-DQB1	major histocompatibility complex, class II, DQ beta 1
		Details	315	61	hsa-miR-548b-3p	IP6K2	inositol hexakisphosphate kinase 2
		Details	316	61	hsa-miR-548b-3p	BIN1	bridging integrator 1
		Details	317	61	hsa-miR-548b-3p	LRRC8C	leucine rich repeat containing 8 VRAC subunit C
		Details	318	60	hsa-miR-548b-3p	SLC16A2	solute carrier family 16 member 2
		Details	319	60	hsa-miR-548b-3p	MBLAC2	metallo-beta-lactamase domain containing 2
		Details	320	60	hsa-miR-548b-3p	YTHDF1	YTH N6-methyladenosine RNA binding protein 1
		Details	321	60	hsa-miR-548b-3p	NTRK2	neurotrophic receptor tyrosine kinase 2
		Details	322	60	hsa-miR-548b-3p	ADCY3	adenylate cyclase 3
		Details	323	60	hsa-miR-548b-3p	FBXO28	F-box protein 28
		Details	324	60	hsa-miR-548b-3p	YTHDC1	YTH domain containing 1
		Details	325	60	hsa-miR-548b-3p	ALDH4A1	aldehyde dehydrogenase 4 family member A1
		Details	326	60	hsa-miR-548b-3p	NHLH2	nescient helix-loop-helix 2
		Details	327	60	hsa-miR-548b-3p	FAM86C1	family with sequence similarity 86 member C1
		Details	328	60	hsa-miR-548b-3p	RPL37	ribosomal protein L37
		Details	329	60	hsa-miR-548b-3p	SLC4A7	solute carrier family 4 member 7
		Details	330	59	hsa-miR-548b-3p	CMPK1	cytidine/uridine monophosphate kinase 1
		Details	331	59	hsa-miR-548b-3p	NREP	neuronal regeneration related protein
		Details	332	59	hsa-miR-548b-3p	YIPF5	Yip1 domain family member 5
		Details	333	59	hsa-miR-548b-3p	ATXN1L	ataxin 1 like
		Details	334	59	hsa-miR-548b-3p	GUF1	GUF1 homolog, GTPase
		Details	335	59	hsa-miR-548b-3p	MON2	MON2 homolog, regulator of endosome-to-Golgi trafficking
		Details	336	59	hsa-miR-548b-3p	CAMSAP2	calmodulin regulated spectrin associated protein family member 2
		Details	337	59	hsa-miR-548b-3p	MYEOV	myeloma overexpressed
		Details	338	59	hsa-miR-548b-3p	SOCS2	suppressor of cytokine signaling 2
		Details	339	59	hsa-miR-548b-3p	MSL2	MSL complex subunit 2
		Details	340	59	hsa-miR-548b-3p	RAP2A	RAP2A, member of RAS oncogene family
		Details	341	59	hsa-miR-548b-3p	SH3D19	SH3 domain containing 19
		Details	342	59	hsa-miR-548b-3p	PDE10A	phosphodiesterase 10A
		Details	343	58	hsa-miR-548b-3p	LARP4	La ribonucleoprotein domain family member 4
		Details	344	58	hsa-miR-548b-3p	CDH11	cadherin 11
		Details	345	58	hsa-miR-548b-3p	ZNF280C	zinc finger protein 280C
		Details	346	58	hsa-miR-548b-3p	ISM1	isthmin 1
		Details	347	58	hsa-miR-548b-3p	PPIA	peptidylprolyl isomerase A
		Details	348	58	hsa-miR-548b-3p	GFOD2	glucose-fructose oxidoreductase domain containing 2
		Details	349	58	hsa-miR-548b-3p	POU2F1	POU class 2 homeobox 1
		Details	350	58	hsa-miR-548b-3p	ZBTB33	zinc finger and BTB domain containing 33
		Details	351	58	hsa-miR-548b-3p	ARL8B	ADP ribosylation factor like GTPase 8B
		Details	352	58	hsa-miR-548b-3p	SOWAHC	sosondowah ankyrin repeat domain family member C
		Details	353	58	hsa-miR-548b-3p	AKAP12	A-kinase anchoring protein 12
		Details	354	58	hsa-miR-548b-3p	ATAD2B	ATPase family, AAA domain containing 2B
		Details	355	58	hsa-miR-548b-3p	IQCJ	IQ motif containing J
		Details	356	58	hsa-miR-548b-3p	RAB3C	RAB3C, member RAS oncogene family
		Details	357	58	hsa-miR-548b-3p	TASOR	transcription activation suppressor
		Details	358	58	hsa-miR-548b-3p	ARMT1	acidic residue methyltransferase 1
		Details	359	58	hsa-miR-548b-3p	XIAP	X-linked inhibitor of apoptosis
		Details	360	58	hsa-miR-548b-3p	CREB1	cAMP responsive element binding protein 1
		Details	361	57	hsa-miR-548b-3p	FAM84B	family with sequence similarity 84 member B
		Details	362	57	hsa-miR-548b-3p	PUS7	pseudouridine synthase 7
		Details	363	57	hsa-miR-548b-3p	COG3	component of oligomeric golgi complex 3
		Details	364	57	hsa-miR-548b-3p	SCYL3	SCY1 like pseudokinase 3
		Details	365	57	hsa-miR-548b-3p	GJA3	gap junction protein alpha 3
		Details	366	57	hsa-miR-548b-3p	RAB22A	RAB22A, member RAS oncogene family
		Details	367	57	hsa-miR-548b-3p	TRPC5	transient receptor potential cation channel subfamily C member 5
		Details	368	57	hsa-miR-548b-3p	SLTM	SAFB like transcription modulator
		Details	369	57	hsa-miR-548b-3p	PLCXD3	phosphatidylinositol specific phospholipase C X domain containing 3
		Details	370	57	hsa-miR-548b-3p	MACC1	MET transcriptional regulator MACC1
		Details	371	57	hsa-miR-548b-3p	PQLC2L	PQ loop repeat containing 2 like
		Details	372	57	hsa-miR-548b-3p	CPSF6	cleavage and polyadenylation specific factor 6
		Details	373	57	hsa-miR-548b-3p	CXADR	CXADR, Ig-like cell adhesion molecule
		Details	374	57	hsa-miR-548b-3p	FAM168A	family with sequence similarity 168 member A
		Details	375	57	hsa-miR-548b-3p	GRPEL2	GrpE like 2, mitochondrial
		Details	376	57	hsa-miR-548b-3p	HSPA14	heat shock protein family A (Hsp70) member 14
		Details	377	57	hsa-miR-548b-3p	C11orf74	chromosome 11 open reading frame 74
		Details	378	57	hsa-miR-548b-3p	CCDC149	coiled-coil domain containing 149
		Details	379	57	hsa-miR-548b-3p	STYK1	serine/threonine/tyrosine kinase 1
		Details	380	57	hsa-miR-548b-3p	STAT3	signal transducer and activator of transcription 3
		Details	381	57	hsa-miR-548b-3p	RAB9B	RAB9B, member RAS oncogene family
		Details	382	56	hsa-miR-548b-3p	ARMCX2	armadillo repeat containing X-linked 2
		Details	383	56	hsa-miR-548b-3p	MIER1	MIER1 transcriptional regulator
		Details	384	56	hsa-miR-548b-3p	ZNF514	zinc finger protein 514
		Details	385	56	hsa-miR-548b-3p	ADGRE3	adhesion G protein-coupled receptor E3
		Details	386	56	hsa-miR-548b-3p	LATS2	large tumor suppressor kinase 2
		Details	387	56	hsa-miR-548b-3p	KRTAP9-3	keratin associated protein 9-3
		Details	388	56	hsa-miR-548b-3p	ACSL1	acyl-CoA synthetase long chain family member 1
		Details	389	56	hsa-miR-548b-3p	ENDOU	endonuclease, poly(U) specific
		Details	390	56	hsa-miR-548b-3p	VPS50	VPS50, EARP/GARPII complex subunit
		Details	391	56	hsa-miR-548b-3p	CNPPD1	cyclin Pas1/PHO80 domain containing 1
		Details	392	56	hsa-miR-548b-3p	SAMD8	sterile alpha motif domain containing 8
		Details	393	56	hsa-miR-548b-3p	CIPC	CLOCK interacting pacemaker
		Details	394	56	hsa-miR-548b-3p	STAMBP	STAM binding protein
		Details	395	56	hsa-miR-548b-3p	RCOR3	REST corepressor 3
		Details	396	56	hsa-miR-548b-3p	RIOX1	ribosomal oxygenase 1
		Details	397	56	hsa-miR-548b-3p	SCN8A	sodium voltage-gated channel alpha subunit 8
		Details	398	56	hsa-miR-548b-3p	LIN7A	lin-7 homolog A, crumbs cell polarity complex component
		Details	399	56	hsa-miR-548b-3p	RPA1	replication protein A1
		Details	400	56	hsa-miR-548b-3p	CTNNA3	catenin alpha 3
		Details	401	55	hsa-miR-548b-3p	TMEM245	transmembrane protein 245
		Details	402	55	hsa-miR-548b-3p	RICTOR	RPTOR independent companion of MTOR complex 2
		Details	403	55	hsa-miR-548b-3p	DARS2	aspartyl-tRNA synthetase 2, mitochondrial
		Details	404	55	hsa-miR-548b-3p	SETD7	SET domain containing 7, histone lysine methyltransferase
		Details	405	55	hsa-miR-548b-3p	SLC2A14	solute carrier family 2 member 14
		Details	406	55	hsa-miR-548b-3p	GSK3B	glycogen synthase kinase 3 beta
		Details	407	55	hsa-miR-548b-3p	NUDT11	nudix hydrolase 11
		Details	408	55	hsa-miR-548b-3p	PDE4D	phosphodiesterase 4D
		Details	409	55	hsa-miR-548b-3p	CDY1	chromodomain Y-linked 1
		Details	410	55	hsa-miR-548b-3p	PTAR1	protein prenyltransferase alpha subunit repeat containing 1
		Details	411	55	hsa-miR-548b-3p	JADE1	jade family PHD finger 1
		Details	412	55	hsa-miR-548b-3p	RBM15B	RNA binding motif protein 15B
		Details	413	55	hsa-miR-548b-3p	RAMAC	RNA guanine-7 methyltransferase activating subunit
		Details	414	55	hsa-miR-548b-3p	HECTD2	HECT domain E3 ubiquitin protein ligase 2
		Details	415	55	hsa-miR-548b-3p	HAS3	hyaluronan synthase 3
		Details	416	54	hsa-miR-548b-3p	RPL27A	ribosomal protein L27a
		Details	417	54	hsa-miR-548b-3p	CDS2	CDP-diacylglycerol synthase 2
		Details	418	54	hsa-miR-548b-3p	UBASH3B	ubiquitin associated and SH3 domain containing B
		Details	419	54	hsa-miR-548b-3p	TXNDC17	thioredoxin domain containing 17
		Details	420	54	hsa-miR-548b-3p	EYA4	EYA transcriptional coactivator and phosphatase 4
		Details	421	54	hsa-miR-548b-3p	BMPER	BMP binding endothelial regulator
		Details	422	54	hsa-miR-548b-3p	FAM210A	family with sequence similarity 210 member A
		Details	423	54	hsa-miR-548b-3p	LONRF3	LON peptidase N-terminal domain and ring finger 3
		Details	424	54	hsa-miR-548b-3p	DLAT	dihydrolipoamide S-acetyltransferase
		Details	425	54	hsa-miR-548b-3p	VAT1L	vesicle amine transport 1 like
		Details	426	54	hsa-miR-548b-3p	KLF7	Kruppel like factor 7
		Details	427	54	hsa-miR-548b-3p	AHI1	Abelson helper integration site 1
		Details	428	54	hsa-miR-548b-3p	MED14	mediator complex subunit 14
		Details	429	54	hsa-miR-548b-3p	MECP2	methyl-CpG binding protein 2
		Details	430	54	hsa-miR-548b-3p	LACTB	lactamase beta
		Details	431	54	hsa-miR-548b-3p	DEPDC1	DEP domain containing 1
		Details	432	53	hsa-miR-548b-3p	GLYATL3	glycine-N-acyltransferase like 3
		Details	433	53	hsa-miR-548b-3p	TNRC6B	trinucleotide repeat containing 6B
		Details	434	53	hsa-miR-548b-3p	QKI	QKI, KH domain containing RNA binding
		Details	435	53	hsa-miR-548b-3p	STN1	STN1, CST complex subunit
		Details	436	53	hsa-miR-548b-3p	PPP1R3B	protein phosphatase 1 regulatory subunit 3B
		Details	437	53	hsa-miR-548b-3p	FGF5	fibroblast growth factor 5
		Details	438	53	hsa-miR-548b-3p	FGF9	fibroblast growth factor 9
		Details	439	53	hsa-miR-548b-3p	EFHC1	EF-hand domain containing 1
		Details	440	53	hsa-miR-548b-3p	CBLN4	cerebellin 4 precursor
		Details	441	53	hsa-miR-548b-3p	GFPT1	glutamine--fructose-6-phosphate transaminase 1
		Details	442	53	hsa-miR-548b-3p	USF1	upstream transcription factor 1
		Details	443	53	hsa-miR-548b-3p	FNDC4	fibronectin type III domain containing 4
		Details	444	53	hsa-miR-548b-3p	ATRNL1	attractin like 1
		Details	445	53	hsa-miR-548b-3p	LSM11	LSM11, U7 small nuclear RNA associated
		Details	446	53	hsa-miR-548b-3p	CCR9	C-C motif chemokine receptor 9
		Details	447	53	hsa-miR-548b-3p	LRRTM3	leucine rich repeat transmembrane neuronal 3
		Details	448	52	hsa-miR-548b-3p	CXCR2	C-X-C motif chemokine receptor 2
		Details	449	52	hsa-miR-548b-3p	GNA14	G protein subunit alpha 14
		Details	450	52	hsa-miR-548b-3p	MAP7	microtubule associated protein 7
		Details	451	52	hsa-miR-548b-3p	NIN	ninein
		Details	452	52	hsa-miR-548b-3p	BCL11A	BCL11A, BAF complex component
		Details	453	52	hsa-miR-548b-3p	ACTC1	actin, alpha, cardiac muscle 1
		Details	454	52	hsa-miR-548b-3p	KCNK10	potassium two pore domain channel subfamily K member 10
		Details	455	52	hsa-miR-548b-3p	SLC12A3	solute carrier family 12 member 3
		Details	456	52	hsa-miR-548b-3p	HAS2	hyaluronan synthase 2
		Details	457	52	hsa-miR-548b-3p	CISD2	CDGSH iron sulfur domain 2
		Details	458	52	hsa-miR-548b-3p	ARMH3	armadillo-like helical domain containing 3
		Details	459	52	hsa-miR-548b-3p	CALU	calumenin
		Details	460	52	hsa-miR-548b-3p	IGF2R	insulin like growth factor 2 receptor
		Details	461	52	hsa-miR-548b-3p	MICU3	mitochondrial calcium uptake family member 3
		Details	462	52	hsa-miR-548b-3p	HAMP	hepcidin antimicrobial peptide
		Details	463	51	hsa-miR-548b-3p	SETBP1	SET binding protein 1
		Details	464	51	hsa-miR-548b-3p	TRDN	triadin
		Details	465	51	hsa-miR-548b-3p	TRPS1	transcriptional repressor GATA binding 1
		Details	466	51	hsa-miR-548b-3p	TMEM178B	transmembrane protein 178B
		Details	467	51	hsa-miR-548b-3p	ITGA4	integrin subunit alpha 4
		Details	468	51	hsa-miR-548b-3p	PUM2	pumilio RNA binding family member 2
		Details	469	51	hsa-miR-548b-3p	C4orf3	chromosome 4 open reading frame 3
		Details	470	51	hsa-miR-548b-3p	GOLT1B	golgi transport 1B
		Details	471	51	hsa-miR-548b-3p	TMEM52B	transmembrane protein 52B
		Details	472	51	hsa-miR-548b-3p	SMU1	SMU1, DNA replication regulator and spliceosomal factor
		Details	473	51	hsa-miR-548b-3p	TMEM43	transmembrane protein 43
		Details	474	51	hsa-miR-548b-3p	EFNB3	ephrin B3
		Details	475	51	hsa-miR-548b-3p	MAGT1	magnesium transporter 1
		Details	476	51	hsa-miR-548b-3p	SLC24A2	solute carrier family 24 member 2
		Details	477	51	hsa-miR-548b-3p	CHTF8	chromosome transmission fidelity factor 8
		Details	478	51	hsa-miR-548b-3p	REEP3	receptor accessory protein 3
		Details	479	51	hsa-miR-548b-3p	RASSF3	Ras association domain family member 3
		Details	480	51	hsa-miR-548b-3p	ALG5	ALG5, dolichyl-phosphate beta-glucosyltransferase
		Details	481	51	hsa-miR-548b-3p	PLCH1	phospholipase C eta 1
		Details	482	50	hsa-miR-548b-3p	ATRX	ATRX, chromatin remodeler
		Details	483	50	hsa-miR-548b-3p	MDM1	Mdm1 nuclear protein
		Details	484	50	hsa-miR-548b-3p	ESCO1	establishment of sister chromatid cohesion N-acetyltransferase 1
		Details	485	50	hsa-miR-548b-3p	JAZF1	JAZF zinc finger 1
		Details	486	50	hsa-miR-548b-3p	ACBD5	acyl-CoA binding domain containing 5
		Details	487	50	hsa-miR-548b-3p	PROK2	prokineticin 2
		Details	488	50	hsa-miR-548b-3p	TREM1	triggering receptor expressed on myeloid cells 1
		Details	489	50	hsa-miR-548b-3p	SNX7	sorting nexin 7
		Details	490	50	hsa-miR-548b-3p	TREML1	triggering receptor expressed on myeloid cells like 1
		Details	491	50	hsa-miR-548b-3p	ONECUT2	one cut homeobox 2
		Details	492	50	hsa-miR-548b-3p	MDM4	MDM4, p53 regulator
		Details	493	50	hsa-miR-548b-3p	ARG2	arginase 2
		Details	494	50	hsa-miR-548b-3p	BTBD3	BTB domain containing 3
		Details	495	50	hsa-miR-548b-3p	FAM221B	family with sequence similarity 221 member B
		Details	496	50	hsa-miR-548b-3p	FAM124B	family with sequence similarity 124 member B
		Details	497	50	hsa-miR-548b-3p	PHLDA2	pleckstrin homology like domain family A member 2
		Details	498	50	hsa-miR-548b-3p	TRAM1L1	translocation associated membrane protein 1 like 1
		Details	499	50	hsa-miR-548b-3p	USP2	ubiquitin specific peptidase 2

## Sheet: same gene list
		HMCES
		DLEU7
		CELA1
		LAGE3
		SLC2A3
		ARL13A
		TFRC
		IMP3
		CACHD1
		WNT2
		PCDHB13
		HAMP
		JUNB
		OR2H1
		CHORDC1
		ISM1
		NAMPT
		HAO1
		MTA2
		PROK2
		BECN1
		NAA20
		KRTAP9-3
		UBE2E2
		RPE
		PTGS1
		C4orf3
		YWHAE
		SDR39U1
		NPAS3
		FAM86C1
		LDB2
		LMO7
		CLP1
		RPL37
		CAP1
		ARPC2
		EXO5
		TRAM1L1
		GABRG2
		ISCA2
		MAP3K8
		B3GNT2
		CSTF3
		COG3
		ZNF225
		ZDHHC17
		F7
		UBE2G1
		FBXO28
		PGGT1B
		FAM120AOS
		RAB41
		UCK1
		NEDD9
		SUN2
		CMPK1
		DCAF10
		FAM219B
		EPN2
		FBXO30
		PHLDA2
		RNF6
		EIF1AX
		MCPH1
		BIN1
		JTB
		MBLAC2
		SAMD13
		RAB22A
		GJB2
		THAP10
		KRTAP4-11
		SERINC4
		MYEOV
		TRIM49C
		TRIM49
		IGSF11
		LRRC8D
		DCTN6
		TMEM52B
		CD200R1
		CTDSP2
		KDM4D
		GCM2
		ZNF655
		CREB1
		AARD
		CCR9
		CBR1
		ATP6V1D
		YIPF1
		MAP7
		RNF44
		MORF4L2
		TM9SF3
		JAZF1
		NUDT11
		MARVELD3
		RBMS1
		HOXC4
		UBASH3B
		PHF21A
		NCKAP1
		ATP2B4
		C17orf77
		RAB3B
		DLAT
		NHLH2
		HOXA3
		RER1
		CPLX2
		IQCJ
		NSFL1C
		RAP2C
		CPNE5
		RAP2A
		DOCK1
		BZW1
		CXADR
		BRINP2
		TRIM39
		NAA40
		ARL5A
		SAE1
		SP1
		ARL8B
		MATR3
		ANO5
		ALDH4A1
		DHX33
		SEC24D
		FAM221B
		PUS7
		GNA14
		TREML1
		CBLN4
		PPP1R26
		GUF1
		HAUS1
		POU4F2
		ARMCX2
		EPHB4
		RCOR3
		CBX5
		PPP2CB
		FNDC4
		BTBD10
		ZKSCAN8
		SOWAHC
		KLF7
		RRM2B
		USP34
		TMEM117
		ZNF131
		ALG5
		IP6K2
		AKAP9
		EYA4
		FAM124B
		GRPEL2
		CASP10
		LRRTM3
		ARG2
		SPRY4
		GPD1L
		FGF9
		LATS2
		NAP1L1
		SALL2
		SS18L1
		FAM57A
		C18orf25
		UMODL1
		USF1
		CDC27
		PSMD7
		TMEM43
		SGCD
		CADPS2
		SLC22A15
		NMNAT2
		RPL27A
		CNGB3
		YIPF5
		SLC4A7
		USP2
		ZNF570
		LSM11
		EMC6
		MAP3K2
		CLOCK
		SLCO1A2
		TIMP2
		GOLT1B
		SLC39A10
		TRIM59
		NBEA
		SF3B2
		SLC39A14
		CPEB2
		IGSF21
		ACBD5
		SNX7
		PUM2
		DEPDC1
		STYK1
		SCYL3
		ACSL1
		MICU3
		C11orf74
		SETD7
		SLC16A4
		SOCS6
		REEP3
		EFNB3
		FNBP1L
		PIK3C2B
		SRSF1
		C1orf52
		NREP
		SLC12A3
		CDY1
		XPO7
		XBP1
		CACUL1
		GJA3
		ATRX
		MAGT1
		TANC1
		DARS2
		TMEM178B
		TOP2B
		HOOK3
		RASSF3
		UBR5
		NIN
		POLG
		CNPPD1
		FAM84B
		HAS3
		PAQR8
		SLC2A13
		DIP2C
		SALL1
		SYNCRIP
		ROBO1
		HAS2
		RAB9B
		RNF165
		FCHO2
		SOCS2
		PACS1
		RBM15B
		GLUL
		CREBBP
		TTC30A
		FAM49B
		REST
		LIN7A
		DDX19A
		CXCR2
		WNK3
		DENND4B
		AKAP12
		CSTF1
		PRDM9
		ADAM10
		EFHC1
		NCOA2
		SIN3A
		SH3D19
		CCDC169-SOHLH2
		ENPP1
		DNAJC5G
		DNAJA2
		TGFB2
		FAM122B
		PPFIA1
		SNX9
		CDH11
		ESRRG
		COQ10B
		XIAP
		RPA1
		ZNF280D
		ZNF234
		ADCY3
		MACC1
		MAP4
		PLCXD3
		HCFC2
		EPS8
		ITGA4
		SLC16A2
		ESR1
		ATXN1
		TMEM245
		TMEM106C
		ZRANB1
		YTHDC1
		SEMA3D
		TRDN
		HLA-DQB1
		PTAR1
		MDM4
		CSRNP2
		SAMD4B
		HNRNPA2B1
		FAM120A
		PPP1R3B
		MON2
		SOS2
		SLC38A2
		TOR1AIP2
		GSK3B
		ABL2
		TRPS1
		POU2F1
		YTHDF1
		PTPN3
		IPO5
		PDXK
		CHTF8
		NTRK2
		ZNF280C
		ARL5B
		ATL3
		STAT3
		HMBOX1
		MXRA7
		PPIA
		ADAMTS15
		RBM26
		LRRC8C
		SP3
		TAF4
		ESCO1
		WWC3
		ZNF106
		MSL2
		ATAD2B
		ZMIZ1
		QKI
		PDE4D
		RICTOR
		AHI1
		SLC2A14
		TSPAN2
		OXR1
		CISH
		ONECUT2
		FAM210A
		SCAF8
		GEMIN5
		FGFR2
		MECP2
		FAM204A
		TMEM167A
		SMG1
		MIER1
		UBLCP1
		ATXN1L
		ENDOU
		ZNF514
		FGF5
		ENC1
		SLTM
		UBE2N
		PBDC1
		PFKFB2
		IGF2R
		OSER1
		ZFYVE26
		CAMSAP2
		PDE10A
		LARP4
		CTNNA3
		ATRNL1
		EEA1
		PIK3CA
		PHLDA1
		USP45
		CALU
		BTBD3
		ZBTB33
		TXNDC17
		RFK
		TNRC6B
		U2SURP
		LONRF3
		SLC30A4
		ZDHHC21
		BRWD3
		SLC24A2
		SCN8A
		VAT1L
		PELI1
		TIAM1
		MAP3K9
		CISD2
		SAMD8
		PPP1R3F
		GPSM2
		TRPC5
		TIMP3
		ZNF532
		CPSF6
		AMMECR1L
		DYNC1LI2
		ASH1L
		RTKN2
		MARCKS
		DHTKD1
		NSD1
		SQSTM1
		MED14
		PKNOX1
		STAMBP
		SETBP1
		CASP9
		MCOLN3
		SOX6
		RAB3C
		ELFN2
		BRWD1
		NUFIP2
		FAT3
		CDS2
		GDAP2
		SMU1
		TMEM106B
		MAPK1
		GFPT1
		FAM168A
		CCDC149
		TBC1D23
		FOXRED2
		CLINT1
		BMPER
		ACTC1
		TMEM30A
		MS4A2
		GLYATL3
		KCNJ13
		TMLHE
		GNRHR
		KCNK10
		PTGFR
		HOXA11
		ZNF426

## Sheet: miR-548b-3p GO
		-log10p
BP	positive regulation of nitrogen compound metabolic process	5.08513
	regulation of transcription by RNA polymerase II	5.16052
	positive regulation of macromolecule metabolic process	5.16178
	regulation of macromolecule biosynthetic process	5.43297
	biological regulation	5.66555
	regulation of gene expression	5.95468
	regulation of nitrogen compound metabolic process	6.8041
	regulation of biological process	6.85387
	regulation of cellular process	6.89963
	regulation of primary metabolic process	7.18842
CC	organelle lumen	4.11976
	protein-containing complex	4.15739
	cytoplasm	4.15989
	transcriptional repressor complex	4.36151
	nuclear part	4.63639
	intracellular organelle	4.77211
	intracellular organelle part	4.78252
	nuclear lumen	5.04624
	phosphatidylinositol 3-kinase complex	5.0752
	organelle part	5.43063
MF	organic cyclic compound binding	6.0511
	heterocyclic compound binding	6.33068
	binding	7.42713
	protein binding	8.22185

## Sheet: miR-548b-3p KEGG
Pathway	Count number	RichFactor	p	-log10p	FoldEnrichment
Thyroid hormone signaling pathway	11	2.43902	0.000143	3.84466	4.50679
Prolactin signaling pathway	8	1.77384	0.000689	3.16178	5.30889
Prostate cancer	8	1.77384	0.00244369	2.61195	4.28331
Endometrial cancer	6	1.33038	0.00455212	2.34179	5.43651
Regulation of actin cytoskeleton	11	2.43902	0.0130055	1.88587	2.468
Estrogen signaling pathway	7	1.55211	0.0178258	1.74895	3.33147
Viral myocarditis	5	1.10865	0.0316001	1.50031	4.13302
Hepatitis B	8	1.77384	0.0331506	1.47951	2.59953
Pathways in cancer	15	3.32594	0.036935	1.43256	1.79834
Colorectal cancer	5	1.10865	0.0412075	1.38502	3.79971
HTLV-I infection	11	2.43902	0.041591	1.381	2.04048
Chemokine signaling pathway	9	1.99557	0.0424087	1.37255	2.27983
mRNA surveillance pathway	6	1.33038	0.042607	1.37052	3.10658
Pancreatic cancer	5	1.10865	0.0476838	1.32163	3.62434
Renal cell carcinoma	5	1.10865	0.0499612	1.30137	3.56943
