# Supplementary material for: CircRNA Microarray Profiling Reveals hsa_circ_0058493 as a Novel Biomarker for Imatinib-Resistant CML
Source: Front Pharmacol. 2021 Sep 13;12:728916. doi: 10.3389/fphar.2021.728916 (PMC8473700; doi:10.3389/fphar.2021.728916)
Supplement: Supplementary file 3 [file DataSheet1.ZIP]

Archive with 4 entries (4 files):
- Figure 1/Figure 1A,B,C Differentially Expressed CircRNAs.xls
- Figure 1/heatmap_of_Treatment_vs_Control.2.0.0.05.unpaired.tif
- Figure 1/unpaired_Treatment_vs_Control.2.0.0.05.scatter.png
- Figure 1/volcano_plot_unpaired_Treatment_vs_Control.png
