# Supplementary material for: CircRNA Microarray Profiling Reveals hsa_circ_0058493 as a Novel Biomarker for Imatinib-Resistant CML
Source: Front Pharmacol. 2021 Sep 13;12:728916. doi: 10.3389/fphar.2021.728916 (PMC8473700; doi:10.3389/fphar.2021.728916)
Supplement: Supplementary file 3 [file DataSheet1.ZIP › Figure 1/Figure 1A,B,C Differentially Expressed CircRNAs.xls]

## Sheet: Scatter Plots-CircRNAs
Scatter Plots The Scatter-Plot is a visualization method used for assessing the CircRNA expression variation (or reproducibility) between the two compared samples or two compared groups of samples. The values of X and Y axes in the Scatter-Plot are the normalized signal values of the samples (log2 scaled) or the averaged normalized signal values of groups of samples (log2 scaled). The green lines…

## Sheet: Volcano Plots -CircRNAs
Volcano Plots Volcano Plots are useful tools for visualizing differential expression between two different conditions. They are constructed using fold-change values and p-values, and thus allow you to visulaize the relationship between fold-change (magnitude of change) and statistical significance (which takes both magnitude of change and variability into consideration). They also allow subsets o…

## Sheet: up_Treatment_vs_Control
# Fold Change cut-off: 2.0 # P-value cut-off: 0.05 # Condition pairs: Treatment_vs_Control # Column A: probeID it represents probe name. # Column B: P-value, P-value calculated from unpaired t-test. # Column C: FDR, FDR is calculated from Benjamini Hochberg FDR. # Column D: FC (abs), the absolute ratio (no log scale) of normalized intensities between two conditions. # Column E: Regulation, it dep…
Treatment_vs_Control 2.0 fold up regulated CircRNAs
	P-value and FDR		Fold change and Regulation		Annotations											Group--Raw Intensity		Group--Normalized Intensity		Raw Intensity						Normalized Intensity						miRNA Binding Sites
probeID	P-value	FDR	FC (abs)	Regulation	circRNA	Alias	source	chrom	strand	txStart	txEnd	circRNA_type	best_transcript	GeneSymbol	Sequence	group-Treatment(raw)	group-Control(raw)	group-Treatment(normalized)	group-Control(normalized)	[resistant-1, Treatment](raw)	[resistant-2, Treatment](raw)	[resistant-3, Treatment](raw)	[non-resistant-1, Control](raw)	[non-resistant-2, Control](raw)	[non-resistant-3, Control](raw)	[resistant-1, Treatment](normalized)	[resistant-2, Treatment](normalized)	[resistant-3, Treatment](normalized)	[non-resistant-1, Control](normalized)	[non-resistant-2, Control](normalized)	[non-resistant-3, Control](normalized)	MRE1	MRE2	MRE3	MRE4	MRE5
ASCRP3000003	0.00049253	0.000940693	3.9527	up	hsa_circRNA_007418	hsa_circ_0007418	circBase	chr1	+	22816372	22818026	exonic	NM_014870	ZBTB40	AAAAAACTAGAAATGTGTTCAGAAATTAAAGGTCCACAGAAGGAGGGCCTGTCCTCCCAA	60	33	6.76061	4.77777	49	79	52	40	29	30	6.44933	7.10384	6.72864	4.7308	4.77538	4.82712	hsa-miR-6510-5p	hsa-miR-20b-3p	hsa-miR-593-3p	hsa-miR-3200-5p	hsa-miR-345-3p
ASCRP3000015	2.37736e-05	8.717e-05	34.4458	up	hsa_circRNA_103950	hsa_circ_0001534	circBase	chr5	-	137278563	137278905	exonic	NM_016603	FAM13B	AAAAACTGGCTCTGGATCTCCGATTGTCAAGTTCTCGAGCAGCTTCTATGGATCTCCATC	738.667	69.6667	10.7562	5.64992	952	788	476	73	67	69	11.146	10.7567	10.3658	5.57399	5.67156	5.70422	hsa-miR-143-5p	hsa-miR-10b-3p	hsa-miR-486-5p	hsa-miR-182-5p	hsa-miR-376a-5p
ASCRP3000016	0.000112658	0.000289776	2.88356	up	hsa_circRNA_007390	hsa_circ_0007390	circBase	chr15	-	73854236	73866136	exonic	NM_012428	NPTN	AAAAACTTGCGCCAGAGAAACACAAATTAAGTACTGCTTACAATCCGCTCCTGACATCAC	40.5	26.6667	6.01471	4.48686	41	47	33.5	35	22	23	6.13551	6.07438	5.83423	4.46834	4.42422	4.56801	hsa-miR-1272	hsa-miR-6756-5p	hsa-miR-4799-3p	hsa-miR-578	hsa-miR-4257
ASCRP3000024	0.000332448	0.000680558	2.19317	up	hsa_circRNA_103917	hsa_circ_0073435	circBase	chr5	+	95072592	95119667	exonic	NM_014899	RHOBTB3	AAAAAGGCCAAGGACATATTTGACAGTGATTGGTACACTTCTCGAAATCTAATTGGGGGC	43	40.6667	6.16575	5.03273	40	49	40	44	38	40	5.97658	6.26778	6.25288	4.9797	5.03941	5.07908	hsa-miR-424-5p	hsa-miR-16-5p	hsa-miR-195-5p	hsa-miR-329-5p	hsa-miR-15a-5p
ASCRP3000025	0.00315526	0.00461153	2.75611	up	hsa_circRNA_102887	hsa_circ_0057691	circBase	chr2	-	200233327	200246543	exonic	NM_015265	SATB2	AAAAAGTACAAGAAGATTAAAGGAATAATCAAGCTGGGAAGGTGGAACCCTCTCCCCCTC	239.167	292.333	9.04564	7.58301	180.5	285	252	279	291	307	8.62651	9.11994	9.39046	7.49628	7.56646	7.68629	hsa-miR-9-5p	hsa-miR-1264	hsa-miR-628-5p	hsa-miR-514a-5p	hsa-miR-30c-1-3p
ASCRP3000059	1.59579e-05	6.4612e-05	12.8351	up	hsa_circRNA_102820	hsa_circ_0056439	circBase	chr2	+	128944256	128945188	exonic	NM_020120	UGGT1	AAAAGAACCAAGCCGAGAAGGATCTGCCCAATAACATGATTCATCAGGTGCCAATTAAAT	141.333	28.1667	8.26505	4.58302	124.5	160	139.5	38.5	23	23	8.00171	8.27753	8.51591	4.57307	4.56801	4.608	hsa-miR-526b-5p	hsa-miR-627-3p	hsa-miR-9-5p	hsa-let-7a-2-3p	hsa-miR-122-3p
ASCRP3000062	0.000499824	0.000950651	9.97825	up	hsa_circRNA_092482	hsa_circ_0001036	circBase	chr2	-	85554223	85554349	sense overlapping	NM_006464	TGOLN2	AAAAGACGTCCCTAACAAGTCGGGTTCGGAGGCGCAGACCACAAAAGATGTCCCTAATAA	198.5	57.1667	8.697	5.37821	130	293	172.5	72.5	50	49	8.07843	9.13819	8.87438	5.47204	5.33877	5.32384	hsa-miR-5572	hsa-miR-937-3p	hsa-miR-3151-3p	hsa-miR-3192-3p	hsa-miR-3135b
ASCRP3000069	2.95583e-06	1.9508e-05	7.33647	up	hsa_circRNA_000829	hsa_circ_0000829	circBase	chr18	-	12506475	12535600	exonic	NM_020148	SPIRE1	AAAAGATACACCTTGCGAAAAGTGATGTTGTGTGCTGCTCATCTCCCTACTGAATCAGAT	2026.17	1029.67	12.2449	9.36984	2458.5	2048	1572	1024	1053	1012	12.3914	12.1359	12.2075	9.35996	9.37769	9.37189	hsa-miR-376a-5p	hsa-miR-3936	hsa-miR-18b-5p	hsa-miR-6812-3p	hsa-miR-200b-3p
ASCRP3000099	7.71857e-06	3.7809e-05	9.36285	up	hsa_circRNA_047135	hsa_circ_0047135	circBase	chr18	+	20570899	20576425	exonic	NM_002894	RBBP8	AAAATGGATGTTACTGTAATAGATACAAAGGAAACTCAAGGTCCCATGAGCCCCCTTGGT	108.333	26.6667	7.80823	4.58129	96	127	102	33	23	24	7.59441	7.89236	7.93793	4.56293	4.61292	4.56801	hsa-miR-6770-5p	hsa-miR-1324	hsa-miR-519d-5p	hsa-miR-145-3p	hsa-miR-526b-5p
ASCRP3000106	0.0107178	0.0139009	2.58945	up	hsa_circRNA_026134	hsa_circ_0026134	circBase	chr12	+	49658864	49667113	exonic	uc001rtt.1	TUBA1C	AAAATTGAAGTTTCCATTTACTACTTCTCCCCCGGACTCCTTGGTAGTCTGTTAGTGGGA	620	861	10.487	9.11431	428	769	663	849	877	857	9.89288	10.6742	10.8938	9.08151	9.13071	9.13071	hsa-miR-593-5p	hsa-miR-4739	hsa-miR-1293	hsa-miR-548al	hsa-miR-103a-3p
ASCRP3000117	5.26081e-06	2.8471e-05	11.8253	up	hsa_circRNA_407330		25070500	chrX	-	129799616	129813722	exonic	NM_006375	ENOX2	AAACAAGCTGAGATCTCCCACCTCCTGCAACCCGAGAAAGACCACCAGGATGCAAAACAG	4930	1400.83	13.3737	9.8099	5337	5132	4321	1420	1422	1360.5	13.5743	13.1997	13.3471	9.81933	9.81547	9.79491	hsa-miR-4659a-3p	hsa-miR-3140-3p	hsa-miR-4659b-3p	hsa-miR-4778-3p	hsa-miR-6875-3p
ASCRP3000139	2.8182e-07	4.31e-06	49.4716	up	hsa_circRNA_000968	hsa_circ_0000968	circBase	chr19	+	58774155	58774397	intronic	ENST00000595981	ZNF544	AAACCCTATGAATGTGACCATTGCGAGAAAGCCTTTAGCCAACGGTCTCCCCTCATCATG	10278.7	730.5	14.4837	8.85517	12068.5	10114.5	8653	701	770.5	720	14.6061	14.3487	14.4963	8.78862	8.91305	8.86383	hsa-miR-3909	hsa-miR-6852-3p	hsa-miR-2355-3p	hsa-miR-3925-3p	hsa-miR-23a-3p
ASCRP3000156	0.000187704	0.000430043	2.02175	up	hsa_circRNA_101224	hsa_circ_0029614	circBase	chr13	-	20304378	20356931	exonic	NM_001042414	PSPC1	AAACTACATGGAAAATGCCTGTATCCGGTGTCCGAGGCGAACTCAGTAAGATGATGTTAA	33.6667	27.6667	5.57001	4.55441	33	36	32	33	24	26	5.61627	5.51474	5.57903	4.41861	4.58814	4.65647	hsa-miR-450b-5p	hsa-miR-23a-5p	hsa-miR-22-5p	hsa-miR-544a	hsa-miR-597-3p
ASCRP3000173	7.90064e-06	3.8482e-05	24.9443	up	hsa_circRNA_046753	hsa_circ_0046753	circBase	chr18	+	3252272	3256234	exonic	uc002kls.3	MYL12A	AAACTTTATGATAAAATAGCTGCTGAGCGGTTTTGCAGACTACCATCTTCCCTGCAACTC	273.5	26	9.25363	4.613	331	263	226.5	27	26	25	9.48451	9.06174	9.21465	4.41861	4.69411	4.72626	hsa-miR-103a-2-5p	hsa-miR-6844	hsa-miR-4762-3p	hsa-miR-4796-3p	hsa-miR-141-5p
ASCRP3000197	0.000565349	0.00105096	2.76021	up	hsa_circRNA_007260	hsa_circ_0007260	circBase	chr1	+	165854378	165855945	intronic	ENST00000367879	UCK2	AAAGAGATACAGAGAGGTAAAGTACATTTATGGAGAACATCGGGGTGAATGCCAAAGCGG	48	38	6.37382	4.90904	54	47	43	47	34	33	6.58011	6.09476	6.44658	4.88523	4.95666	4.88523	hsa-miR-6860	hsa-miR-1285-3p	hsa-miR-4668-5p	hsa-miR-4742-5p	hsa-miR-4678
ASCRP3000208	1.0681e-07	2.89e-06	103.459	up	hsa_circRNA_104770	hsa_circ_0086748	circBase	chr9	-	34269254	34271928	exonic	NM_194313	KIF24	AAAGATGGAAGGTGCAGAAATAAATCAGAGTCTACTGGCTGTGATCTTAAAGGGCAGCAA	945.333	25.8333	11.1987	4.50579	1017.5	1110	708.5	33	22.5	22	11.2241	11.3168	11.0551	4.49524	4.52688	4.49524	hsa-miR-623	hsa-miR-29a-5p	hsa-miR-130b-5p	hsa-miR-508-5p	hsa-miR-544a
ASCRP3000231	0.000278249	0.000590538	2.18006	up	hsa_circRNA_404544		25070500	chr1	-	86590527	86611866	exonic	NM_152890	COL24A1	AAAGGAGACACTGGACCTCCCGAAATCACTTCTTCATTTTATTGTACTATGTGTGGCTGG	55	62.3333	6.64516	5.52079	51	63	51	73	57	57	6.47254	6.7343	6.72864	5.59404	5.49088	5.47745	hsa-miR-3145-3p	hsa-miR-1248	hsa-miR-545-5p	hsa-miR-4703-3p	hsa-miR-7154-5p
ASCRP3000242	0.000105448	0.000274503	7.56854	up	hsa_circRNA_017037	hsa_circ_0017037	circBase	chr1	-	235272657	235283214	exonic	NM_014765	TOMM20	AAAGGGCTTGGAGAATTACCTGACCTTAAAGATGCTGAAGCTGTTCAGAAGTTCTTCCTT	84	24	7.35408	4.43407	97	94	61	27	23	22	7.62061	7.40488	7.03676	4.29545	4.58814	4.41861	hsa-miR-4662a-3p	hsa-miR-559	hsa-miR-548o-3p	hsa-miR-148a-5p	hsa-miR-548ar-3p
ASCRP3000254	0.000356383	0.000718826	2.6106	up	hsa_circRNA_104026	hsa_circ_0005819	circBase	chr5	+	176671195	176673797	exonic	NM_022455	NSD1	AAAGTGAAAAATGATGACTCGTCAAAAGAGATTCCAGGCTCAGAGTGCTATGAAGCTGGT	37.5	25	5.8509	4.46652	39	41.5	32	30	21	24	6.05281	5.83423	5.66566	4.40732	4.42422	4.56801	hsa-miR-212-5p	hsa-miR-891a-3p	hsa-miR-519e-3p	hsa-miR-576-3p	hsa-miR-129-5p
ASCRP3000269	1.45585e-05	6.0681e-05	2.17548	up	hsa_circRNA_047559	hsa_circ_0047559	circBase	chr18	-	43664109	43667198	exonic	NM_004046	ATP5A1	AAATAAAGGTTCCATAATGCATAGTTGCTGTTGCTTACCGTCAGATGTCTCTGTTGCTCC	41.6667	39	6.12215	5.00082	42	48	35	47	35	35	6.18262	6.13466	6.04919	5.04306	4.9797	4.9797	hsa-miR-3977	hsa-miR-4539	hsa-miR-499a-3p	hsa-miR-103b	hsa-miR-6739-3p
ASCRP3000286	0.00180173	0.00280517	2.03491	up	hsa_circRNA_405211		25070500	chr14	+	40111916	40125012	intergenic			AAATATGAGAGCTACAGTTCTGAGATGAAACCACAGGAGGCTTCTGAGTGGTTCTTCTGC	31	25.5	5.47922	4.45426	33	32	28	29	24.5	23	5.58154	5.22765	5.62847	4.34065	4.52688	4.49524	hsa-miR-3145-3p	hsa-miR-136-5p	hsa-miR-573	hsa-miR-1277-5p	hsa-miR-4729
ASCRP3000288	6.07623e-05	0.000180071	7.20674	up	hsa_circRNA_000449	hsa_circ_0000449	circBase	chr12	-	121154725	121157906	antisense	NM_001080533	UNC119B	AAATCAAAGTCAAAGTTTTTCAGCAAGTGTTCCCGGAAATAGTGCCCTTCGATCATCTCC	86.3333	27.3333	7.43592	4.58657	99	93	67	32	26	24	7.71747	7.40488	7.1854	4.49524	4.65647	4.608	hsa-miR-5001-5p	hsa-miR-619-5p	hsa-miR-1303	hsa-miR-660-3p	hsa-miR-6791-3p
ASCRP3000307	5.30661e-06	2.8648e-05	2.82371	up	hsa_circRNA_006750	hsa_circ_0006750	circBase	chr10	+	96234424	96260084	exonic	NM_015188	TBC1D12	AAATGAACTAAATATCACTCCTGGAATATGAAGCACGAACGGGGAGGACCTGTAAACCAC	60.6667	55.6667	6.85876	5.36117	63	61	58	64	51	52	6.88837	6.77439	6.91352	5.3506	5.33877	5.39413	hsa-miR-578	hsa-miR-34c-5p	hsa-miR-6875-3p	hsa-miR-8065	hsa-miR-449b-5p
ASCRP3000318	0.000763944	0.00135582	4.24714	up	hsa_circRNA_036127	hsa_circ_0036127	circBase	chr15	+	71433787	72057538	exonic	NM_024817	THSD4	AAATGGTTTAGCACCGAATGGAGCATGGACTTGAACGCAACTCCCAATTGCAGAAAATTG	58.1667	30.3333	6.73134	4.64485	45	67.5	62	38	26	27	6.28792	6.89243	7.01368	4.69411	4.63244	4.608	hsa-miR-6511b-5p	hsa-miR-637	hsa-miR-4763-3p	hsa-miR-7974	hsa-miR-1250-5p
ASCRP3000325	0.0268718	0.0323923	2.77713	up	hsa_circRNA_004145	hsa_circ_0004145	circBase	chr5	-	133493397	133509713	sense overlapping	NM_006930	SKP1	AAATGTTGTGCCTGACACTGTAACACTATGCCTTCAATTAAGTTGCAGAGTTCTGATGGA	43.1667	29.3333	6.12309	4.64949	27	60.5	42	45	22	21	5.30875	6.66372	6.3968	4.88523	4.56801	4.49524	hsa-miR-1273g-3p	hsa-miR-1285-3p	hsa-miR-5787	hsa-miR-7851-3p	hsa-miR-1273h-5p
ASCRP3000328	3.39286e-06	2.1273e-05	5.70994	up	hsa_circRNA_402418		25242744	chr2	+	179455865	179465394	exonic	NR_038272	TTN-AS1	AAATTACAGACATCATCTCCTTTGAACAGGGAAAAGGTAACAGGTGGCTGCCATGAGATA	69.6667	26.1667	7.06861	4.55513	68	76	65	29.5	25	24	7.01554	7.07426	7.11603	4.44092	4.65647	4.56801	hsa-miR-26b-3p	hsa-miR-7156-3p	hsa-miR-1537-5p	hsa-miR-3165	hsa-miR-1238-3p
ASCRP3000338	4.89492e-06	2.7162e-05	13.1962	up	hsa_circRNA_406082		25070500	chr20	+	9417648	9424890	exonic	NM_000933	PLCB4	AAATTCTTTAAAGAAGAAACATGCAAAGAGTGACATAGCCGACGTGCCCAGTGACACTTC	138.833	26.3333	8.22665	4.5046	142	153	121.5	38	22	19	8.20971	8.20829	8.26195	4.65647	4.56801	4.28931	hsa-miR-5000-5p	hsa-miR-186-5p	hsa-miR-3670	hsa-miR-6868-3p	hsa-miR-153-5p
ASCRP3000358	3.7743e-07	5.005e-06	10.3569	up	hsa_circRNA_028826	hsa_circ_0028826	circBase	chr12	-	120600873	120622046	exonic	NM_006836	GCN1L1	AACAACTGGCCCAGGAAATGCTGATCATCTCCCACCACCCATCCTTAGAGATGCAGCCTC	4421.67	1417	13.1978	9.82525	4723	4616	3926	1425	1468	1358	13.2921	13.1207	13.1806	9.82624	9.85638	9.79315	hsa-miR-93-3p	hsa-miR-7843-5p	hsa-miR-4530	hsa-miR-4685-5p	hsa-miR-92a-2-5p
ASCRP3000374	0.00152936	0.00243113	2.54078	up	hsa_circRNA_040831	hsa_circ_0040831	circBase	chr16	+	88694029	88695262	exonic	NM_144604	ZC3H18	AACACATCCCCAGACCGAGGTCCCTGAGCGTGAGCAGCGTCTCCTCAGTGTCCAGTGCTA	69.6667	76.5	7.10305	5.75778	64	68.5	76.5	84.5	73	72	6.92643	6.93038	7.45233	5.75185	5.76074	5.76074	hsa-miR-3692-5p	hsa-miR-6893-3p	hsa-miR-370-3p	hsa-miR-5787	hsa-miR-4731-5p
ASCRP3000400	0.000605986	0.00110958	2.57451	up	hsa_circRNA_406603		25070500	chr5	-	54562965	54566534	exonic	NM_019030	DHX29	AACATCACTGTTAACCCTAGAGGTACCATGAAAGCAGTCAGATGAGTTCTTTGGTGGAGA	36.6667	25	5.8232	4.4589	36	44	30	32	21	22	5.8819	6.00868	5.57903	4.38448	4.42422	4.56801	hsa-miR-33a-5p	hsa-miR-33b-5p	hsa-miR-320b	hsa-miR-320a	hsa-miR-205-3p
ASCRP3000407	0.000102168	0.000267758	7.37125	up	hsa_circRNA_062160	hsa_circ_0062160	circBase	chr22	+	17976434	17984048	exonic	NM_001290046	CECR2	AACATGATCGCCCAGAAGGCCTCAGACATTCCACAGCTACCTAGAGGACATCATCAACTA	78.1667	22.6667	7.21306	4.33115	94.5	78	62	25	21	22	7.56424	7.06127	7.01368	4.21357	4.36127	4.41861	hsa-miR-6881-3p	hsa-miR-1236-3p	hsa-miR-6851-3p	hsa-miR-136-5p	hsa-miR-6766-3p
ASCRP3000433	1.694e-08	1.379e-06	56.9774	up	hsa_circRNA_401976		25242744	chr18	+	55398645	55399255	exonic	uc002lgv.1	LOC100505549	AACCATTCAGTACTGATTAAATGCTTGGAACTTGTCAGATATGCTCTCCCAGCCCTTCTT	2504	148	12.4793	6.64695	2655.5	2771	2085.5	156	151	137	12.5524	12.4581	12.4272	6.64762	6.68081	6.61242	hsa-miR-6764-3p	hsa-miR-320a	hsa-miR-320b	hsa-miR-503-3p	hsa-miR-29b-2-5p
ASCRP3000440	9.98338e-06	4.5738e-05	4.41507	up	hsa_circRNA_100808	hsa_circ_0003110	circBase	chr11	-	46529740	46534363	exonic	NM_017749	AMBRA1	AACCGACTTGGAATTTGAGGACTTTGAGAGGCTGCTGGAATCTTCCCTCATTTCATTATC	74.5	42.3333	7.19187	5.04944	73	87	63.5	52	37	38	7.10209	7.32578	7.14774	5.12114	5.00987	5.01731	hsa-miR-330-5p	hsa-miR-326	hsa-miR-139-3p	hsa-miR-765	hsa-miR-410-5p
ASCRP3000441	8.9653e-07	8.764e-06	6.66771	up	hsa_circRNA_101904	hsa_circ_0040827	circBase	chr16	+	88066714	88071617	exonic	NM_017869	BANP	AACCTCCAGATCCATCACGTGGGGCAGGACGGTCAGAGCCGATGATGAGCACCCCACCTC	80.6667	27	7.31714	4.57995	82	90.5	69.5	34	24	23	7.31789	7.36314	7.2704	4.58814	4.65647	4.49524	hsa-miR-500a-3p	hsa-miR-604	hsa-miR-557	hsa-miR-377-5p	hsa-miR-210-3p
ASCRP3000475	0.00371239	0.00533695	2.50577	up	hsa_circRNA_061900	hsa_circ_0061900	circBase	chr21	+	45165959	45172510	exonic	NM_003681	PDXK	AACTACCTGATTGTGCTGGGGAGTCAGAGGAGGATGTGTGATCCAGTCTTGGGTGACAAG	57.3333	56.5	6.71807	5.39281	58	53	61	55	52	62.5	6.72637	6.39108	7.03676	5.20175	5.38265	5.59404	hsa-miR-4706	hsa-miR-4533	hsa-miR-371a-5p	hsa-miR-4797-3p	hsa-miR-4632-5p
ASCRP3000495	0.00100514	0.0017099	2.91028	up	hsa_circRNA_102027	hsa_circ_0042961	circBase	chr17	+	30267304	30267505	exonic	NM_015355	SUZ12	AACTCTTACTTACATGTCTCATCGAAACTCCAGAACAAACATCAAAAGAGCCAACACAGA	42.3333	27.1667	6.13543	4.59427	50	44	33	31.5	24	26	6.47254	6.00868	5.92508	4.50056	4.58814	4.69411	hsa-miR-19a-3p	hsa-miR-301a-3p	hsa-miR-516b-5p	hsa-miR-148b-5p	hsa-miR-10b-3p
ASCRP3000515	9.646e-08	2.697e-06	828.044	up	hsa_circRNA_102927	hsa_circ_0058493	circBase	chr2	+	227729319	227732034	exonic	NM_032276	RHBDD1	AACTTGTGGCTATTCATTTATTCTCACCAGGGTTCAGCCGTCTGTATATCTCCCCAGATA	33631.8	72.5	15.4013	5.7077	35577	35795.5	29523	80.5	69.5	67.5	15.615	15.2944	15.2944	5.75185	5.67862	5.69264	hsa-miR-182-5p	hsa-miR-196a-3p	hsa-miR-28-5p	hsa-miR-330-3p	hsa-miR-323a-5p
ASCRP3000517	5.07968e-06	2.7716e-05	16.4089	up	hsa_circRNA_001526	hsa_circ_0001526	circBase	chr5	-	131822730	131823714	sense overlapping	NM_002198	IRF1	AACTTTCGCTGTGCCATGAACTCCCTGCCAGATATCGAGGAGGAGATGATCTTCCAGATC	298	54	9.37284	5.33644	346.5	302.5	245	58	53	51	9.59598	9.18211	9.34043	5.29656	5.33877	5.37398	hsa-miR-331-3p	hsa-miR-4270	hsa-miR-661	hsa-miR-449b-3p	hsa-miR-6735-5p
ASCRP3000521	0.00227897	0.00344673	2.50899	up	hsa_circRNA_406730		25070500	chr6	-	1099947	1101761	sense overlapping	NR_027115	LOC285768	AAGAAAAATGAAAGGGTCCTGCCTACCCATCTGAGGACATGTCTGCTCATCACCCATGTG	110.5	131.833	7.82317	6.49606	141.5	109	81	135	133.5	127	8.20116	7.67985	7.58849	6.47929	6.52961	6.47929	hsa-miR-4533	hsa-miR-4476	hsa-miR-6873-3p	hsa-miR-4690-5p	hsa-miR-6511b-5p
ASCRP3000544	1.9737e-05	7.6054e-05	6.53554	up	hsa_circRNA_101034	hsa_circ_0007723	circBase	chr12	+	28458581	28460682	exonic	NM_018318	CCDC91	AAGAACTTCAGTATCTGGAGTCCATCTTTCACCATCTTCTCCTGAGATTGTACTGGACCG	182.667	90.8333	8.7057	5.9974	215	180.5	152.5	97.5	87	88	8.9283	8.5413	8.6475	6.01241	5.98989	5.98989	hsa-miR-574-5p	hsa-miR-335-3p	hsa-miR-770-5p	hsa-miR-30c-2-3p	hsa-miR-580-5p
ASCRP3000552	3.72647e-06	2.259e-05	11.1834	up	hsa_circRNA_092416	hsa_circ_0000593	circBase	chr15	+	41988272	42005694	exonic	NM_001080541	MGA	AAGAAGCTAGAATACATCTTATTGCCAGCAGTTTTGAAGATGACTCCCGTGTAGCCTCAC	143.5	34.1667	8.29207	4.80879	155	148	127.5	38	32	32.5	8.37273	8.17644	8.32704	4.65647	4.85647	4.91343	hsa-miR-6881-3p	hsa-miR-7152-5p	hsa-miR-1236-3p	hsa-miR-501-5p	hsa-miR-130b-5p
ASCRP3000557	6.0266e-07	6.637e-06	122.511	up	hsa_circRNA_002567	hsa_circ_0002567	circBase	chr18	-	66364462	66369027	exonic	NM_019022	TMX3	AAGAAGTGGTTCCTGAGGCATTGCTTCAGAGTTTGGAGTTCGAGGTTATCCAACAATTAA	1178.17	26.1667	11.429	4.49226	1299	1391.5	844	34.5	22	22	11.4636	11.611	11.2125	4.56293	4.49524	4.41861	hsa-miR-3924	hsa-let-7f-1-3p	hsa-miR-424-5p	hsa-miR-4659b-3p	hsa-miR-4659a-3p
ASCRP3000558	1.7532e-07	3.591e-06	211.964	up	hsa_circRNA_101630	hsa_circ_0036627	circBase	chr15	+	85656607	85669605	exonic	NM_002605	PDE8A	AAGAATATTTTTCTCAGTTTCCAGCCAGAGACGACACTCTTCCATGGCCCGGATACATTC	2011.83	24.8333	12.2414	4.51377	2258	2219	1558.5	29.5	21	24	12.3163	12.2075	12.2005	4.49524	4.36127	4.6848	hsa-miR-338-3p	hsa-miR-203a-5p	hsa-miR-597-3p	hsa-miR-670-3p	hsa-miR-103a-3p
ASCRP3000575	8.34e-09	1.046e-06	156.387	up	hsa_circRNA_100445	hsa_circ_0016404	circBase	chr1	+	212977661	212977993	exonic	NM_001042552	TATDN3	AAGACCTACCATCAACCTTTTACAAGAGCAAGGTTGGACTAGATTTCTCCCCCAGATTTG	3658.83	70.3333	12.9696	5.68059	3641.5	4139	3196	81	65	65	12.9832	12.9338	12.9917	5.76074	5.62847	5.65257	hsa-miR-511-5p	hsa-miR-32-3p	hsa-miR-141-5p	hsa-miR-761	hsa-miR-296-3p
ASCRP3000576	7.31e-09	9.72e-07	819.864	up	hsa_circRNA_102459	hsa_circ_0049613	circBase	chr19	+	12962747	12963209	exonic	NM_014975	MAST1	AAGACGATCTCTCTGAGGCCTATGAACGCTCTGAGAGCTTGGAGGTGGCCTTCGTTACTC	16641.3	49.3333	14.9004	5.22114	17928	16295	15701	56	45	47	14.9566	14.7879	14.9566	5.20175	5.22444	5.23724	hsa-miR-508-5p	hsa-miR-766-3p	hsa-miR-328-3p	hsa-miR-761	hsa-miR-497-3p
ASCRP3000614	9.9564e-07	9.398e-06	2.35791	up	hsa_circRNA_066970	hsa_circ_0066970	circBase	chr3	+	121563299	121576003	exonic	NM_018456	EAF2	AAGATGTCCCCAGCATCTCCAATAGATGATATCGAAAGAGATGACTTCAAACCTGCTTCT	104.167	135	7.75382	6.51631	103	115.5	94	144	133	128	7.74239	7.73083	7.78825	6.55028	6.50863	6.49003	hsa-miR-4680-3p	hsa-miR-1289	hsa-miR-887-5p	hsa-miR-519a-3p	hsa-miR-450a-2-3p
ASCRP3000628	0.00109522	0.00183582	2.07078	up	hsa_circRNA_000104	hsa_circ_0000266	circBase	chr10	-	126336614	126337010	intronic	ENST00000337318	FAM53B	AAGCAGATTTTCAGCATCCTAGGAAGAACCAAGAATGCAGAAGTCTGGGGGTGGTGGAGA	51.5	61.3333	6.55158	5.50141	56	50	48.5	60	59	65	6.61794	6.35775	6.67905	5.37398	5.49088	5.63937	hsa-miR-149-3p	hsa-miR-509-5p	hsa-miR-612	hsa-miR-635	hsa-miR-330-5p
ASCRP3000642	1.441e-08	1.379e-06	146.44	up	hsa_circRNA_049851	hsa_circ_0049851	circBase	chr19	+	15939756	15946230	exonic	TCONS_00026750	XLOC_012981	AAGCTAATATGCCTGATTGACATTCTTCTGGACAATGAGTCCCATCATCTCTCCACCATG	3416.33	72	12.8618	5.66759	3628	3814	2807	81	70	65	12.9534	12.7823	12.8496	5.67156	5.67862	5.65257	hsa-miR-5001-5p	hsa-miR-1182	hsa-miR-1249-5p	hsa-miR-1226-5p	hsa-miR-3620-5p
ASCRP3000649	2.0107e-07	3.757e-06	913.206	up	hsa_circRNA_104527	hsa_circ_0083054	circBase	chr7	-	152007050	152009031	exonic	NM_170606	KMT2C	AAGCTGTTGTCTCAGGGAGCACAGAAAGAACGATCTCCTCAGCAGAATATAGTATCTTGT	15735	43.6667	14.8849	5.05015	12539	18832	15834	52	40	39	14.6289	14.9566	15.0693	5.06837	5.06478	5.01731	hsa-miR-22-5p	hsa-miR-550a-5p	hsa-miR-550a-3-5p	hsa-miR-671-5p	hsa-miR-598-5p
ASCRP3000651	5.1116e-07	5.999e-06	77.8268	up	hsa_circRNA_100800	hsa_circ_0021773	circBase	chr11	+	43421437	43429127	exonic	NM_018259	TTC17	AAGCTTTGGCCATCAATAGCTCTGAGATCTCTCCAGCGAACACTGAATGAGTTAAAAGAG	815.5	30.6667	11.0108	4.72865	868.5	852	726	33	27	32	11.0641	10.8832	11.0852	4.58814	4.71257	4.88523	hsa-let-7b-5p	hsa-let-7i-5p	hsa-miR-380-5p	hsa-miR-15b-3p	hsa-miR-182-5p
ASCRP3000659	2.48834e-05	9.0036e-05	4.4843	up	hsa_circRNA_103344	hsa_circ_0001290	circBase	chr3	-	47139444	47147610	exonic	NM_014159	SETD2	AAGGAACGATCTCGTAAGAAGGATTCAGAACACCTTTGTCCTAGAATATTGTGGAGAGGT	54.6667	23.8333	6.65507	4.49019	57	63	44	27.5	21	23	6.70348	6.77439	6.48735	4.40732	4.49524	4.56801	hsa-miR-665	hsa-miR-340-3p	hsa-let-7e-5p	hsa-miR-9-5p	hsa-miR-216a-5p
ASCRP3000665	0.000135052	0.000333471	3.76032	up	hsa_circRNA_007877	hsa_circ_0007877	circBase	chr1	-	21573713	21585332	exonic	NM_001397	ECE1	AAGGAATACCTTGAGCAGATCTCCACTCTCATCAACACCACCGACAGATGCTCGGGGGCT	152.333	130	8.38382	6.47296	180	147	130	133	124	133	8.61613	8.17644	8.35888	6.46303	6.41523	6.54063	hsa-miR-4686	hsa-miR-619-3p	hsa-miR-1287-5p	hsa-miR-1294	hsa-miR-4776-5p
ASCRP3000671	7.4856e-06	3.7074e-05	7.8766	up	hsa_circRNA_403718		25242744	chr6	-	142221459	142231148	exonic	uc003qit.1	AK097143	AAGGACTGCTGGAATGCTGACTTGGTTTATGTATCTATCTCTTTCCCACACCATCTATGC	113.667	38.3333	7.88622	4.90865	107	138	96	48	33	34	7.79259	8.05195	7.81412	5.01359	4.82712	4.88523	hsa-miR-4635	hsa-miR-362-5p	hsa-miR-3157-5p	hsa-miR-4692	hsa-miR-1910-3p
ASCRP3000694	0.000100251	0.000264106	13.3286	up	hsa_circRNA_040698	hsa_circ_0040698	circBase	chr16	+	84767040	84779279	exonic	NM_005153	USP10	AAGGGCTTGTTCCGGTTTCAGAGGATCCTGTAGCCATAAAGATTGCAGTATATTTTTGGA	965.167	252.5	11.1176	7.38118	1330.5	771.5	793.5	251	265	241.5	11.5027	10.6804	11.1699	7.35802	7.43854	7.34698	hsa-miR-4685-5p	hsa-miR-4446-3p	hsa-miR-637	hsa-miR-888-3p	hsa-miR-7843-5p
ASCRP3000699	0.000221419	0.000490563	3.72303	up	hsa_circRNA_406298		25070500	chr3	-	69037419	69038168	intronic	ENST00000295571	EOGT	AAGGTAATGGATACACTGCGGATTCTGAGAGTTCTTACGGATATGGTGACCTATTCTCCG	49.1667	26.1667	6.46205	4.56557	55.5	52	40	32	22.5	24	6.74218	6.39108	6.25288	4.50056	4.58814	4.608	hsa-miR-4773	hsa-miR-5094	hsa-miR-568	hsa-miR-545-5p	hsa-miR-5585-3p
ASCRP3000717	2.04946e-05	7.8286e-05	58.3791	up	hsa_circRNA_000459	hsa_circ_0000459	circBase	chr12	+	124091978	124101150	exonic	NM_020936	DDX55	AAGTCAACTGGGTTTTGCAGTATGACCCTCCCAGCAATGCAAGGTTGGAGCCATAATCAT	842.167	45.6667	10.9615	5.09409	651	1168.5	707	56	40.5	40.5	10.4826	11.3377	11.0641	5.05758	5.09323	5.13146	hsa-miR-5001-3p	hsa-miR-6738-3p	hsa-miR-3152-5p	hsa-miR-1249-3p	hsa-miR-6883-5p
ASCRP3000741	1.47675e-05	6.1271e-05	2.3395	up	hsa_circRNA_005629	hsa_circ_0005629	circBase	chr5	-	156919980	156921803	exonic	NM_033274	ADAM19	AAGTGTGGCTACAACCATGAGCCCGACCTGCCCCTGACCTCTGCTTCGAGAAGGTGAATG	266.167	383.667	9.18975	7.96355	267.5	293	238	381	386	384	9.14437	9.14437	9.28051	7.9394	7.95329	7.99795	hsa-miR-6757-3p	hsa-miR-1243	hsa-miR-181b-5p	hsa-miR-6849-3p	hsa-miR-216b-3p
ASCRP3000770	0.000869299	0.0015127	2.12559	up	hsa_circRNA_023617	hsa_circ_0023617	circBase	chr11	+	75116657	75116733	intronic	ENST00000527446	RPS3	AATAAAATTTTGTACAAAGACAGGTCTCCTTGGCAGCTGTATTCTGGAGTCTGGATGTTG	45.3333	48.6667	6.28122	5.19336	41	52.5	42.5	65	40	41	6.07617	6.40462	6.36287	5.32083	5.11074	5.14851	hsa-miR-590-3p	hsa-miR-193a-5p	hsa-miR-1303	hsa-miR-1182	hsa-miR-4262
ASCRP3000800	0.000121499	0.000306823	11.582	up	hsa_circRNA_001035	hsa_circ_0001035	circBase	chr2	-	85554139	85554349	sense overlapping	NM_006464	TGOLN2	AATAGACGGGCCCAGCAAGTCGGGTTCGGAGGCGCAGACCACAAAAGATGTCCCTAATAA	162.667	38.6667	8.44355	4.90975	208	172	108	43	36	37	8.87438	8.40253	8.05376	4.86886	4.91343	4.94695	hsa-miR-937-3p	hsa-miR-5572	hsa-miR-942-5p	hsa-miR-511-5p	hsa-miR-6775-3p
ASCRP3000801	1.2917e-07	3.107e-06	138.192	up	hsa_circRNA_400455		25242744	chr1	-	235409734	235424067	exonic	NM_016374	ARID4B	AATAGAGGAAGAAGATCTAATCATATGCCCTTGATGAGCCTCCCTATTTGACAGTGGGCA	3857.33	82.8333	13.0076	5.8971	4379.5	4049.5	3143	87	82.5	79	13.1691	12.892	12.9618	5.89206	5.93788	5.86137	hsa-miR-6780a-3p	hsa-miR-4778-3p	hsa-miR-128-3p	hsa-miR-6740-3p	hsa-miR-942-5p
ASCRP3000807	3.43123e-05	0.000114784	14.6138	up	hsa_circRNA_024529	hsa_circ_0024529	circBase	chr11	+	118943907	118944661	exonic	NM_021729	VPS11	AATATATCCGGTCAGAGTTTACCAGCAGGGATTCACAGAGCTCCGACAAGCAGATTCTAA	179.333	32.5	8.63234	4.76308	229	175	134	38	31.5	28	8.99662	8.45965	8.44074	4.69411	4.86886	4.72626	hsa-miR-4647	hsa-miR-4323	hsa-miR-3663-5p	hsa-miR-3189-5p	hsa-miR-4659b-3p
ASCRP3000818	2.776e-08	1.603e-06	357.433	up	hsa_circRNA_018100	hsa_circ_0018100	circBase	chr10	-	32141444	32150586	exonic	NM_018287	ARHGAP12	AATATTACTACAGTGCAGACGGATCTCGGTCAGAATGGGAATTGCCAAAGGCAACCACAC	5083.83	40	13.4708	4.98932	5150	5598.5	4503	44	38	38	13.475	13.432	13.5055	4.85647	5.06478	5.04671	hsa-miR-5584-3p	hsa-miR-4762-3p	hsa-miR-20b-3p	hsa-miR-188-5p	hsa-miR-5698
ASCRP3000852	1.54637e-05	6.343e-05	49.696	up	hsa_circRNA_054654	hsa_circ_0054654	circBase	chr2	-	56097854	56151298	exonic	NM_001039348	EFEMP1	AATCTGGAAATGAAAATGGAGAGTTCTACCTACGACTAGAACCCTCTGGTCTCTGAGGGA	704.167	39.6667	10.6743	5.03926	927	708	477.5	43	38	38	11.1149	10.5407	10.3674	5.01359	5.06478	5.03941	hsa-miR-181b-5p	hsa-miR-181d-5p	hsa-miR-4728-5p	hsa-miR-6883-5p	hsa-miR-4739
ASCRP3000860	4.876e-08	2.058e-06	100.803	up	hsa_circRNA_006899	hsa_circ_0006899	circBase	chr15	+	85180577	85184493	sense overlapping	NR_003654	SCAND2P	AATGAAGATCTCCCGGACTTCAAGGAGATTCAGAAAACGTCCAGTGCAGCCCTGCCTGAT	1167.83	33.6667	11.4521	4.7967	1358.5	1213	932	37	32	32	11.5103	11.3897	11.4563	4.69411	4.82712	4.86886	hsa-miR-6795-5p	hsa-miR-6760-5p	hsa-miR-29b-1-5p	hsa-miR-3916	hsa-miR-5787
ASCRP3000877	0.000131683	0.000327268	4.34393	up	hsa_circRNA_103525	hsa_circ_0001367	circBase	chr3	+	183361267	183369064	exonic	NM_017644	KLHL24	AATGATGTCCCCAAGGACTAGGCCACGCAGGTGTGGAAATTAAAAGAACACACATATTTT	56	26.1667	6.70198	4.58297	66	55	47	28	26.5	24	6.94216	6.50599	6.65778	4.46834	4.71257	4.56801	hsa-miR-450a-2-3p	hsa-miR-539-5p	hsa-miR-16-2-3p	hsa-miR-1283	hsa-miR-379-3p
ASCRP3000885	1.7788e-07	3.598e-06	144.59	up	hsa_circRNA_104391	hsa_circ_0080451	circBase	chr7	+	72398922	72400649	exonic	NM_172020	POM121	AATGCCATTACCAGTTCCTACAGCTCCACTCGAGGCATCTCACAGGCGCCATGATAGCAG	7541	177.833	14.0657	6.88983	7711	7882	7030	181	180	172.5	14.1049	13.8873	14.2047	6.87819	6.90903	6.88227	hsa-miR-588	hsa-miR-105-5p	hsa-miR-561-5p	hsa-miR-28-5p	hsa-miR-580-3p
ASCRP3000921	2.1253e-07	3.838e-06	40.0986	up	hsa_circRNA_004564	hsa_circ_0004564	circBase	chr2	-	204354306	204356042	exonic	NM_203365	RAPH1	AATTACTGAGAGTTTGGATTCTGACAAGCCCATGGAACCAGTAAAAAGATCTCCTCTTCG	391.5	24.6667	9.78026	4.45478	406.5	459.5	308.5	31	22	21	9.81933	9.81933	9.70212	4.44092	4.56801	4.35541	hsa-miR-93-3p	hsa-miR-4716-5p	hsa-miR-4663	hsa-miR-1266-3p	hsa-miR-4709-3p
ASCRP3000926	0.0398455	0.0466725	2.36465	up	hsa_circRNA_023948	hsa_circ_0023948	circBase	chr11	+	85961337	85968638	exonic	NM_003797	EED	AATTCCATCCAAGAGATCCAAATCTTCTCCTGTCAGTAAGTAAAGGATGACGCTGTCAGT	107.333	131	7.70899	6.46736	64	140	118	145	124	124	6.88837	8.07175	8.16685	6.55412	6.41523	6.43273	hsa-miR-876-5p	hsa-miR-4753-3p	hsa-miR-103a-2-5p	hsa-miR-338-3p	hsa-miR-4659b-3p
ASCRP3000929	6.16728e-06	3.1992e-05	8.72767	up	hsa_circRNA_101254	hsa_circ_0030051	circBase	chr13	-	41515056	41518061	exonic	NM_172373	ELF1	AATTCTTCCGTTCAGAGTATTAGGAAGAAAAACTAAACCACCACGACCAGATTCCCCAGC	262.833	93	9.16035	6.03476	299	294.5	195	96	92	91	9.33774	9.1467	8.99662	6.00868	6.03917	6.05643	hsa-miR-29b-1-5p	hsa-miR-204-5p	hsa-miR-9-5p	hsa-miR-486-3p	hsa-miR-515-3p
ASCRP3000950	3.15629e-06	2.0253e-05	38.5679	up	hsa_circRNA_401230		25242744	chr14	-	35036891	35037219	exonic	NM_021249	SNX6	AATTTAGTGGAACTGGCAGAGTTAGAACTGAAGCATGCAAAGGATCTCCTGTATCGAAGG	409.5	29.6667	9.81604	4.54671	354	539.5	335	42	24	23	9.63808	10.0107	9.79937	4.72626	4.49524	4.41861	hsa-miR-578	hsa-miR-153-5p	hsa-miR-19b-2-5p	hsa-miR-4727-5p	hsa-miR-19b-1-5p
ASCRP3000958	0.000424037	0.000826884	2.40384	up	hsa_circRNA_042688	hsa_circ_0042688	circBase	chr17	-	27041298	27043076	exonic	NM_031934	RAB34	AATTTCTTTGTTACGAGCACTTATTTAAGATCTCCAAGGTCATTGTGGTGGGGGACCTGT	55.6667	56	6.66998	5.40464	60	54	53	58	54	56	6.79835	6.44658	6.76502	5.33579	5.42244	5.4557	hsa-miR-612	hsa-miR-6860	hsa-miR-1285-3p	hsa-miR-216a-3p	hsa-miR-6791-5p
ASCRP3000961	0.00129761	0.00211398	2.44068	up	hsa_circRNA_038416	hsa_circ_0038416	circBase	chr16	-	21475023	21475314	exonic	NR_027155	SMG1P3	AATTTGACTACAATTGGAAATGCCAAAAACTCACTAATAGGGGTTGTTGCTGTAGCCCGT	35.6667	26.3333	5.78724	4.49996	40	37	30	32	24	23	6.07617	5.70652	5.57903	4.46834	4.61292	4.41861	hsa-miR-4773	hsa-miR-4459	hsa-miR-1283	hsa-miR-33a-5p	hsa-miR-519e-5p
ASCRP3000962	1.01869e-05	4.6332e-05	9.05175	up	hsa_circRNA_400038	hsa_circ_0092373	circBase	chr17	+	75085353	75085553	intronic	ENST00000392476	SEC14L1	AATTTGCAGTAACAGGTGTGAGCATTCTAGCAGCAGTTTGATGATCGTATGTCAAGCATG	100.667	26.3333	7.71058	4.53238	92	118	92	32	22	25	7.55308	7.79042	7.78825	4.51641	4.39595	4.6848	hsa-miR-367-5p	hsa-miR-92a-1-5p	hsa-miR-296-3p	hsa-miR-10a-3p	hsa-miR-10b-3p
ASCRP3000987	0.000110271	0.00028436	5.46646	up	hsa_circRNA_008757	hsa_circ_0008757	circBase	chr4	+	76725286	76726456	exonic	NM_003715	USO1	ACAAAGCCAGCTGACTGAAAAGGACTCTATGATTGAAAATATGGATCTCCAACTTGAGGA	63.8333	23.3333	6.90893	4.45832	78.5	59	54	25	22	23	7.20997	6.67905	6.83777	4.38448	4.49524	4.49524	hsa-miR-6504-5p	hsa-miR-4659b-3p	hsa-miR-4659a-3p	hsa-miR-3145-3p	hsa-miR-2113
ASCRP3000988	0.00014849	0.000358482	5.69016	up	hsa_circRNA_092420	hsa_circ_0002178	circBase	chr15	+	64404771	64415745	exonic	NM_003099	SNX1	ACAAAGTTACAACACAGAGTAAACATCAGTCTCCAAAGATAACTACATCCCTTCTTCCCA	83.8333	35.3333	7.38373	4.87526	99.5	91	61	40	34	32	7.68775	7.3874	7.07605	4.82712	4.91343	4.88523	hsa-miR-4474-3p	hsa-miR-4677-5p	hsa-miR-22-5p	hsa-miR-6739-3p	hsa-miR-4778-3p
ASCRP3000989	3.56149e-05	0.00011833	25.9237	up	hsa_circRNA_025597	hsa_circ_0025597	circBase	chr12	-	21788274	21810728	exonic	NM_001174097	LDHB	ACAAATAAAATTAACTATTGTAGTGTGCTCCGCACGACTGTTACAGAGGTCTCCAGAGCC	267.333	24.6667	9.17981	4.48361	345	290	167	28	22	24	9.58975	9.13253	8.81715	4.41861	4.42422	4.608	hsa-miR-3157-5p	hsa-miR-4802-3p	hsa-miR-5088-5p	hsa-miR-449b-3p	hsa-miR-5187-5p
ASCRP3000990	0.004599	0.00646956	4.05053	up	hsa_circRNA_103010	hsa_circ_0059660	circBase	chr20	-	25282854	25290211	exonic	NM_015600	ABHD12	ACAAATACATTTACAAGAGCCCTGAGCTGCCACGGATACTGAGGTTGGGGTGACTCAGTG	101.333	73.5	7.69997	5.68186	109	78	117	64.5	68	88	7.79259	7.12467	8.18266	5.40552	5.65018	5.98989	hsa-miR-181b-3p	hsa-miR-593-5p	hsa-miR-181b-2-3p	hsa-miR-432-3p	hsa-miR-424-3p
ASCRP3001011	4.3719e-07	5.375e-06	195.086	up	hsa_circRNA_102510	hsa_circ_0008030	circBase	chr19	+	34685382	34706566	exonic	NM_015578	LSM14A	ACAAGAGACAAGTAGTTCGATCCTTTGGTACAGAAGACAGACCGACAGATCGTCCAATAC	6854.33	116.333	13.9327	6.32477	7746	7400	5417	111	114	124	14.1281	13.8113	13.8588	6.19744	6.31384	6.46303	hsa-miR-516a-5p	hsa-miR-526b-5p	hsa-miR-196b-3p	hsa-miR-608	hsa-miR-876-3p
ASCRP3001025	0.000304688	0.000631685	7.0176	up	hsa_circRNA_102034	hsa_circ_0005397	circBase	chr17	+	30500849	30503232	exonic	NM_018307	RHOT1	ACAAGTCGATGGATTCCTCTCATAAATGAAAGAACAGACAAAGACAGCAGGTTCCTCCCC	89	29.6667	7.4585	4.64753	68	103.5	95.5	42	23	24	7.01554	7.55819	7.80178	4.76657	4.56801	4.608	hsa-miR-26b-3p	hsa-miR-382-5p	hsa-miR-181a-3p	hsa-miR-330-5p	hsa-miR-125a-3p
ASCRP3001057	2.2261e-07	3.924e-06	151.278	up	hsa_circRNA_100033	hsa_circ_0009581	circBase	chr1	-	8555122	8601377	exonic	NM_012102	RERE	ACACCACTCTGAATGCACTGAACACAAGGGAAGTGTAACATCTCCCATTTTTCTGACATA	1792.83	34.3333	12.1183	4.87722	2157	1881	1340.5	39	30	34	12.2751	12.011	12.0687	4.79283	4.84396	4.99486	hsa-miR-27a-3p	hsa-miR-27b-3p	hsa-miR-424-5p	hsa-miR-105-5p	hsa-miR-670-3p
ASCRP3001102	8.46455e-05	0.000232338	3.95106	up	hsa_circRNA_405555		25070500	chr17	-	26918715	26926848	intronic	ENST00000481916	RP11-192H23.4	ACAGACTGACACATCTCACAGTGGGGTTTCCCGTGCATAGGAGATCCAAGACAGCAGAAG	54.3333	30.3333	6.62177	4.63953	48	64	51	39	25	27	6.39323	6.77439	6.6977	4.65647	4.56801	4.69411	hsa-miR-7851-3p	hsa-miR-4739	hsa-miR-328-5p	hsa-miR-1273h-5p	hsa-miR-4656
ASCRP3001128	0.000288621	0.000608141	5.27301	up	hsa_circRNA_008046	hsa_circ_0008046	circBase	chr14	+	31103152	31112611	exonic	NM_016106	SCFD1	ACAGCCTCTTCTGCTTTTTTGTTACTCTGGGCTTTTACACTCTGATCGAGATCCTATTCC	148	86	8.31223	5.9136	131	200	113	94	81	83	8.08332	8.71099	8.14238	5.91814	5.8624	5.96026	hsa-miR-141-5p	hsa-miR-3973	hsa-miR-3145-3p	hsa-miR-2054	hsa-miR-450b-5p
ASCRP3001138	0.000209556	0.000469496	3.4734	up	hsa_circRNA_028319	hsa_circ_0028319	circBase	chr12	-	112370389	112381173	exonic	NM_138341	TMEM116	ACAGGACACCAAGCTTCACATGGCCCTTTATGTTCTCCAGATATTCTACATTTCCTCATT	53.6667	33.6667	6.59869	4.80234	51	66	44	40	31	30	6.54063	6.85864	6.3968	4.75771	4.85647	4.79283	hsa-miR-1324	hsa-miR-4474-3p	hsa-miR-3929	hsa-miR-2467-3p	hsa-miR-4753-5p
ASCRP3001175	0.00999784	0.0130474	5.77333	up	hsa_circRNA_402346		25242744	chr2	+	113258782	113260758	exonic	NM_153712	TTL	ACATATAATAAGGTGAAGGCATTCTCATCTCCTCAGAGGCTTCAGAGCTTCTCGATTTCA	268	138.833	9.06481	6.53541	123	407	274	148	136	132.5	7.97185	9.70745	9.51515	6.55028	6.52961	6.52635	hsa-miR-760	hsa-miR-148a-5p	hsa-miR-4678	hsa-miR-98-5p	hsa-miR-218-2-3p
ASCRP3001178	1.39644e-06	1.1741e-05	13.2949	up	hsa_circRNA_070520	hsa_circ_0070520	circBase	chr4	-	103226145	103236987	exonic	NM_022154	SLC39A8	ACATATGGTCAGTGTTTAACTGCTGAAGAGATCTTTTCCCTTCATGGCTTTTCAAATGCT	135	23.6667	8.16558	4.43278	149.5	148	107.5	27	23	21	8.29525	8.16685	8.03463	4.38448	4.49524	4.41861	hsa-miR-8063	hsa-miR-4689	hsa-miR-2113	hsa-miR-6513-5p	hsa-miR-1179
ASCRP3001210	2.48067e-06	1.7448e-05	6.94671	up	hsa_circRNA_006471	hsa_circ_0006471	circBase	chr19	-	11623870	11625036	exonic	NM_016581	ECSIT	ACATGGAGCCTGACCTTAGTGCCAGGGTCACCATCTACCAGGTCCCTCGCCGGCTCCCTC	99.3333	36.5	7.65076	4.85443	96	120	82	43	33	33.5	7.62061	7.77349	7.55819	4.79283	4.88523	4.88523	hsa-miR-4646-5p	hsa-miR-3156-5p	hsa-miR-6753-5p	hsa-miR-5196-5p	hsa-miR-204-3p
ASCRP3001220	0.00127186	0.00207516	2.75841	up	hsa_circRNA_104995	hsa_circ_0090429	circBase	chrX	+	47100675	47100849	exonic	NM_004651	USP11	ACATGTGTTCAAGTGCCTCAGCAATGTGCCACAGCTCACCGAGTACTTCCTCAACAACTG	50.6667	40.5	6.45671	4.99288	60	53	39	45	37.5	39	6.77877	6.40462	6.18675	4.88523	5.04671	5.04671	hsa-miR-412-3p	hsa-miR-614	hsa-miR-205-5p	hsa-miR-891a-3p	hsa-miR-194-3p
ASCRP3001225	0.000369977	0.000740459	3.84512	up	hsa_circRNA_406313		25070500	chr3	+	100348441	100438902	sense overlapping	NM_006070	TFG	ACATTATTTGGAAAATCTACTTCCTCATCAAGCACCCCTACAGAGTTCTGCAGGAATGGT	83.8333	58.3333	7.33976	5.39673	69.5	109	73	64	54	57	7.03859	7.62488	7.35582	5.37398	5.33877	5.47745	hsa-miR-3916	hsa-miR-6878-5p	hsa-miR-3662	hsa-miR-3145-3p	hsa-miR-7851-3p
ASCRP3001252	3.84214e-05	0.000125938	10.0908	up	hsa_circRNA_103251	hsa_circ_0008199	circBase	chr22	+	46085591	46136418	exonic	NM_013236	ATXN10	ACCAAGACAAGAGAAACAGCACCCAGGACTATCTTCCAAAGAGTTCTGGATATCCTAAAG	127.333	28.8333	8.02111	4.68614	139	152	91	34	25.5	27	8.16685	8.19625	7.70023	4.58814	4.71257	4.75771	hsa-miR-421	hsa-miR-509-5p	hsa-miR-204-3p	hsa-miR-130b-5p	hsa-miR-501-3p
ASCRP3001261	0.000821493	0.0014451	5.26521	up	hsa_circRNA_105006	hsa_circ_0004278	circBase	chrX	+	69561648	69573657	exonic	NM_012310	KIF4A	ACCAATACCAGTGTGGAACCATCAGAGAATCTACAATCCCTGATGGAGAAGAATCAGTCC	58.6667	23.6667	6.74	4.34351	75	57	44	27	20	24	7.18623	6.54643	6.48735	4.29545	4.12709	4.608	hsa-miR-335-3p	hsa-miR-103a-2-5p	hsa-miR-410-5p	hsa-miR-29b-2-5p	hsa-miR-29b-1-5p
ASCRP3001263	0.00121569	0.00199988	4.10241	up	hsa_circRNA_103810	hsa_circ_0072099	circBase	chr5	-	32415073	32417897	exonic	NM_016107	ZFR	ACCACAGCAGTTACATATTCTGGATTCATACTCATATGTAAGGTCCACAGCTCCTGCTGT	47.1667	26	6.381	4.34452	39	55	47.5	39	21	18	5.97658	6.48735	6.67905	4.61292	4.21357	4.20708	hsa-miR-410-5p	hsa-miR-497-5p	hsa-miR-212-5p	hsa-miR-424-5p	hsa-miR-378a-3p
ASCRP3001339	0.000102296	0.000267886	2.48426	up	hsa_circRNA_007084	hsa_circ_0007084	circBase	chr10	+	22002700	22016857	exonic	NM_004641	MLLT10	ACCCCGAGGAAGTCTCTCGCCACGGTATTTATAACAGCAATGATGTAGCAGTATCGTTTC	53	52.1667	6.62293	5.31011	56	58	45	53.5	54	49	6.72637	6.61671	6.5257	5.20827	5.42244	5.29962	hsa-miR-550a-5p	hsa-miR-4699-5p	hsa-miR-550a-3-5p	hsa-miR-4499	hsa-miR-4446-3p
ASCRP3001351	5.88456e-06	3.0968e-05	30.996	up	hsa_circRNA_069586	hsa_circ_0069586	circBase	chr4	+	41945763	41951402	exonic	NM_018126	TMEM33	ACCCTTCGATATTCGTCTCGAAGAAACCCATATTGTCGTGAGTATCTTCCCAGTCTTGTT	315	25.8333	9.43426	4.48024	274	405	266	31	23.5	23	9.17287	9.70212	9.42777	4.49524	4.52688	4.41861	hsa-miR-205-3p	hsa-miR-3145-3p	hsa-miR-8060	hsa-miR-3606-3p	hsa-miR-7161-5p
ASCRP3001363	1.28425e-05	5.552e-05	2.38025	up	hsa_circRNA_401999		25242744	chr19	-	430683	440932	exonic	NM_012435	SHC2	ACCGGTACAGTACATGGGCTGCATCGAGGTTCTCCGCTCTATGCGCTCCCTGGACTTTAA	55.3333	58.5	6.6636	5.41249	55	64	47	64	55.5	56	6.61794	6.75615	6.61671	5.39127	5.41119	5.435	hsa-miR-6888-5p	hsa-miR-4675	hsa-miR-7150	hsa-miR-3622a-5p	hsa-miR-4764-5p
ASCRP3001365	3.01976e-05	0.000104032	7.28287	up	hsa_circRNA_018818	hsa_circ_0018818	circBase	chr10	-	75264607	75265184	exonic	NM_152586	USP54	ACCGTTGTCTCAGAGAGGGAGGAAGCTCCGGTTTCTTCCCACAGTTTTGCTCTGCAGATG	106.833	37.6667	7.76261	4.8981	125.5	108	87	41	37	35	8.01292	7.63187	7.64304	4.79283	4.93324	4.96823	hsa-miR-4786-5p	hsa-miR-1304-5p	hsa-miR-6749-3p	hsa-miR-4329	hsa-miR-136-5p
ASCRP3001369	0.00610256	0.00837528	2.12579	up	hsa_circRNA_404584		25070500	chr1	+	152221370	152224234	exonic	ENST00000420707	FLG-AS1	ACCTACTACAATTCTTAGCCGATTTTTCCTCTTAGGATTTATTTCCCTGGAGACCTCATG	32	25.3333	5.65568	4.56768	38	30	28	28	23	25	6.01984	5.36817	5.57903	4.44092	4.56801	4.69411	hsa-miR-5100	hsa-miR-1286	hsa-miR-1288-5p	hsa-miR-1912	hsa-miR-10b-5p
ASCRP3001387	0.00174615	0.00272831	2.01362	up	hsa_circRNA_006337	hsa_circ_0006337	circBase	chr1	+	193172924	193181607	exonic	NM_024529	CDC73	ACCTCTTTAATAACCATGCTTAATGCAAAAGACCTTCTACAGGACCTGAAGAGGGTGCAT	31.8333	26.3333	5.54981	4.54002	35	33	27.5	29	24	26	5.79363	5.40836	5.44746	4.46834	4.49524	4.65647	hsa-miR-1205	hsa-miR-6504-5p	hsa-miR-378g	hsa-miR-6134	hsa-miR-4506
ASCRP3001415	2.07045e-05	7.8677e-05	7.32411	up	hsa_circRNA_100683	hsa_circ_0020028	circBase	chr10	+	112723882	112745523	exonic	NM_007373	SHOC2	ACCTTGACTTGCAGCACAATGAACTGCTAGACCTCCCAGATACTATAGGAACTCTAATGA	90.1667	28.8333	7.52467	4.65201	103.5	90	77	34	24.5	28	7.73083	7.37514	7.46804	4.58814	4.58814	4.77976	hsa-miR-130b-5p	hsa-miR-432-5p	hsa-miR-582-3p	hsa-miR-548a-3p	hsa-miR-181d-5p
ASCRP3001421	0.000671084	0.00121209	2.43786	up	hsa_circRNA_001100	hsa_circ_0000877	circBase	chr19	+	4445536	4447603	sense overlapping	NR_039901	MIR4746	ACCTTGTTCTGCAGCTTGATCTTCCGGTACTTCTCCTCCTCGGGGTGCAGGATGGAGTCC	4033.67	5540	13.0488	11.7632	4842	4431	2828	5326	5772	5522	13.3057	12.9832	12.8574	11.7291	11.7846	11.7757	hsa-miR-762	hsa-miR-661	hsa-miR-637	hsa-miR-361-3p	hsa-miR-608
ASCRP3001434	0.000173882	0.000405924	9.77742	up	hsa_circRNA_405022		25070500	chr12	-	68696399	68697693	sense overlapping	NM_017440	MDM1	ACGAATTCAGGGCTCTCTTAGAGATCCAGAGTTTCAGCACAATGGACAGTGATACATAGT	121.5	29	7.96104	4.67159	155.5	102	107	33	27	27	8.33227	7.52103	8.02981	4.56293	4.69411	4.75771	hsa-miR-3121-3p	hsa-miR-3145-3p	hsa-miR-4698	hsa-miR-548n	hsa-miR-6780b-5p
ASCRP3001449	7.06304e-05	0.00020248	3.24969	up	hsa_circRNA_404904		25070500	chr11	+	71369656	71370884	intergenic			ACGAGTTTGTCATCATGTGAGAGAGAATAGGTCTGTTCTTCCCCTGGATTGTAAACTCCT	73.3333	59.3333	7.13361	5.4333	66	85	69	64.5	54.5	59	6.95675	7.25867	7.1854	5.39127	5.39127	5.51737	hsa-miR-619-5p	hsa-miR-766-3p	hsa-miR-302c-3p	hsa-miR-6792-3p	hsa-miR-302b-3p
ASCRP3001463	0.000346575	0.000703128	3.05965	up	hsa_circRNA_007235	hsa_circ_0007235	circBase	chr5	-	137342678	137356886	exonic	NM_016603	FAM13B	ACGGCAACAAGATTAACTGCTGAAGTACTGATCGAGTTCTGCATTTCTTCAATGAGGAAC	45.5	29.8333	6.30786	4.6945	51	48	37.5	35	27.5	27	6.58011	6.15673	6.18675	4.61292	4.74432	4.72626	hsa-miR-877-3p	hsa-miR-670-3p	hsa-miR-1236-3p	hsa-miR-4326	hsa-miR-4778-3p
ASCRP3001467	2.92071e-05	0.000101416	2.22144	up	hsa_circRNA_404526		25070500	chr1	+	67792417	67804386	exonic	NM_001559	IL12RB2	ACGGCACATTGACTACAGTAGACAACAGATTTCTCTTTTCTGGAAGTTGCTCCAGAACAG	32.5	25	5.6212	4.4697	32	36	29.5	31	22	22	5.61627	5.70652	5.5408	4.41861	4.49524	4.49524	hsa-miR-6852-3p	hsa-miR-4709-3p	hsa-miR-545-5p	hsa-miR-1183	hsa-miR-3143
ASCRP3001471	8.91212e-05	0.000240561	4.01663	up	hsa_circRNA_102918	hsa_circ_0058275	circBase	chr2	+	219447693	219449444	exonic	NM_005444	RQCD1	ACGTCCCTTTGAGTATCTCCGGCTCACCAGCCTTGGAGTTATTGGAAATTGTAAATATTT	65.1667	37.6667	6.93369	4.9277	59	78.5	58	48	32	33	6.72637	7.14137	6.93333	4.9797	4.85647	4.94695	hsa-miR-628-5p	hsa-miR-138-5p	hsa-miR-29b-1-5p	hsa-miR-19a-5p	hsa-miR-19b-1-5p
ASCRP3001493	0.000384473	0.000763899	2.12426	up	hsa_circRNA_024892	hsa_circ_0024892	circBase	chr11	-	130749518	130749606	exonic	NM_014758	SNX19	ACTACAACAACCCCTCATCAACAGATCTCGTAGTAGAAATTCTTGGGGTGAACAAATGCC	40	39.3333	6.02332	4.93637	43	41	36	44	33	41	6.10265	5.91814	6.04919	4.82712	4.88523	5.09675	hsa-miR-4759	hsa-miR-4515	hsa-miR-508-5p	hsa-miR-4267	hsa-miR-8062
ASCRP3001495	0.000581683	0.00107359	3.33726	up	hsa_circRNA_404147		25242744	chr9	+	20715320	20789607	exonic	NM_017794	FOCAD	ACTACAGAATTAGCCCAAGCAGATTCCTCCCAGAAGCTGCACACATACATGTAAGAGAAG	60.8333	44.6667	6.80621	5.06755	51	73	58.5	58	37	39	6.50599	6.97932	6.93333	5.22444	4.91343	5.06478	hsa-miR-3619-5p	hsa-miR-214-3p	hsa-miR-922	hsa-miR-761	hsa-miR-7161-3p
ASCRP3001512	0.0010209	0.00173335	2.32776	up	hsa_circRNA_080929	hsa_circ_0080929	circBase	chr7	-	81613950	81695840	exonic	NM_000722	CACNA2D1	ACTCAGGCCAGATCTTCACCATGGGTTGATAATAGTAGAACTCCAAATAAGATTGACCTT	34.6667	27.3333	5.76534	4.5464	29	42	33	38	23	21	5.51999	5.9418	5.83423	4.63244	4.58814	4.41861	hsa-miR-548g-3p	hsa-miR-1200	hsa-miR-1183	hsa-miR-424-3p	hsa-miR-1301-3p
ASCRP3001525	0.00898656	0.011848	2.18164	up	hsa_circRNA_068697	hsa_circ_0068697	circBase	chr3	-	196846280	196869639	exonic	NM_004087	DLG1	ACTCCCCAGTTTCTAAAGCAGTACTTGGAGATGATGAAATTACAAGGTTAATGGCACAGA	47.3333	48	6.33628	5.21087	41	55	46	65	38	41	5.92903	6.5257	6.55412	5.4447	5.03941	5.14851	hsa-miR-4778-3p	hsa-miR-519e-5p	hsa-miR-515-5p	hsa-miR-103a-2-5p	hsa-miR-4728-3p
ASCRP3001537	9.529e-07	9.152e-06	26.2075	up	hsa_circRNA_405032		25070500	chr12	+	85459039	85460676	exonic	NM_001079910	LRRIQ1	ACTCGAATTGGTTACAACAGTTACATTTCAAGATTTGCCAGGCTGTGTTCTCTCCACACT	348.833	36.1667	9.61226	4.90035	348	434.5	264	42.5	33	33	9.59986	9.77583	9.46108	4.86886	4.88523	4.94695	hsa-miR-185-5p	hsa-miR-7515	hsa-miR-6864-5p	hsa-miR-3658	hsa-miR-584-5p
ASCRP3001539	0.000391277	0.000774263	8.01149	up	hsa_circRNA_404833		25070500	chr11	-	3726429	3733958	exonic	NM_016320	NUP98	ACTCGTTCACTAGGTCTCCCATTTTTCTAAGTATGGCCTTCAGGATTCTGATGAAGAGGA	5986.17	2524.17	13.6424	10.6404	4134.5	8565	5259	2629.5	2492	2451	13.1098	14.0062	13.8113	10.6932	10.6161	10.6118	hsa-miR-149-5p	hsa-miR-6893-5p	hsa-miR-6780a-5p	hsa-miR-1827	hsa-miR-657
ASCRP3001544	0.000485832	0.000929737	5.11562	up	hsa_circRNA_101189	hsa_circ_0029033	circBase	chr12	+	122380439	122380881	exonic	NM_144668	WDR66	ACTCTCGAACTCCCCACAGAGTACGGTGTTCAGTATTCCTGTGCACACAATATTTGACAG	97.6667	51.6667	7.60148	5.24657	75	125	93	68	43	44	7.18623	7.85052	7.76771	5.41964	5.13146	5.18862	hsa-miR-422a	hsa-miR-758-5p	hsa-miR-378a-3p	hsa-miR-378d	hsa-miR-488-5p
ASCRP3001553	0.000373313	0.000746797	3.15053	up	hsa_circRNA_100806	hsa_circ_0007061	circBase	chr11	-	46515157	46534363	exonic	NM_017749	AMBRA1	ACTCTTCTGTTAACAGGGTCCTGGCAGGAGGCTGCTGGAATCTTCCCTCATTTCATTATC	55.6667	39.5	6.66578	5.01019	64	55	48	39.5	39	40	6.91352	6.46711	6.61671	4.86886	5.08263	5.07908	hsa-miR-330-5p	hsa-miR-494-5p	hsa-miR-326	hsa-miR-139-3p	hsa-miR-765
ASCRP3001563	1.77116e-05	7.0223e-05	4.24061	up	hsa_circRNA_007335	hsa_circ_0007335	circBase	chr10	+	76978820	76979114	exonic	NM_003375	VDAC2	ACTGACATTTGATACTACCTTCTCACCAAACACAGGGAATTTTCAACGTCCGGTTCATCT	78.3333	48.8333	7.28056	5.19629	79	82	74	61.5	41	44	7.26181	7.17712	7.40275	5.28736	5.09323	5.20827	hsa-miR-199b-5p	hsa-miR-4762-5p	hsa-miR-374a-3p	hsa-miR-199a-5p	hsa-miR-627-3p
ASCRP3001643	2.89543e-06	1.9177e-05	451.429	up	hsa_circRNA_001788	hsa_circ_0001788	circBase	chr8	+	37623043	37623873	exonic	NM_007198	PROSC	ACTTCATTGGCCACCTACAGAAACAAAATGTCAACAAATTGATGGGATCTCCCAGCCATC	5589.33	29	13.5343	4.71592	7151	5405	4212	30	27	30	13.9718	13.3253	13.3057	4.56293	4.75771	4.82712	hsa-miR-5002-5p	hsa-miR-3664-3p	hsa-miR-1205	hsa-miR-4641	hsa-miR-6815-5p
ASCRP3001678	0.00160785	0.00254302	2.31668	up	hsa_circRNA_402266		25242744	chr2	+	58311223	58316858	exonic	NM_006296	VRK2	ACTTTTGGGTTACAAAAATCCAGACCAGCTTTCCCCACAAATAAACCAGAGAAAGATGCA	61.6667	70	6.85159	5.63954	53	69	63	82	65	63	6.58011	6.85864	7.11603	5.71112	5.57903	5.62847	hsa-miR-153-5p	hsa-miR-548m	hsa-miR-4436b-5p	hsa-miR-548aq-5p	hsa-miR-3686
ASCRP3001693	5.41476e-05	0.00016524	2.42869	up	hsa_circRNA_401220		25242744	chr14	-	23550956	23559842	exonic	NM_014977	ACIN1	AGAAACCAAGGAAAGGAGAAAGACGATCATCTAGGGTCAGACAGATTGGTGAGGAAATGA	37.6667	27.6667	5.89269	4.61251	38	40	35	33	25	25	6.01984	5.86137	5.79687	4.57307	4.65647	4.608	hsa-miR-3180-5p	hsa-miR-29b-2-5p	hsa-miR-4695-5p	hsa-miR-6830-3p	hsa-miR-654-3p
ASCRP3001698	0.00209846	0.00320242	2.44909	up	hsa_circRNA_103686	hsa_circ_0070348	circBase	chr4	-	85781564	85781775	exonic	NM_014991	WDFY3	AGAAACTGTATATGATGCTGCCAGTGTTTAACAGGAATTAGAAGTGCGTCTCACCAACCA	35.8333	25.5	5.88004	4.5878	32	41.5	34	26	24.5	26	5.58154	6.07438	5.9842	4.38448	4.6848	4.69411	hsa-miR-483-3p	hsa-miR-103a-3p	hsa-miR-107	hsa-let-7f-2-3p	hsa-miR-412-3p
ASCRP3001713	1.84142e-06	1.4129e-05	13.3355	up	hsa_circRNA_067926	hsa_circ_0067926	circBase	chr3	+	169991073	170011296	exonic	NM_002740	PRKCI	AGAACACAGAGGATTATCTCTTCCAAGGAACCAGTGATGCCCATGGATCAGTCATCCATG	141.333	24.6667	8.25313	4.51593	161	145	118	29	22	23	8.41667	8.13769	8.20503	4.48454	4.49524	4.56801	hsa-miR-3120-5p	hsa-miR-6881-3p	hsa-miR-2115-3p	hsa-miR-5685	hsa-miR-3667-3p
ASCRP3001738	2.28917e-06	1.6471e-05	45.0277	up	hsa_circRNA_003722	hsa_circ_0003722	circBase	chr10	+	120867459	120892121	exonic	NM_001303111	FAM45A	AGAAGATCCAGAGAAATCAGAGAGCCACGTTATACAGTGACCATCTTTCCACCGTAGAAA	489.333	27.5	10.0624	4.56962	406.5	651.5	410	35	23.5	24	9.81547	10.2858	10.0859	4.55272	4.58814	4.56801	hsa-miR-6764-3p	hsa-miR-3714	hsa-miR-449c-5p	hsa-miR-6794-3p	hsa-miR-103a-3p
ASCRP3001762	5.6175e-07	6.414e-06	24.4366	up	hsa_circRNA_001406	hsa_circ_0001406	circBase	chr4	+	42024854	42025401	exonic	NM_006345	SLC30A9	AGAATACAGAGAAATGATCTAGAACAACTTCGAAAAATCAGACGACGAAGTCCCCATGAA	238.667	24.1667	9.07183	4.46086	273	246	197	30	20.5	22	9.1916	9.00577	9.01812	4.41861	4.39595	4.56801	hsa-miR-1185-2-3p	hsa-miR-1185-1-3p	hsa-miR-4490	hsa-miR-26a-5p	hsa-miR-3158-3p
ASCRP3001787	5.29389e-06	2.8614e-05	16.8659	up	hsa_circRNA_405709		25070500	chr19	-	334399	336173	exonic	NM_017550	MIER2	AGACAAGCCCAAGGAGGAGCTGGAGAAGGACTTCATCTCCCAGGCCTCCTCGCTGGGGAG	314	55.5	9.46984	5.3938	365	325	252	56.5	57.5	52.5	9.70212	9.32224	9.38517	5.33579	5.47745	5.36817	hsa-miR-5189-5p	hsa-miR-612	hsa-miR-6860	hsa-miR-3187-5p	hsa-miR-6791-3p
ASCRP3001792	0.000301953	0.000627496	2.3903	up	hsa_circRNA_007654	hsa_circ_0007654	circBase	chr2	-	110332157	110350696	exonic	NM_144710	SEPT10	AGACACTTGATCTCTTAACCATGAAGAACCTTGACAGCAAGCTCTTTCAGTCTCACATGG	36	26.5	5.71973	4.46254	35	38	35	33	23.5	23	5.65257	5.58154	5.92508	4.49524	4.47376	4.41861	hsa-miR-124-5p	hsa-miR-22-5p	hsa-miR-7107-3p	hsa-miR-3617-5p	hsa-miR-3123
ASCRP3001797	3.10618e-05	0.000106259	4.54169	up	hsa_circRNA_103143	hsa_circ_0003342	circBase	chr21	+	45497573	45500008	exonic	NM_003274	TRAPPC10	AGACAGCCCAGGATTTGTCCCATGCCACCATTGAAATGTATACAAGCATTGGGAGGATTC	75.3333	41.8333	7.19656	5.01333	69	84	73	50	40.5	35	6.99589	7.25867	7.33512	5.01359	5.04671	4.9797	hsa-miR-196a-5p	hsa-miR-196b-5p	hsa-miR-520f-3p	hsa-miR-520c-3p	hsa-miR-520b
ASCRP3001830	0.0077509	0.0103874	2.97373	up	hsa_circRNA_025951	hsa_circ_0025951	circBase	chr12	+	46230371	46233279	exonic	NM_152641	ARID2	AGACTCATGTAGCATCTGCCCCAGTTTTGGAAAGACATCGTTGATGATAATGAAGTTCGT	43.6667	26.3333	6.1937	4.62143	36	62	33	29	26	24	5.84263	6.81339	5.92508	4.49524	4.71257	4.65647	hsa-miR-450b-5p	hsa-miR-4711-5p	hsa-miR-424-5p	hsa-miR-6074	hsa-miR-3609
ASCRP3001852	2.03546e-06	1.5116e-05	20.9839	up	hsa_circRNA_101470	hsa_circ_0034326	circBase	chr15	-	31947298	31981684	exonic	uc001zfs.1	OTUD7A	AGAGACCTGCTGGAAGAGTTCTCAGGCGCTGTGGTCTCACCTTCCACTGGGGCAACAATG	554	81	10.2391	5.8479	636	584	442	84	81	78	10.4436	10.1047	10.1691	5.80872	5.8819	5.85307	hsa-miR-744-3p	hsa-miR-372-3p	hsa-miR-302c-3p	hsa-miR-516b-5p	hsa-miR-92a-2-5p
ASCRP3001904	0.000150806	0.000362282	6.86303	up	hsa_circRNA_029865	hsa_circ_0029865	circBase	chr13	+	28840851	28869475	exonic	NM_175854	PAN3	AGATAAATTTCAGTTCCTACAGAGGTTGACAGCTACCATAGCCTATTCCCTCTAGAACCA	90.3333	30.5	7.45883	4.67999	97	112	62	36.5	26	29	7.62061	7.67985	7.07605	4.58814	4.69411	4.75771	hsa-miR-4659a-3p	hsa-miR-4659b-3p	hsa-miR-561-3p	hsa-miR-301b-3p	hsa-miR-301a-3p
ASCRP3001911	1.54977e-05	6.351e-05	95.8637	up	hsa_circRNA_404910		25070500	chr11	+	76234198	76239510	exonic	NM_020193	C11orf30	AGATAGTAGTTCCTCTTCTACAGAGTCCTCCCAGAGTTCCCAAGGAACGACTACCAAAAT	6039	213.333	13.7249	7.14203	7839	6238	4040	218	213	209	14.2047	13.6781	13.2921	7.1562	7.1418	7.12811	hsa-miR-6876-3p	hsa-miR-548b-3p	hsa-miR-4427	hsa-miR-5585-3p	hsa-miR-4778-5p
ASCRP3001916	2.5371e-07	4.105e-06	4.14506	up	hsa_circRNA_104507	hsa_circ_0001756	circBase	chr7	-	139415730	139416814	exonic	NM_022740	HIPK2	AGATATTACAGGTATGGCCTCACATGTGCAAGTTTTCTCCCCTCACACCCTTCAATCAAG	798.833	755.667	10.952	8.90065	835	863	698.5	758	763	746	10.9736	10.8957	10.9868	8.89523	8.89093	8.91579	hsa-miR-373-3p	hsa-miR-302a-3p	hsa-miR-203a-5p	hsa-miR-302b-3p	hsa-miR-302d-3p
ASCRP3001928	9.09389e-05	0.000243925	18.0743	up	hsa_circRNA_045989	hsa_circ_0045989	circBase	chr17	-	78115117	78115647	exonic	NM_014740	EIF4A3	AGATCCAGAAGGTCTCAGTCCGGCACAGGAAAAACAGCCACCTTCAGTATCTCAGTCCTC	681.833	125.5	10.5905	6.41459	896	614	535.5	136	123	117.5	11.0881	10.2007	10.4826	6.4452	6.40391	6.39466	hsa-miR-3140-5p	hsa-miR-1233-5p	hsa-miR-505-5p	hsa-miR-6827-5p	hsa-miR-141-3p
ASCRP3001936	2.23e-08	1.544e-06	337.298	up	hsa_circRNA_403140		25242744	chr4	+	71816416	71824757	exonic	NM_001244766	MOB1B	AGATCTCAATGAATGGGTTGCAGTTAACAGAGTTCTCAGCCTGAAGTTGACTGGAACTTT	7188	64.6667	13.973	5.57508	7511	7761	6292	68	63	63	14.0539	13.8588	14.0062	5.52783	5.56893	5.62847	hsa-miR-181d-5p	hsa-miR-181b-5p	hsa-miR-613	hsa-miR-1255b-2-3p	hsa-miR-587
ASCRP3001937	6.953e-08	2.426e-06	5.08581	up	hsa_circRNA_405133		25070500	chr13	+	36939636	36943737	sense overlapping	NR_045180	SPG20-AS1	AGATCTCTCTGCCCAGGCTTGGAAATACATAAGGATCAGATTACTAGGAAAGCCAAGTCT	349.667	237.5	9.63902	7.29254	351	390	308	245.5	239	228	9.62245	9.61634	9.67825	7.31638	7.29434	7.26689	hsa-miR-6824-5p	hsa-miR-3162-5p	hsa-miR-3976	hsa-miR-3202	hsa-miR-6881-5p
ASCRP3001954	0.000102186	0.000267758	3.24586	up	hsa_circRNA_104574	hsa_circ_0083756	circBase	chr8	-	27151596	27151827	exonic	NM_171982	TRIM35	AGATGGAGATGAAGGAGGACGACGTTTCTTTTCTCATGGTGGAGGCTGCATGGCTGGAAG	45.6667	27.3333	6.26288	4.56427	41	53	43	32	24	26	6.07617	6.39108	6.32138	4.46834	4.56801	4.65647	hsa-miR-21-5p	hsa-miR-205-5p	hsa-miR-873-5p	hsa-miR-558	hsa-miR-495-5p
ASCRP3002001	1.574e-08	1.379e-06	429.651	up	hsa_circRNA_101287	hsa_circ_0008274	circBase	chr13	-	96485180	96489456	exonic	NM_020121	UGGT2	AGCAAGATACAAGATCTCCCCAATAATATGATTTACCAAGTCGCCATTAAGTCTCTTCCT	12980.8	88.5	14.7127	5.96572	14598	13106	11238.5	93	88	84.5	14.8226	14.6061	14.7095	5.96893	5.9593	5.96893	hsa-miR-499a-3p	hsa-miR-526b-5p	hsa-miR-363-3p	hsa-miR-208a-5p	hsa-miR-578
ASCRP3002002	3.14055e-05	0.000107101	7.72268	up	hsa_circRNA_007899	hsa_circ_0007899	circBase	chr12	+	6630963	6631203	exonic	NM_014865	NCAPD2	AGCAAGATGATGTATGAAAACACAACTACAGGCCCAGCAGCTTCCACACAAGAAAAGAAT	98	29.6667	7.65402	4.70491	111	100	83	32	29	28	7.83059	7.51085	7.62061	4.50056	4.85647	4.75771	hsa-miR-6780a-3p	hsa-miR-6808-3p	hsa-miR-4757-5p	hsa-miR-6744-3p	hsa-miR-6746-5p
ASCRP3002003	0.00352937	0.00509889	2.11	up	hsa_circRNA_405195		25070500	chr14	-	31819817	31833504	exonic	NM_015473	HEATR5A	AGCAAGTGGTTCAGTTACATGTTGTTTCTTCAGTTTCTAGTTTCTTGAAGGCTTTCTTCA	34.5	29.5	5.70124	4.624	37	38.5	28	35	26.5	27	5.92903	5.78056	5.39413	4.49524	4.63244	4.74432	hsa-miR-4502	hsa-miR-1226-5p	hsa-miR-6844	hsa-miR-629-3p	hsa-miR-379-3p
ASCRP3002028	5.65861e-05	0.000169991	6.63671	up	hsa_circRNA_100050	hsa_circ_0009759	circBase	chr1	-	11130956	11137005	exonic	NM_002685	EXOSC10	AGCAGAACAGGCCATCTCCGTCCGACAGCAGGTCGTGGATCTGTGCCAGTTCAGAAGCAG	135.333	57.1667	8.14666	5.41619	166	136	104	57.5	58	56	8.42579	8.05195	7.96224	5.30723	5.46389	5.47745	hsa-miR-103a-2-5p	hsa-miR-29b-1-5p	hsa-miR-92b-5p	hsa-miR-26b-3p	hsa-miR-29a-5p
ASCRP3002030	9.899e-06	4.5494e-05	13.0369	up	hsa_circRNA_102625	hsa_circ_0052760	circBase	chr2	-	15564438	15567918	exonic	NM_015909	NBAS	AGCAGAGGAAATAGAGCATTATGCTCGGCAGTTTTAACGGTGACTCCCTGATGATCATTC	136.833	24.1667	8.16707	4.46254	157.5	149	104	30	20.5	22	8.39879	8.1574	7.94502	4.41861	4.47376	4.49524	hsa-miR-455-3p	hsa-miR-300	hsa-miR-510-5p	hsa-miR-381-3p	hsa-miR-539-3p
ASCRP3002041	0.000210395	0.000470654	3.98328	up	hsa_circRNA_102129	hsa_circ_0003871	circBase	chr17	-	49294694	49302570	exonic	NM_017643	MBTD1	AGCAGCTCCGGTTACCTGTTTTAAACATACTGAACATTCTTCACGATCTGAAAGGAAAAG	61.6667	36	6.85445	4.86049	72	59	54	45	32	31	7.12983	6.59574	6.83777	4.85647	4.88523	4.83977	hsa-miR-558	hsa-miR-520c-3p	hsa-miR-520b	hsa-miR-373-3p	hsa-miR-570-5p
ASCRP3002063	0.000270508	0.000577742	101.847	up	hsa_circRNA_101147	hsa_circ_0028255	circBase	chr12	-	111923074	111948386	exonic	NM_002973	ATXN2	AGCCAAGACATATAGAGCAGTTCCAAGATTATCCCCTAAAACTCATAGACCCAGGTCTCC	1055	25.1667	11.176	4.50579	492	1556	1117	32	21.5	22	10.0709	11.7108	11.7464	4.49524	4.52688	4.49524	hsa-miR-653-3p	hsa-miR-661	hsa-miR-637	hsa-miR-762	hsa-miR-331-5p
ASCRP3002093	4.62e-09	8.82e-07	372.728	up	hsa_circRNA_001831	hsa_circ_0001831	circBase	chr8	+	144894444	144895014	antisense	NM_015356	SCRIB	AGCCTCCGCAGCAGGTTCTCCGTGAGGATCAGCTCAGAGAGGTTCTCACAGTCCCCGATG	12251.8	95.6667	14.6161	6.07411	13794	13153.5	9808	101	96	90	14.6788	14.6289	14.5406	6.08239	6.10352	6.03642	hsa-miR-3151-5p	hsa-miR-6791-5p	hsa-miR-939-5p	hsa-miR-637	hsa-miR-7974
ASCRP3002108	0.000174526	0.000406632	2.86977	up	hsa_circRNA_104434	hsa_circ_0081343	circBase	chr7	+	98985661	98985884	exonic	NM_005720	ARPC1B	AGCGGCTCTCGTGTGATCTCCATCTGTTATTTCGAGCAGGAGAATGACTGGCATCGACTG	73	71.3333	7.17365	5.65271	81	76	62	72	73	69	7.35177	7.05314	7.11603	5.52261	5.74289	5.69264	hsa-miR-545-3p	hsa-miR-210-5p	hsa-miR-597-3p	hsa-miR-147b	hsa-miR-620
ASCRP3002117	2.92871e-05	0.000101613	2.45628	up	hsa_circRNA_012964	hsa_circ_0012964	circBase	chr1	+	76211490	76216231	exonic	NM_000016	ACADM	AGCTACTTGTAGAGGTATTTTTTATTGGCACGTTCTGATCCAGATCCTAAAGCTCCTGCT	33.1667	23.1667	5.6866	4.39013	33	38	28.5	27.5	21	21	5.72482	5.70652	5.62847	4.31973	4.49524	4.35541	hsa-miR-545-5p	hsa-miR-3065-3p	hsa-miR-6844	hsa-miR-4716-5p	hsa-miR-708-5p
ASCRP3002139	0.000172369	0.000403266	5.21509	up	hsa_circRNA_101995	hsa_circ_0042415	circBase	chr17	-	19835117	19866335	exonic	NM_007202	AKAP10	AGCTCTGCGTCTCAGCTTCAATATCCGTACATTCCCCACAAAAAAGCACTAAAAATCATG	88.3333	42.6667	7.43441	5.05171	73.5	111.5	80	57	36	35	7.11863	7.65053	7.53407	5.18862	4.95666	5.00987	hsa-miR-185-5p	hsa-miR-16-5p	hsa-miR-644a	hsa-miR-136-5p	hsa-miR-195-5p
ASCRP3002146	0.000150965	0.000362381	3.12431	up	hsa_circRNA_400296		25242744	chr1	-	109952549	109964548	exonic	NM_002790	PSMA5	AGCTGAATGCAACAAACATTGAGGGGCGTGAATACTTTTTCTCCCGAAGGAAGATTATTT	40.6667	25	6.0436	4.40006	39	44	39	32	21	22	6.01984	5.9593	6.15167	4.41861	4.21357	4.56801	hsa-miR-519d-5p	hsa-miR-136-5p	hsa-miR-4691-5p	hsa-miR-130a-5p	hsa-miR-612
ASCRP3002171	1.50616e-05	6.2129e-05	7.1248	up	hsa_circRNA_104123	hsa_circ_0076780	circBase	chr6	+	52941283	52945896	exonic	NM_012347	FBXO9	AGCTTGAGAGCAGTCAGATTCACATATCAGGCTCGAGAACTCTTCCTAAAAGCAGTAGAA	76.6667	24.3333	7.24456	4.41171	84	86	60	30	22	21	7.37115	7.32578	7.03676	4.38448	4.49524	4.35541	hsa-miR-122-3p	hsa-miR-136-5p	hsa-miR-376b-3p	hsa-miR-215-3p	hsa-miR-376a-3p
ASCRP3002179	3.91467e-05	0.000127838	5.00443	up	hsa_circRNA_008068	hsa_circ_0008068	circBase	chr13	-	30801548	30857928	exonic	NM_032116	KATNAL1	AGCTTTGCGAAGAAGGTTAGAAAAAAGGATATATATACCTCTCCCAACAGGTCTCTGAAA	660.667	472.167	10.5808	8.25761	719	669	594	463	485.5	468	10.7387	10.3573	10.6465	8.20503	8.29026	8.27753	hsa-miR-4686	hsa-miR-4778-3p	hsa-miR-1236-3p	hsa-miR-145-3p	hsa-miR-6875-3p
ASCRP3002198	0.000103041	0.000269194	3.38773	up	hsa_circRNA_406811		25070500	chr6	+	88081310	88093478	sense overlapping	uc021zck.1	SMIM8	AGGAACAGTTTGGTGTTACAGCTCTAAAAATCTCCAGCAAACTCTATTAGGAACTTTCCA	47.6667	29.1667	6.37402	4.6137	49	56	38	43	22	22.5	6.44933	6.46711	6.20561	4.75771	4.49524	4.58814	hsa-miR-619-5p	hsa-miR-1303	hsa-miR-6778-3p	hsa-miR-6738-3p	hsa-miR-1244
ASCRP3002208	1.16196e-06	1.0324e-05	354.079	up	hsa_circRNA_404628		25070500	chr1	+	186375214	186381025	exonic	ENST00000478571	C1orf27	AGGAAGCAAAACAGCAATTTGGAAAGTTTAGATTCTGAAAAAGAGTTCCACGTCCTCCCT	4258.67	29.3333	13.1251	4.6572	4689	5198	2889	35	31	22	13.2468	13.2468	12.8818	4.56293	4.91343	4.49524	hsa-miR-640	hsa-miR-7151-5p	hsa-miR-29a-5p	hsa-miR-2054	hsa-miR-219a-2-3p
ASCRP3002227	0.00105816	0.00178764	2.59728	up	hsa_circRNA_103454	hsa_circ_0067103	circBase	chr3	-	125032151	125032500	exonic	NM_021964	ZNF148	AGGACTACAGTATGCACTTAATGTCCCTGCAGTTATACTTAAGCATGAACATTGACGACA	38.3333	26.3333	5.91486	4.53786	34	47	34	38	20	21	5.65257	6.13466	5.95736	4.69411	4.42422	4.49524	hsa-miR-591	hsa-miR-7-5p	hsa-miR-660-5p	hsa-miR-144-5p	hsa-miR-452-3p
ASCRP3002242	0.00289943	0.00428904	2.14564	up	hsa_circRNA_001992	hsa_circ_0001944	circBase	chrX	-	130883333	130928494	exonic	NR_026975	FIRRE	AGGAGATACTTTATGAGGAGACTAAGGTGTCAGTATGTTCTTCAAGCTGCTCTGCTCCTG	37.1667	29.6667	5.80441	4.703	36	45.5	30	39	25	25	5.84263	6.07438	5.49621	4.72626	4.65647	4.72626	hsa-miR-512-5p	hsa-miR-17-3p	hsa-miR-584-3p	hsa-miR-16-1-3p	hsa-miR-665
ASCRP3002245	2.12379e-05	8.0218e-05	7.37172	up	hsa_circRNA_104911	hsa_circ_0088474	circBase	chr9	-	126519981	126531842	exonic	NM_020946	DENND1A	AGGAGCGAAGAGCTGCTTCTGTATCTTAAGGAAGTTCTACAGACTTTGACCAAGTTTTGT	86.5	27.6667	7.42313	4.54113	79	104	76.5	41	20	22	7.29204	7.56646	7.4109	4.69411	4.36127	4.56801	hsa-miR-485-5p	hsa-miR-376c-3p	hsa-miR-148a-5p	hsa-miR-646	hsa-miR-548b-3p
ASCRP3002255	1.57199e-05	6.4196e-05	2.98419	up	hsa_circRNA_101691	hsa_circ_0007637	circBase	chr16	-	3900297	3901010	exonic	NM_004380	CREBBP	AGGAGGCATGGCCAAGATTTTGGATCATTGTTTGACTTGGAAAATGATCTTCCTGATGAG	38.6667	23.3333	5.92245	4.34511	41	40	35	27	21	22	5.97658	5.80657	5.9842	4.38448	4.29545	4.35541	hsa-miR-485-5p	hsa-miR-185-3p	hsa-miR-328-5p	hsa-miR-650	hsa-miR-636
ASCRP3002279	1.43002e-05	5.9889e-05	279.554	up	hsa_circRNA_406088		25070500	chr20	+	18722796	18724915	sense overlapping	NM_080820	DTD1	AGGCAGAATTCAGGTTTTTGCAAATACAAATGACACTACAGTCCATGTTCTCAGAAGCCC	4189.67	40	13.1228	4.99585	2651	5957.5	3960.5	48	34	38	12.535	13.6339	13.1997	5.01359	4.95666	5.01731	hsa-miR-3124-3p	hsa-miR-6783-3p	hsa-miR-627-3p	hsa-miR-6893-3p	hsa-miR-939-3p
ASCRP3002287	0.000158676	0.000377673	2.17105	up	hsa_circRNA_102126	hsa_circ_0044638	circBase	chr17	-	49059884	49063139	exonic	NM_003971	SPAG9	AGGCCATGAAAATAGAGTTTGTATGTCCATTCATCTGTAGCCCAGTGGAGGAAATGTCTC	33	25.1667	5.58304	4.46465	35	35	29	28.5	24	23	5.69264	5.47745	5.57903	4.40732	4.56801	4.41861	hsa-miR-580-3p	hsa-miR-605-5p	hsa-miR-647	hsa-miR-376a-2-5p	hsa-miR-449b-3p
ASCRP3002295	4.98577e-06	2.756e-05	5.07979	up	hsa_circRNA_406673		25070500	chr5	-	136770511	136771563	intronic	ENST00000282223	SPOCK1	AGGCTACTGATATTTACCACTAAAATTAGTGTTTTAATAAGTAAAAAAACTCCCCCAAGA	70	30.5	7.05578	4.71101	72	75	63	34	29.5	28	7.10209	7.02849	7.03676	4.58814	4.81863	4.72626	hsa-miR-4477a	hsa-miR-3606-3p	hsa-miR-6739-3p	hsa-miR-548y	hsa-miR-19b-1-5p
ASCRP3002300	2.04045e-06	1.5128e-05	6.66092	up	hsa_circRNA_008331	hsa_circ_0008331	circBase	chr15	-	65115976	65116553	exonic	NM_025049	PIF1	AGGCTGGGGCCGAGCCTAGCACAACCAGCAGAGGCGGTGACGATGCTCTCGGGCATAGAG	77.1667	26.8333	7.23274	4.49702	72	86.5	73	35.5	23	22	7.10209	7.28049	7.31563	4.50056	4.49524	4.49524	hsa-miR-661	hsa-miR-2277-5p	hsa-miR-663a	hsa-miR-6736-3p	hsa-miR-933
ASCRP3002301	2.07286e-06	1.5236e-05	11.1654	up	hsa_circRNA_063681	hsa_circ_0063681	circBase	chr22	-	43455389	43460330	exonic	NM_012263	TTLL1	AGGCTGTGGCGGTTTGTGTCTCAATCTAATAAGGAAGCCTACGTGATCTCTCTCTATATT	1704.33	593.667	12.0494	8.56847	1996	1784	1333	576.5	628	576.5	12.1883	11.9084	12.0515	8.53094	8.6149	8.55958	hsa-miR-1304-3p	hsa-miR-6749-3p	hsa-miR-1178-3p	hsa-miR-6760-3p	hsa-miR-657
ASCRP3002306	0.000102584	0.000268479	2.85151	up	hsa_circRNA_404792		25070500	chr10	+	94396940	94405399	exonic	NM_004523	KIF11	AGGGAACAGGAACTTCACAACTTATTGGAGAATGTACTCAAGACTGATCTTCTAAGTTCA	36.5	23.1667	5.8961	4.38437	40	37	32.5	25	22.5	22	6.01984	5.83423	5.83423	4.23926	4.49524	4.41861	hsa-miR-578	hsa-miR-23a-5p	hsa-miR-6857-5p	hsa-miR-30e-3p	hsa-miR-361-5p
ASCRP3002323	0.00295641	0.00436451	2.26989	up	hsa_circRNA_100651	hsa_circ_0005691	circBase	chr10	+	96267023	96271411	exonic	NM_015188	TBC1D12	AGGGGCATACACATGCTACAGGCCTGATGTTGGTTATAACTTTATGAAATCTTCCTCTCA	32.1667	25.1667	5.51706	4.33444	27.5	39	30	36	20.5	19	5.26565	5.70652	5.57903	4.56293	4.31973	4.12067	hsa-miR-641	hsa-miR-190a-5p	hsa-miR-576-3p	hsa-miR-653-3p	hsa-miR-365b-3p
ASCRP3002338	1.35908e-06	1.1449e-05	8.33051	up	hsa_circRNA_101069	hsa_circ_0026497	circBase	chr12	+	53410256	53416411	exonic	NM_001417	EIF4B	AGGTGATGATAGCTTTGGAGACACAAAAAAGAAGAATAAGAAGGGGAAGACTATCTCCCT	87	23.3333	7.46751	4.40911	95	90	76	27	21	22	7.59441	7.37514	7.43298	4.38448	4.42422	4.41861	hsa-miR-612	hsa-miR-372-5p	hsa-miR-101-5p	hsa-miR-450a-1-3p	hsa-miR-627-3p
ASCRP3002365	2.27738e-05	8.4574e-05	4.07204	up	hsa_circRNA_407305		25070500	chrX	-	83588766	83616620	exonic	NM_144657	HDX	AGTAAACTCTTTCTTGGATTATAAGCTACAGGACCGCACTCAGTTCAGTGACCGAGACTT	54	27.6667	6.62037	4.59462	56	62	44	34	25	24	6.68022	6.7343	6.44658	4.56293	4.61292	4.608	hsa-miR-516b-3p	hsa-miR-516a-3p	hsa-miR-3158-3p	hsa-miR-7111-3p	hsa-miR-484
ASCRP3002386	3.349e-06	2.1061e-05	38.9326	up	hsa_circRNA_104069	hsa_circ_0007370	circBase	chr6	-	17646297	17649531	exonic	NM_005124	NUP153	AGTAGTTCAGGAAATGGAAGTTCCAGTATTACCGAAAATCTCTCTACCGATCACCAGTTC	837.167	72.6667	10.9818	5.69888	787	1084.5	640	81	69.5	67.5	10.8614	11.2665	10.8175	5.73389	5.65853	5.70422	hsa-let-7g-5p	hsa-let-7i-5p	hsa-miR-98-5p	hsa-miR-450b-5p	hsa-let-7d-5p
ASCRP3002397	3.2562e-07	4.665e-06	26.5849	up	hsa_circRNA_103999	hsa_circ_0074854	circBase	chr5	+	162940560	162944680	exonic	NM_013283	MAT2B	AGTCACTTAAGACCTCCCCATGTTATAGTACATTGTGCAGCAGAGAGAAGACCAGATGTT	495.167	56.6667	10.0863	5.35381	523.5	529	433	59	58	53	10.1407	9.98081	10.1375	5.27499	5.4447	5.34173	hsa-miR-646	hsa-miR-367-3p	hsa-miR-32-5p	hsa-miR-338-3p	hsa-miR-25-3p
ASCRP3002400	9.45e-09	1.117e-06	241.482	up	hsa_circRNA_401253		25242744	chr14	-	55457930	55467710	exonic	NM_007086	WDHD1	AGTCAGGTTCTACACCGTTGCATCTCACTCACAGATTCATGACCCTCAATATAGTAACCT	3947.83	45	13.0574	5.14165	4094	4490	3259.5	50	41	44	13.105	13.0568	13.0105	5.1519	5.06478	5.20827	hsa-miR-3140-3p	hsa-miR-5696	hsa-miR-6728-5p	hsa-miR-6876-3p	hsa-miR-1265
ASCRP3002404	6.5454e-07	7.027e-06	117.197	up	hsa_circRNA_006270	hsa_circ_0006270	circBase	chr5	+	148590288	148612863	exonic	NM_014945	ABLIM3	AGTCATCTGCGGATGGTGTTCCATACTGTGAGTCCGACTACCATGCCCAGTTTGGCATTA	1113	24.3333	11.3496	4.47679	1412	1080	847	27	22	24	11.5695	11.2551	11.2241	4.36711	4.49524	4.56801	hsa-miR-6812-5p	hsa-miR-92a-1-5p	hsa-miR-3124-3p	hsa-miR-6752-5p	hsa-miR-4536-5p
ASCRP3002410	0.00037795	0.000754696	2.67409	up	hsa_circRNA_100375	hsa_circ_0006758	circBase	chr1	+	165859440	165860559	exonic	NM_012474	UCK2	AGTCCAGATCCCCGTGTATGACTTTGTCTCCCATTCCCGTCTTCCGTGTGTGCTAAGATC	1688	2487.83	12.0337	10.6146	2041	1647.5	1375.5	2550	2448	2465.5	12.2255	11.7974	12.0781	10.6465	10.564	10.6334	hsa-miR-324-3p	hsa-miR-29a-5p	hsa-miR-580-3p	hsa-miR-485-3p	hsa-miR-149-5p
ASCRP3002492	7.1385e-07	7.439e-06	56.1174	up	hsa_circRNA_103782	hsa_circ_0009053	circBase	chr5	-	6622128	6625782	exonic	NM_017755	NSUN2	AGTTAATTGAAATGCTACATGCCGACATGAATGTCCCCTTTCCAGGTATCCTGAAGAACT	771.5	44.6667	10.8886	5.07825	757	921.5	636	58	40	36	10.8109	11.0566	10.7983	5.20175	5.06478	4.96823	hsa-miR-181d-5p	hsa-miR-181b-5p	hsa-miR-450b-3p	hsa-miR-708-3p	hsa-miR-764
ASCRP3002506	0.00165196	0.00259686	3.93115	up	hsa_circRNA_101800	hsa_circ_0006127	circBase	chr16	+	30740286	30740893	exonic	NM_006662	SRCAP	AGTTCCCTGACTTAAGACTCATCCAGTATGATTGCGGACTCCCTGGAGGAAAAGCGGAAG	60.1667	35.1667	6.79722	4.82227	47	67.5	66	40	34	31.5	6.31384	6.89243	7.1854	4.72626	4.91343	4.82712	hsa-miR-762	hsa-miR-486-3p	hsa-miR-101-3p	hsa-miR-665	hsa-miR-608
ASCRP3002509	0.00122904	0.0020173	3.23771	up	hsa_circRNA_051825	hsa_circ_0051825	circBase	chr19	+	49506535	49519182	exonic	NM_006666	RUVBL2	AGTTCTGACACTGTGACTCTGTATAAAATGGTTGGGAAGCTGCGTGCCCACTCCCACATC	51.3333	33.8333	6.45617	4.76119	43	67	44	39.5	32	30	6.13551	6.83619	6.3968	4.69875	4.82712	4.75771	hsa-miR-7113-5p	hsa-miR-6843-3p	hsa-miR-5088-5p	hsa-miR-6872-3p	hsa-miR-6880-5p
ASCRP3002514	4.08e-09	8.64e-07	378.363	up	hsa_circRNA_000595	hsa_circ_0000595	circBase	chr15	+	44615162	44630515	exonic	NM_138423	CASC4	AGTTGATGATCTTCCCCCTGGTTAAACTACAGAACAACATATCGTATCAGATGGCAGACA	14985.2	106.333	14.784	6.22035	15776	16160	13019.5	110	107	102	14.8545	14.7095	14.7879	6.20234	6.24418	6.21454	hsa-miR-4677-5p	hsa-miR-335-3p	hsa-miR-3663-5p	hsa-miR-6739-3p	hsa-miR-4686
ASCRP3002516	5.45191e-05	0.000165842	6.82916	up	hsa_circRNA_092372	hsa_circ_0000166	circBase	chr1	+	186375214	186388209	sense overlapping	NM_017847	C1orf27	AGTTGCAGTCCTTGCTGCGGGTATCTCCTTTCATTACTTCAGTGATTAGGATTCTGAAAA	116.667	44.8333	7.89757	5.12586	138	124	88	46	43.5	45	8.15065	7.88348	7.65859	5.01359	5.17538	5.18862	hsa-miR-1277-5p	hsa-miR-3145-3p	hsa-miR-1303	hsa-miR-4528	hsa-miR-5787
ASCRP3002520	6.7e-10	4.9e-07	84.6693	up	hsa_circRNA_101408	hsa_circ_0032704	circBase	chr14	+	76173360	76187046	exonic	NM_015072	TTLL5	AGTTGTTTTGCCAAACCAGATCTCCCTGGAAGAGAACATTTTGGTCTCCCGTTACATTAA	10274.2	420.667	14.5009	8.09715	10808	11286.5	8728	435	416	411	14.4963	14.4963	14.5102	8.13513	8.06593	8.09039	hsa-miR-136-5p	hsa-miR-500a-5p	hsa-miR-578	hsa-miR-34b-5p	hsa-miR-449c-5p
ASCRP3002588	1.18099e-05	5.1834e-05	10.8292	up	hsa_circRNA_407100		25070500	chr8	+	94767247	94828743	sense overlapping	NM_153704	TMEM67	ATAATCATGGCCAAAAAAAAGTCATGATATCAGGCCCAGACCTTCTCTTTCCCTTTCCAG	1495	521	11.8295	8.3926	1794	1621	1070	513	533	517	12.0781	11.7578	11.6524	8.36035	8.41068	8.40678	hsa-miR-7851-3p	hsa-miR-4739	hsa-miR-3145-3p	hsa-miR-1273g-3p	hsa-miR-5787
ASCRP3002611	9.641e-08	2.697e-06	179.23	up	hsa_circRNA_406038		25070500	chr2	-	206889066	206889235	intronic	ENST00000403263	INO80D	ATACATTCCCTGATTCCCTGGACTATGTTAGGTTCCCTCTACTGTCCTACTCTTCCCTTA	12131.2	208	14.6021	7.11646	14065.5	14046	8282	212	208	204	14.7095	14.661	14.4359	7.11516	7.11863	7.11559	hsa-miR-3921	hsa-miR-7113-5p	hsa-miR-4270	hsa-miR-6847-5p	hsa-miR-198
ASCRP3002612	1.00945e-06	9.469e-06	2.20816	up	hsa_circRNA_101621	hsa_circ_0002970	circBase	chr15	+	81199003	81201647	exonic	NM_018689	CEMIP	ATACATTCTCTCGCTGCGTCACAGTCCATGGCTCCAATGGCTTGTTGGGAAACCAATGTA	55.6667	65.1667	6.72255	5.57971	58	60	49	70	63.5	62	6.75782	6.70233	6.70751	5.55109	5.60149	5.58655	hsa-miR-670-5p	hsa-miR-299-3p	hsa-miR-605-5p	hsa-miR-221-3p	hsa-miR-186-3p
ASCRP3002643	0.000261653	0.000564251	2.12652	up	hsa_circRNA_001300	hsa_circ_0001393	circBase	chr4	-	4452322	4452402	intronic	ENST00000306200	STX18	ATAGATCAAATAATAAATACAGAAGGAGGCTGGATAGGGATGGAGAGGGGTGGTAGAGGC	55.3333	65.5	6.66152	5.57302	57	56	53	73.5	62	61	6.68022	6.50599	6.79835	5.60766	5.59404	5.51737	hsa-miR-411-3p	hsa-miR-379-3p	hsa-miR-26a-2-3p	hsa-miR-26a-1-3p
ASCRP3002648	3.57745e-06	2.1991e-05	24.2861	up	hsa_circRNA_012287	hsa_circ_0012287	circBase	chr1	+	46463395	46466651	exonic	uc001cox.1	MAST2	ATAGCCACAGAGCTGACAGGTAACAGTCCTTTGGACAGCCCCCGGAATTTCTCTCCAAAT	341.333	38.5	9.55791	4.95585	329	433	262	52	34.5	29	9.48451	9.76896	9.42025	5.06837	4.97206	4.82712	hsa-miR-6721-5p	hsa-miR-548t-5p	hsa-miR-548az-5p	hsa-miR-4436b-3p	hsa-miR-185-5p
ASCRP3002649	0.000151563	0.000363107	4.3941	up	hsa_circRNA_104747	hsa_circ_0086563	circBase	chr9	+	20907148	20926416	exonic	NM_017794	FOCAD	ATAGCCATTACCAACCCAGAGGGCAACTTCTCTCCTGGTTTTATTATGTTCATATCCAGC	275.333	209.167	9.25449	7.11892	223	345	258	214	217	196.5	8.95459	9.41003	9.39886	7.12294	7.16628	7.06756	hsa-miR-495-5p	hsa-miR-508-5p	hsa-miR-1301-3p	hsa-miR-99a-3p	hsa-miR-485-5p
ASCRP3002679	0.000599731	0.00109997	3.51377	up	hsa_circRNA_404849		25070500	chr11	+	12462922	12465283	intronic	ENST00000334956	PARVA	ATATCAGATGGGAACATGAGGTGCTTGGATGGAAACAGATCACTCTCCAAGTGAGATCAT	44.6667	26.1667	6.23109	4.41807	41	50	43	35	22	21.5	5.97658	6.31988	6.3968	4.61292	4.47376	4.16752	hsa-miR-4793-5p	hsa-miR-7851-3p	hsa-miR-328-5p	hsa-miR-7977	hsa-miR-1273a
ASCRP3002693	1.1934e-07	3.028e-06	48.4678	up	hsa_circRNA_404558		25070500	chr1	-	108697604	108724650	exonic	NM_013386	SLC25A24	ATATGAACAGGAAAAATTGAGGCTTCAGAAATTGTCCAGTCTCTCCAGACACTGGGTCTG	911.333	64.3333	11.1517	5.55279	1033.5	965	735.5	65	67	61	11.2395	11.1079	11.1079	5.45843	5.62847	5.57146	hsa-miR-519d-5p	hsa-miR-6836-3p	hsa-miR-4760-3p	hsa-miR-29a-5p	hsa-miR-6882-3p
ASCRP3002696	0.000654384	0.00118584	2.34495	up	hsa_circRNA_000030	hsa_circ_0000030	circBase	chr1	-	23836176	23836434	sense overlapping	NM_004091	E2F2	ATATGAATGGTACGGGTGAGGAGTGGATAAGGGGCGGGTGAGGGCATCAGCGATCTCTTC	47.1667	45	6.36803	5.13847	48	47.5	46	51	39	45	6.39323	6.15673	6.55412	5.13146	5.04671	5.23724	hsa-miR-1207-5p	hsa-miR-4692	hsa-miR-5787	hsa-miR-4689	hsa-miR-6879-5p
ASCRP3002722	0.000461532	0.000889619	2.11293	up	hsa_circRNA_103042	hsa_circ_0005587	circBase	chr20	-	34243123	34246936	exonic	uc002xdn.1	CPNE1	ATATTGTAGGGGGTGAACTGGTCTAAAAGTTGGTTTTAATTGGTTGCCCACAGGATTGAC	37.5	32.8333	5.82943	4.75018	41	39.5	32	44.5	26	28	6.01984	5.67156	5.79687	4.76657	4.72626	4.75771	hsa-miR-329-3p	hsa-miR-887-5p	hsa-miR-520a-5p	hsa-miR-143-3p	hsa-miR-362-3p
ASCRP3002731	0.0017693	0.00275958	3.44539	up	hsa_circRNA_011047	hsa_circ_0011047	circBase	chr1	-	27331510	27339333	exonic	NM_052943	FAM46B	ATATTTTGCACTCTTAACACCTGCCAATAAAGACGGTCTACACTGAAGGGTCGGTTAGTC	49.3333	30	6.44188	4.65721	61	45	42	35	29	26	6.88837	6.07438	6.36287	4.61292	4.72626	4.63244	hsa-miR-4763-3p	hsa-miR-6829-5p	hsa-miR-6893-5p	hsa-miR-6798-5p	hsa-miR-6780b-5p
ASCRP3002736	7.21e-09	9.72e-07	110.401	up	hsa_circRNA_104268	hsa_circ_0078738	circBase	chr6	-	170033042	170058454	exonic	NM_182552	WDR27	ATCAAATCTGCCAAAATAAACTCCTGTGTCCTACCGACCTCTCCACTGTATCTGGGAATT	12509.2	356.667	14.6415	7.85493	13532	13037	10958.5	361	375	334	14.661	14.5848	14.6788	7.86322	7.89817	7.8034	hsa-miR-324-3p	hsa-miR-660-3p	hsa-miR-646	hsa-miR-214-3p	hsa-miR-628-5p
ASCRP3002741	1.45499e-05	6.0681e-05	2.49062	up	hsa_circRNA_007408	hsa_circ_0007408	circBase	chr2	+	36764604	36764689	sense overlapping	NM_016441	CRIM1	ATCAACGTGGAAGGAAGTTGCTGCCCAATGTGTCCAGACCCTCTGCTCGACCGTCAGCTG	52.6667	51.8333	6.60556	5.28906	53	59	46	58	52.5	45	6.61794	6.64462	6.55412	5.29656	5.36234	5.20827	hsa-miR-7843-5p	hsa-miR-4632-5p	hsa-miR-6768-5p	hsa-miR-6735-5p	hsa-miR-4674
ASCRP3002765	2.005e-08	1.544e-06	247.212	up	hsa_circRNA_072697	hsa_circ_0072697	circBase	chr5	+	64863339	64868113	exonic	NM_015342	PPWD1	ATCACTAAGCTCTTAGAGTTTGAAAGAGTCTATCTTGATAATCTCCCCAGTGCATCCATG	3740	40	12.9892	5.03956	3972	4151	3097	48.5	37.5	34	13.0803	12.9534	12.9338	5.10376	5.04671	4.96823	hsa-miR-23a-3p	hsa-miR-4717-3p	hsa-miR-182-5p	hsa-miR-23b-3p	hsa-miR-23c
ASCRP3002784	8.14465e-05	0.000225532	4.20277	up	hsa_circRNA_102961	hsa_circ_0058916	circBase	chr2	-	240929490	240951113	exonic	NM_004544	NDUFA10	ATCAGTTCAGAGAGCCACATGAAATGAAGATCACCTCTGCCTATCTACAGGACATTGAGA	73	42	7.09159	5.02025	64	89	66	51	38	37	6.88837	7.31034	7.07605	5.08617	4.9797	4.99486	hsa-miR-623	hsa-miR-622	hsa-miR-130a-5p	hsa-miR-329-5p	hsa-miR-93-5p
ASCRP3002785	0.000114927	0.000293605	3.84778	up	hsa_circRNA_101712	hsa_circ_0005627	circBase	chr16	-	14687157	14698083	exonic	NM_002582	PARN	ATCAGTTCTACTGCCCTCTGCCTGCGAAGGAGCGATATATAGTTATCAGCAAAGTAGATG	211	185.667	8.90906	6.96504	268	193	172	184	187	186	9.1467	8.71099	8.8695	6.92049	6.97215	7.00247	hsa-miR-605-5p	hsa-miR-188-3p	hsa-miR-660-3p	hsa-miR-514a-5p	hsa-miR-335-5p
ASCRP3002790	0.000299957	0.000624827	3.90027	up	hsa_circRNA_104773	hsa_circ_0008698	circBase	chr9	-	36352738	36353328	exonic	NM_022781	RNF38	ATCATCCCAGCTTACTGCCATATGTGTTCCTCTGCAAAGGATAGAAAATGAAGTGGAACT	66.8333	40.6667	6.96603	5.00246	57.5	83.5	59.5	52	33	37	6.70348	7.24368	6.95093	5.04306	4.88523	5.07908	hsa-miR-608	hsa-miR-619-5p	hsa-miR-519d-5p	hsa-miR-555	hsa-miR-660-3p
ASCRP3002821	9.42053e-06	4.3661e-05	59.7157	up	hsa_circRNA_023216	hsa_circ_0023216	circBase	chr11	+	68190956	68193655	exonic	NM_002335	LRP5	ATCCATGCAGTGGAGGAAGTCAGCCTGGAGGAGTTCTCCCTTTGTTTTGACCTCTCTGAG	1868.67	103.333	12.0643	6.1643	1493	2650	1463	113	97	100	11.6832	12.4008	12.109	6.17764	6.12522	6.19005	hsa-miR-4691-5p	hsa-miR-1912	hsa-miR-6837-5p	hsa-miR-4685-5p	hsa-miR-485-5p
ASCRP3002861	2.176e-08	1.544e-06	4.62274	up	hsa_circRNA_100917	hsa_circ_0002264	circBase	chr11	-	85692787	85707972	exonic	NM_007166	PICALM	ATCGGAAATGGAACCACTAAGAACACATCAAAGCTGCCCAATGATCTGCTTGATTTGCAG	55.6667	24.5	6.68786	4.47911	56	63	48	30.5	22	21	6.70348	6.70233	6.65778	4.46834	4.49524	4.47376	hsa-miR-421	hsa-miR-545-3p	hsa-miR-890	hsa-miR-499a-3p	hsa-miR-196a-3p
ASCRP3002877	7.67779e-06	3.7693e-05	2.65005	up	hsa_circRNA_405521		25070500	chr17	-	1161853	1162853	intergenic			ATCTCCACTCCCACCCTCACAGAAGCTGCAGCTTCTCTCCCGACGTTCAGAGCCGTGTTC	10302	13507.2	14.5002	13.0942	10040	10997.5	9868.5	13572	13805.5	13144	14.442	14.4737	14.5848	13.1207	13.105	13.0568	hsa-miR-6855-5p	hsa-miR-761	hsa-miR-6786-5p	hsa-miR-6792-3p	hsa-miR-3619-5p
ASCRP3002878	3.17534e-05	0.00010786	3.30181	up	hsa_circRNA_100782	hsa_circ_0000284	circBase	chr11	+	33307958	33309057	exonic	NM_005734	HIPK3	ATCTCGGTACTACAGGTATGGCCTCACAAGTCTTGGTCTACCCACCATATGTTTATCAAA	53.8333	37.8333	6.67063	4.94737	56.5	59	46	40	36	37.5	6.71612	6.67905	6.61671	4.79283	5.00987	5.03941	hsa-miR-17-3p	hsa-miR-338-3p	hsa-miR-103a-3p	hsa-miR-107	hsa-miR-30d-3p
ASCRP3002891	9.98621e-05	0.000263325	3.73783	up	hsa_circRNA_103152	hsa_circ_0062162	circBase	chr22	+	17979662	17984048	exonic	NM_001290046	CECR2	ATCTGCAACATGATCGCCCAGAAGGGAAAGTGAAGGACAAAAAAATGTCTCAAGTATTCC	44	23	6.23802	4.33582	44	47	41	31	18	20	6.18262	6.13466	6.3968	4.48454	4.16752	4.35541	hsa-miR-877-3p	hsa-miR-505-5p	hsa-miR-145-5p	hsa-miR-558	hsa-miR-136-5p
ASCRP3002909	0.000357913	0.00072125	2.19836	up	hsa_circRNA_102934	hsa_circ_0058522	circBase	chr2	+	228388478	228401709	exonic	NM_004504	AGFG1	ATCTTCTACAAACCCATTTCAGACCAATGCCAGAGGAGCAACAGGTATGTCCCGCCAGAA	33.8333	27.1667	5.5544	4.41797	32	38	31.5	37.5	22	22	5.51999	5.51474	5.62847	4.60306	4.29545	4.35541	hsa-miR-1468-3p	hsa-miR-497-5p	hsa-miR-15a-5p	hsa-miR-424-5p	hsa-miR-195-5p
ASCRP3002910	0.00633013	0.00864435	2.16787	up	hsa_circRNA_406652		25070500	chr5	+	119952789	119954260	exonic	ENST00000505123	PRR16	ATCTTCTCAATCAAATTCTACTTCAGAGAAGCTCCATTACCTACTCCCACCTCCCCACAT	520.667	817.667	10.1455	9.02919	664	552	346	806.5	836.5	810	10.5484	10.0618	9.82624	9.00858	9.03081	9.04818	hsa-miR-4676-3p	hsa-miR-675-3p	hsa-miR-3065-3p	hsa-miR-892c-3p	hsa-miR-624-5p
ASCRP3002911	0.00618653	0.00846933	3.70019	up	hsa_circRNA_001718	hsa_circ_0001718	circBase	chr7	-	75625762	75634722	sense overlapping	NM_016086	STYXL1	ATCTTCTCCGAGGCCCACCGAAGGGAACTGGATGCATTTCAGCCATACCCCATTGAAATC	54	29	6.55662	4.66902	36	70	56	36	25	26	5.84263	6.94801	6.87921	4.65647	4.65647	4.69411	hsa-miR-6855-5p	hsa-miR-4739	hsa-miR-619-5p	hsa-miR-7851-3p	hsa-miR-5787
ASCRP3002951	6.178e-08	2.279e-06	561.301	up	hsa_circRNA_100035	hsa_circ_0009117	circBase	chr1	-	8555122	8674745	exonic	NM_012102	RERE	ATGACACCACTCTGAATGCACTGAACACAGTCCACAACTCCCAGGCCTGTTGCAGATCTC	7622	38.6667	14.1007	4.9681	8365	8086	6415	43	37	36	14.2765	13.9718	14.0539	4.95278	4.95666	4.99486	hsa-miR-105-5p	hsa-miR-16-5p	hsa-miR-424-5p	hsa-miR-15a-5p	hsa-miR-377-3p
ASCRP3002964	0.000197525	0.000447568	3.07298	up	hsa_circRNA_003711	hsa_circ_0003711	circBase	chr5	-	133494145	133509713	exonic	NM_170679	SKP1	ATGACTTTACTGAAGAGGAGGAAGCCCAGATGCCTTCAATTAAGTTGCAGAGTTCTGATG	40.6667	22.8333	6.07389	4.45426	45	42	35	25	21	22.5	6.28792	6.00868	5.92508	4.34065	4.49524	4.52688	hsa-miR-4677-5p	hsa-miR-431-5p	hsa-miR-182-5p	hsa-miR-5000-5p	hsa-miR-153-5p
ASCRP3002965	1.3475e-07	3.129e-06	53.3593	up	hsa_circRNA_100295	hsa_circ_0013451	circBase	chr1	-	109910029	109912211	exonic	NM_002959	SORT1	ATGACTTTTGGACAGTCCAAGCTATATCGAAGCATGTGTTTGATGATCTCAGAGGCTCAG	533.5	25.6667	10.1936	4.45592	547	611	442.5	36	21	20	10.219	10.1862	10.1756	4.58814	4.42422	4.35541	hsa-miR-219a-5p	hsa-miR-138-2-3p	hsa-miR-493-5p	hsa-miR-150-3p	hsa-miR-512-3p
ASCRP3002980	7.1691e-07	7.439e-06	36.2236	up	hsa_circRNA_007482	hsa_circ_0007482	circBase	chr9	+	137582757	137593179	exonic	NM_000093	COL5A1	ATGAGGAGGTGTTTGAGCTCAGCCAGCAGATCTCCTGAAGGTTCTAGATTTTCACAACTT	466.667	34.6667	9.99082	4.81196	503	536	361	39	34	31	10.0952	9.99219	9.88501	4.66598	4.91343	4.85647	hsa-miR-6746-5p	hsa-miR-639	hsa-miR-608	hsa-miR-8082	hsa-miR-4534
ASCRP3002987	1.26118e-05	5.4953e-05	7.77171	up	hsa_circRNA_049587	hsa_circ_0049587	circBase	chr19	-	12826218	12826553	exonic	NM_013433	TNPO2	ATGATCCCCAAGTTCCTGCAGTTCTTCAAGCACTGCAGTCCCAAGATCCGGCATTCTCAT	91.6667	28.3333	7.53029	4.57205	105	95	75	33	26	26	7.74239	7.41548	7.43298	4.49524	4.61292	4.608	hsa-miR-509-3-5p	hsa-miR-4660	hsa-miR-1205	hsa-miR-6132	hsa-miR-4418
ASCRP3002990	4.36877e-05	0.000138845	3.3302	up	hsa_circRNA_103260	hsa_circ_0063846	circBase	chr22	+	47188416	47308084	exonic	NM_014346	TBC1D22A	ATGATCTCGTCACTCCTTTCTTTGTGGTCTTCATTTGTGAATACATAGCATCCAGCACGT	66.3333	50.1667	6.99397	5.25837	76	69	54	56.5	49	45	7.1562	6.93432	6.89141	5.26565	5.32083	5.18862	hsa-miR-28-5p	hsa-miR-93-3p	hsa-miR-708-5p	hsa-miR-328-3p	hsa-miR-138-5p
ASCRP3002991	6.74e-09	9.72e-07	33.8528	up	hsa_circRNA_042339	hsa_circ_0042339	circBase	chr17	-	18243356	18250970	exonic	NM_004169	SHMT1	ATGATCTTCTACAGGAAAGGCTCCCCTGCAAACTTTGCTGTGTACACTGCCCTGGTGGAA	1465	155.5	11.789	6.70784	1630	1606	1159	156	156.5	154	11.8233	11.7464	11.7974	6.672	6.71554	6.73599	hsa-miR-1207-3p	hsa-miR-3945	hsa-miR-329-5p	hsa-miR-6771-5p	hsa-miR-3972
ASCRP3003024	5.03111e-05	0.000154958	3.03425	up	hsa_circRNA_404463		25070500	chr1	-	27440281	27440777	intronic	ENST00000545949	SLC9A1	ATGCCCATGTCCAAACGGTTTCCATGTGATCCCCACTATCTCAAGCATCGTCCCGGAGAG	55	41.6667	6.63297	5.03163	62	56	47	46.5	41	37.5	6.79835	6.54643	6.55412	5.00238	5.08263	5.00987	hsa-miR-4660	hsa-miR-4459	hsa-miR-214-3p	hsa-miR-6089	hsa-miR-3619-5p
ASCRP3003045	5.08e-09	9.04e-07	178.376	up	hsa_circRNA_089739	hsa_circ_0089739	circBase	chr9	+	140671069	140676849	exonic	NM_024757	EHMT1	ATGCTGGTTCAGGGTAATTTTATGGAGTGTCAGCCCGAGAGCAGCATCTCTCACCGTTTC	2041.33	30.5	12.2451	4.76629	2253	2188	1683	36	28	27.5	12.3084	12.1883	12.2385	4.72626	4.79283	4.77976	hsa-miR-4745-3p	hsa-miR-1538	hsa-miR-1915-5p	hsa-miR-1301-3p	hsa-miR-138-5p
ASCRP3003051	1.97529e-06	1.4841e-05	14.3528	up	hsa_circRNA_086412	hsa_circ_0086412	circBase	chr9	-	16435031	16437522	exonic	uc003zmi.3	BNC2	ATGGAAAGAACCATAGGTCCAGGACATCGAGACAGCCTGCATCTCCGTAGGATGCTGCTG	225	45.5	9.0174	5.17414	245	223	207	45.5	46	45	9.07283	8.9004	9.07896	5.03208	5.25309	5.23724	hsa-miR-378g	hsa-miR-6779-5p	hsa-miR-4674	hsa-miR-149-5p	hsa-miR-92a-1-5p
ASCRP3003063	5.4788e-07	6.281e-06	45.9887	up	hsa_circRNA_102424	hsa_circ_0004720	circBase	chr19	+	5039846	5047680	exonic	NM_015015	KDM4B	ATGGACCTGTACAGCATCAACTACCTGCACTTTGGGGAGCCTAAGTCCTGATCATCCCCC	452.833	26.3333	9.96736	4.44416	403.5	528	427	32	23	24	9.80529	9.97078	10.126	4.41861	4.49524	4.41861	hsa-miR-197-3p	hsa-miR-487a-3p	hsa-miR-524-5p	hsa-miR-154-3p	hsa-miR-323a-5p
ASCRP3003071	2.29398e-05	8.4964e-05	11.8673	up	hsa_circRNA_001201	hsa_circ_0001816	circBase	chr8	-	97304862	97305111	antisense	NM_014754	PTDSS1	ATGGAGGTATTTATTGATTGACCTCCTAAAACATCAACACAGGTTCTCATCAGCTCCCCC	126	25	8.01755	4.44863	143	142	93	31	23	21	8.23786	8.08708	7.72771	4.49524	4.49524	4.35541	hsa-miR-29a-5p	hsa-miR-216a-5p	hsa-miR-214-5p	hsa-miR-95-5p	hsa-miR-330-3p
ASCRP3003078	2.43892e-05	8.8833e-05	3.98966	up	hsa_circRNA_103297	hsa_circ_0064416	circBase	chr3	+	13542212	13544480	exonic	NM_024827	HDAC11	ATGGATGTCTACAACCGCCACATCTACCCAGGGGACCGCTTTGCCAAGCGGGGTGGCTTC	74.3333	46.3333	7.17265	5.17638	80	82	61	53	42	44	7.30844	7.20468	7.00482	5.18862	5.1519	5.18862	hsa-miR-574-3p	hsa-miR-671-5p	hsa-miR-197-5p	hsa-miR-153-3p	hsa-miR-331-3p
ASCRP3003088	6.76161e-06	3.4308e-05	24.1652	up	hsa_circRNA_100208	hsa_circ_0012283	circBase	chr1	+	46383010	46425149	exonic	uc001coz.1	MAST2	ATGGCCACACAGAATCTCTACCCTTTGCCGAGGAGCTGAAGTAAACCAGCACATGTTTTC	285.333	30	9.29799	4.70312	343	296	217	33	27	30	9.56377	9.15263	9.17755	4.58814	4.69411	4.82712	hsa-miR-34c-5p	hsa-miR-574-5p	hsa-miR-365a-5p	hsa-miR-595	hsa-miR-330-3p
ASCRP3003104	3.07582e-06	1.9897e-05	2.27142	up	hsa_circRNA_102150	hsa_circ_0045038	circBase	chr17	-	59955247	59958532	exonic	NM_020748	INTS2	ATGGTTCTTAATACTGTGATGCCTAGAAGGGTTGCATTCAGCTTTACTACGTCTCCTTGC	36.6667	28.6667	5.81729	4.6337	34	42	34	35	25	26	5.79363	5.86137	5.79687	4.58814	4.65647	4.65647	hsa-miR-452-5p	hsa-miR-30c-2-3p	hsa-miR-30c-1-3p	hsa-miR-432-5p	hsa-miR-548b-3p
ASCRP3003107	1.74047e-05	6.9445e-05	17.7866	up	hsa_circRNA_012173	hsa_circ_0012173	circBase	chr1	+	45241705	45244412	exonic	NM_001012	RPS8	ATGTAATAAAGGTGTTTATTGTTTTGTTCCCACAGCATCTCTCGGGACAACTGGCACAAG	225.333	33.6667	8.98365	4.83092	297	212	167	36	32	33	9.29857	8.82619	8.82619	4.69411	4.91343	4.88523	hsa-miR-578	hsa-miR-6764-5p	hsa-miR-665	hsa-miR-6809-3p	hsa-miR-6760-3p
ASCRP3003113	0.000845633	0.00147811	2.11737	up	hsa_circRNA_080790	hsa_circ_0080790	circBase	chr7	-	75956107	75988342	exonic	NM_012479	YWHAG	ATGTAGCTGTCGTACATTGAGCAAATAAACTTACAGATCTGACGCCAGTGAGGGGGTTGT	34.5	29.6667	5.69381	4.61153	32	41.5	30	41	24	24	5.58154	5.83423	5.66566	4.79283	4.56801	4.47376	hsa-miR-3916	hsa-miR-6758-3p	hsa-miR-7158-5p	hsa-miR-6892-3p	hsa-miR-4668-5p
ASCRP3003117	1.7385e-06	1.3571e-05	26.6324	up	hsa_circRNA_007951	hsa_circ_0007951	circBase	chr2	+	204267298	204291992	exonic	ENST00000417864	ABI2	ATGTCATCAAGAAGAATGACGATGGTCATCCTGTACAGTTCTACAGCATGAATAGGCCTG	277.833	26.6667	9.23764	4.50253	274.5	348.5	210.5	36	22	22	9.1916	9.42777	9.09356	4.58814	4.42422	4.49524	hsa-miR-6870-5p	hsa-miR-1248	hsa-miR-4459	hsa-miR-3689d	hsa-miR-7111-5p
ASCRP3003121	0.00012763	0.000319367	12.8298	up	hsa_circRNA_405751		25070500	chr19	+	18252691	18258434	exonic	NM_015016	MAST3	ATGTCCCAGCAGGTCTACAGCAGCTCTGAGTTCCTGGCCGTCCAGCCCACTCCTACCTTC	516.667	133.333	10.1673	6.48589	384	736	430	144	127.5	128.5	9.74828	10.6161	10.1375	6.5257	6.44865	6.48333	hsa-miR-5001-5p	hsa-miR-6756-5p	hsa-miR-762	hsa-miR-3620-5p	hsa-miR-5787
ASCRP3003122	2.08604e-05	7.9132e-05	7.18519	up	hsa_circRNA_028671	hsa_circ_0028671	circBase	chr12	-	118682698	118693460	exonic	NM_016281	TAOK3	ATGTCCTATAGTGGGAAGCAGACCCATGAGGTACTGAAGATTTACCCCCCAAAAAAAATT	80.1667	23.3333	7.3276	4.48258	74	89	77.5	27	21	22	7.12983	7.33884	7.51415	4.38448	4.49524	4.56801	hsa-miR-4301	hsa-miR-326	hsa-miR-3674	hsa-miR-3155a	hsa-miR-1468-3p
ASCRP3003141	5.06297e-06	2.7673e-05	2.64212	up	hsa_circRNA_401724		25242744	chr17	-	16247910	16253343	exonic	NM_181716	CENPV	ATGTGGCGTTCAGAGCTTCTATACTCCACGATCAAACCCCGGAGGCTTCGTGAATACCAG	57119	31625.3	15.6969	14.2952	58244	55894	57219	31738	31917	31221	15.7379	15.615	15.7379	14.3161	14.2929	14.2765	hsa-miR-7160-5p	hsa-miR-3671	hsa-miR-4659a-3p	hsa-miR-93-3p	hsa-miR-4635
ASCRP3003152	0.00127461	0.00207889	2.13627	up	hsa_circRNA_100454	hsa_circ_0007015	circBase	chr1	-	214625147	214638300	exonic	NM_005401	PTPN14	ATGTTCTATGTGCCAAATGTGTCATGGCTTCAGCAAGAGGCCACAAGCTATCTTCCAGAG	33.3333	23.6667	5.58811	4.49302	33	38	29	26.5	23	21.5	5.72482	5.64538	5.39413	4.31973	4.63244	4.52688	hsa-miR-766-3p	hsa-miR-642a-3p	hsa-miR-519d-5p	hsa-miR-326	hsa-miR-96-5p
ASCRP3003155	1.9326e-05	7.4799e-05	18.8242	up	hsa_circRNA_100412	hsa_circ_0015454	circBase	chr1	+	179316734	179319566	exonic	NM_003101	SOAT1	ATGTTCTTTGGAAGTGTGCTGATTCTCTTCCTTACTTTTTTTGCCTTTTTGCACTGCTGG	745.167	139.667	10.7984	6.56388	812	907	516.5	145	137	137	10.9242	11.0274	10.4436	6.56813	6.5554	6.56813	hsa-miR-545-3p	hsa-miR-432-5p	hsa-miR-19b-3p	hsa-miR-19a-3p	hsa-miR-214-3p
ASCRP3003163	5.73092e-05	0.000171527	7.01641	up	hsa_circRNA_091743	hsa_circ_0091743	circBase	chrX	+	152771320	152775004	exonic	NM_001711	BGN	ATTAAAGAAACACCGTGCAACGTGGCCCTCGTCCTGGTGAACAACAAGATCTCCAAGATC	130.333	52.3333	8.10176	5.29103	109	164	118	57	50	50	7.8034	8.30706	8.19481	5.22444	5.29656	5.35207	hsa-miR-939-5p	hsa-miR-6848-5p	hsa-miR-4728-5p	hsa-miR-762	hsa-miR-6721-5p
ASCRP3003180	3.9329e-05	0.000128338	2.42412	up	hsa_circRNA_400230		25242744	chr1	-	52289335	52293541	exonic	NM_002525	NRD1	ATTACATGACTTTAGTGGTTCAATCCAAAGATGGGCGCAGTTCTTCATCCACCCACTAAT	40.3333	34.5	6.06909	4.79163	39	44	38	47.5	27	29	6.07617	5.97944	6.15167	4.86886	4.72626	4.77976	hsa-miR-16-2-3p	hsa-miR-5197-3p	hsa-miR-676-5p	hsa-miR-32-3p	hsa-miR-421
ASCRP3003182	2.85024e-06	1.9012e-05	6.05384	up	hsa_circRNA_401418		25242744	chr15	-	52876941	52885933	exonic	NM_019600	FAM214A	ATTACGCTACCTCATACATCTGAGGAATCTGTCTTGAACTATCGTTTCGATCCTCTCGGC	69.8333	24.3333	7.05871	4.46086	73	76.5	60	29	22	22	7.12983	7.06127	6.98502	4.41861	4.56801	4.39595	hsa-miR-6809-3p	hsa-miR-4753-3p	hsa-miR-197-3p	hsa-miR-6891-5p	hsa-miR-6844
ASCRP3003197	6.31164e-05	0.00018542	9.01929	up	hsa_circRNA_405294		25070500	chr14	+	104037959	104053701	exonic	NM_032374	APOPT1	ATTATAACAGGTCTCAAGATTCTGCCCTCCAAGAAAGTCTTGCCATGATTGGATAGGACC	145.5	46.6667	8.29348	5.12046	122	185.5	129	57	42	41	7.96296	8.57794	8.33953	5.18201	5.08263	5.09675	hsa-miR-3140-3p	hsa-miR-4659a-3p	hsa-miR-4659b-3p	hsa-miR-4256	hsa-miR-526b-5p
ASCRP3003198	3.3487e-07	4.718e-06	44.9799	up	hsa_circRNA_102100	hsa_circ_0044226	circBase	chr17	-	45214517	45221348	exonic	NM_001256	CDC27	ATTATAATGCATGTACAACACCTCAGGTATTGAGCCCCACTATTACATCTCCCCCAAACG	2084.67	165.167	12.2723	6.78111	1822	2429	2003	175	163	157.5	12.109	12.3333	12.3747	6.81659	6.76557	6.76115	hsa-miR-153-5p	hsa-miR-532-5p	hsa-miR-26a-1-3p	hsa-miR-373-5p	hsa-miR-503-3p
ASCRP3003207	1.8935e-07	3.682e-06	16.3524	up	hsa_circRNA_405580		25070500	chr17	-	40152499	40155575	exonic	ENST00000585866	DNAJC7	ATTATTATACAAAAGCCATAGTCCCACGCCTTTGACATCTCATCCTTCAGTCCCTTTGCT	358	69	9.67355	5.64212	358	429	287	75	67	65	9.68038	9.76164	9.57863	5.6236	5.65018	5.65257	hsa-miR-217	hsa-miR-556-5p	hsa-miR-3184-3p	hsa-miR-199b-5p	hsa-miR-1299
ASCRP3003224	2.3719e-07	3.993e-06	296.172	up	hsa_circRNA_000433	hsa_circ_0000433	circBase	chr12	-	104517003	104522295	exonic	NM_006166	NFYB	ATTCAGAGAGATGGATGGTGACAGTTCTACAACAGATGCTTCTCAACTAGGAATCTCTGC	3414.33	29.6667	12.8561	4.64577	3902	3846	2495	35	27	27	13.0568	12.8275	12.6839	4.60306	4.72626	4.608	hsa-miR-335-3p	hsa-miR-7975	hsa-miR-5696	hsa-miR-450b-5p	hsa-miR-6884-5p
ASCRP3003233	1.7675e-07	3.591e-06	275.987	up	hsa_circRNA_068109	hsa_circ_0068109	circBase	chr3	+	179424721	179439377	exonic	NM_003940	USP13	ATTCCAGAGAGCGTAACAATTGCTTGTGATGCAGTTCTCAGCTCAAAATCTCCATACAGA	3493	32.1667	12.8612	4.75277	3624	4444	2411	41.5	29	26	12.9338	12.9917	12.6582	4.80579	4.72626	4.72626	hsa-miR-345-5p	hsa-miR-6838-3p	hsa-miR-4720-5p	hsa-miR-664a-3p	hsa-miR-1255b-2-3p
ASCRP3003251	2.30768e-06	1.6523e-05	3.25255	up	hsa_circRNA_100726	hsa_circ_0002456	circBase	chr10	+	128923737	128926028	exonic	NM_001380	DOCK1	ATTCTGAACTCATTACTGCAGAGAGATCCTGCTTCCCATGATGACCGATCAGCTCAAGTA	48.5	32	6.46582	4.76424	49	54	42.5	38	28	30	6.50599	6.46711	6.42436	4.69411	4.79283	4.80579	hsa-miR-597-3p	hsa-let-7a-2-3p	hsa-miR-660-3p	hsa-miR-486-5p	hsa-miR-874-5p
ASCRP3003257	3.44e-09	8.64e-07	655.644	up	hsa_circRNA_103621	hsa_circ_0001402	circBase	chr4	+	38091552	38104778	exonic	NM_015173	TBC1D1	ATTCTTATTGACCTTGATTATTCAGAGCTGGGAGAGCTTCCCCCACGATCTCCTTTAGAA	16163.7	63.3333	14.9038	5.54707	17771	17393	13327	65.5	62	62.5	14.9285	14.9285	14.8545	5.47204	5.56893	5.60025	hsa-miR-891a-3p	hsa-miR-204-3p	hsa-miR-582-3p	hsa-miR-328-5p	hsa-miR-603
ASCRP3003268	0.000103207	0.000269469	3.31782	up	hsa_circRNA_000474	hsa_circ_0000474	circBase	chr13	+	37206994	37207366	intergenic			ATTGAAGGACAAGTAGGAGTTTGCTTGATTCAAAGGTGGGAAAGACAATCTCCAGCAATG	44	24.6667	6.24973	4.5195	47	43	42	29	21	24	6.39323	6.03459	6.32138	4.49524	4.49524	4.56801	hsa-miR-4760-3p	hsa-miR-6873-3p	hsa-miR-4753-3p	hsa-miR-664a-3p	hsa-miR-4723-3p
ASCRP3003279	1.492e-07	3.341e-06	2.22105	up	hsa_circRNA_406775		25070500	chr6	+	41076043	41090988	exonic	NR_026938	ADCY10P1	ATTGATGGAACCAAAGAGAAGAAGACAAAGTTAGGTCTACCTGCAAGTCGGATTTCCCAG	32.6667	23.6667	5.56796	4.41672	35	34	29	27	21	23	5.58154	5.58154	5.5408	4.40732	4.42422	4.41861	hsa-miR-548s	hsa-miR-103a-2-5p	hsa-miR-6873-5p	hsa-miR-4644	hsa-miR-5088-3p
ASCRP3003281	5.9224e-07	6.597e-06	25.8248	up	hsa_circRNA_025196	hsa_circ_0025196	circBase	chr12	+	6646085	6647162	exonic	NM_002046	GAPDH	ATTGCCCTCAACGACCACTTTGTCAAGCTCATTTCCTGGCGAGATCCCTCCAAAATCAAG	300	30.5	9.38912	4.69844	311	311	278	37	26.5	28	9.37189	9.25928	9.53619	4.65647	4.71257	4.72626	hsa-miR-194-3p	hsa-miR-6755-3p	hsa-miR-936	hsa-miR-3972	hsa-miR-4529-5p
ASCRP3003292	6.108e-08	2.272e-06	8.79705	up	hsa_circRNA_103598	hsa_circ_0069104	circBase	chr4	+	6925099	7002978	exonic	NM_020773	TBC1D14	ATTGGCAACGAGTTAAATATCACCCACGTTTCTCCTTGGACCAAGATGACTGATGGAAAA	118	34	7.96686	4.82984	125	127.5	101.5	41	30	31	8.02451	7.93105	7.94502	4.80579	4.84396	4.83977	hsa-miR-103a-2-5p	hsa-miR-670-3p	hsa-miR-639	hsa-miR-885-3p	hsa-miR-637
ASCRP3003309	3.5211e-07	4.783e-06	60.1449	up	hsa_circRNA_027733	hsa_circ_0027733	circBase	chr12	-	95365109	95365396	intronic	ENST00000552205	NDUFA12	ATTGTGTGACTAAGCATCGTTGGCTTCACAGTATGACTGATGATCCTCCAACAACAAAAC	613.833	28.8333	10.4647	4.55437	616.5	722.5	502.5	43	22	21.5	10.3951	10.5833	10.4158	4.69411	4.49524	4.47376	hsa-miR-4680-3p	hsa-miR-26b-3p	hsa-miR-5187-3p	hsa-miR-769-3p	hsa-miR-4650-3p
ASCRP3003330	4.116e-08	1.882e-06	153.589	up	hsa_circRNA_100853	hsa_circ_0022997	circBase	chr11	+	66288740	66291353	exonic	NM_024649	BBS1	ATTTATCGTGACAAGGCCCTGCTCAATGTCATCCACACCCCGATGAGCCTTCCCAGCGTC	3068	61.3333	12.7537	5.4908	3371	3298	2535	66.5	59	58.5	12.8818	12.6681	12.7113	5.47204	5.49088	5.50947	hsa-miR-188-3p	hsa-miR-581	hsa-miR-665	hsa-miR-193a-3p	hsa-miR-889-5p
ASCRP3003342	3.62424e-05	0.000120051	5.22422	up	hsa_circRNA_100179	hsa_circ_0011871	circBase	chr1	+	40434005	40434149	exonic	NM_032793	MFSD2A	ATTTCTACCCTCAGTCTGGAGTCCATGCTGCCTGATGTCATTGACGACTTCCATCTGAAG	71.6667	31	7.10732	4.7221	80.5	75	59.5	35	29	29	7.30844	7.02849	6.98502	4.61292	4.72626	4.82712	hsa-miR-641	hsa-miR-520a-5p	hsa-miR-765	hsa-miR-508-5p	hsa-miR-194-3p
ASCRP3003371	7.1575e-07	7.439e-06	152.689	up	hsa_circRNA_102234	hsa_circ_0046292	circBase	chr17	+	79941429	79943483	exonic	NM_024083	ASPSCR1	ATTTTCCACAGATCAGGTTTCAGAGGAGCGTGCTCGACCTTTCTCTCCAGTGGAGATTTG	7996	180.333	14.171	6.91655	6973	9086	7929	173	188	180	13.9365	14.2047	14.3718	6.82722	6.98074	6.94167	hsa-miR-593-5p	hsa-miR-657	hsa-miR-518a-5p	hsa-miR-527	hsa-miR-127-5p
ASCRP3003409	1.7059e-07	3.548e-06	13.4925	up	hsa_circRNA_104575	hsa_circ_0083766	circBase	chr8	+	27382878	27394372	exonic	NM_001979	EPHX2	CAAAAGCCTCTTCAGAGCAAGCGATGAGGGCGGTGGCCAGTTTGAATACTCCCTTCATAC	142	26.1667	8.25305	4.49897	146	159	121	34	21	23.5	8.25134	8.26996	8.23786	4.48454	4.42422	4.58814	hsa-miR-519e-5p	hsa-miR-519d-5p	hsa-miR-200b-3p	hsa-miR-145-5p	hsa-miR-515-5p
ASCRP3003430	5.22384e-05	0.000160332	6.94739	up	hsa_circRNA_104112	hsa_circ_0076522	circBase	chr6	+	43417159	43417272	exonic	NM_033450	ABCC10	CAAACGCTTTGCCAACAAGACAGTGCTGACCATTGCCCATAGATCCTGTGTATCGATGAG	86.5	29.5	7.41497	4.6185	78	101	80.5	38.5	22	28	7.24803	7.44959	7.5473	4.63244	4.39595	4.82712	hsa-miR-383-3p	hsa-miR-511-5p	hsa-miR-646	hsa-miR-505-3p	hsa-miR-182-5p
ASCRP3003457	0.000166771	0.000392891	4.42696	up	hsa_circRNA_405103		25070500	chr12	+	123875176	123880979	exonic	NM_020382	SETD8	CAAAGCCGAGCTGCAGGAGAACGTATTTACCGGGCAGTCAAAGATCTATTCCTACATGAG	54.3333	25.3333	6.64145	4.49514	47	66	50	32	21	23	6.33708	6.85864	6.72864	4.51641	4.47376	4.49524	hsa-miR-6809-3p	hsa-miR-8065	hsa-miR-3944-3p	hsa-miR-1180-3p	hsa-miR-1236-3p
ASCRP3003461	1.10978e-05	4.94e-05	2.61296	up	hsa_circRNA_001580	hsa_circ_0001580	circBase	chr6	+	18160113	18166609	exonic	NM_153042	KDM1B	CAAAGCTTTCATGGCAGACCAGCAACTCCCCTACTGGATTATTTAATGTAATGGCAACTC	62.5	63.8333	6.91489	5.5292	64	65	58.5	68.5	63	60	6.91352	6.83619	6.99495	5.51474	5.57399	5.49888	hsa-miR-330-3p	hsa-miR-4659a-3p	hsa-miR-4659b-3p	hsa-miR-4778-3p	hsa-miR-6747-3p
ASCRP3003465	2.60816e-06	1.7884e-05	3.44476	up	hsa_circRNA_006802	hsa_circ_0006802	circBase	chr12	-	50059614	50062337	exonic	NM_175736	FMNL3	CAAAGTACTAAGGGAGCTGGAGATCTCTCTTCGCACCAACCACATTGGAGCTCCATGAAC	87.3333	70.1667	7.45802	5.67362	91	95	76	73	69.5	68	7.50358	7.4375	7.43298	5.59404	5.71341	5.71341	hsa-miR-615-5p	hsa-miR-6806-3p	hsa-miR-619-3p	hsa-miR-3653-5p	hsa-miR-1976
ASCRP3003475	3.09785e-05	0.000106222	6.30256	up	hsa_circRNA_407295		25070500	chrX	-	67494579	67518938	exonic	NM_002547	OPHN1	CAAATAGGCTTCACCAAGATTATTCTTCTGCTGTTCAGAAATTTTCCCAGACGCTGCAGT	74	25	7.18249	4.52655	85	80	57	30	22	23	7.40204	7.17712	6.96832	4.51641	4.49524	4.56801	hsa-miR-545-3p	hsa-miR-34a-3p	hsa-miR-541-5p	hsa-miR-551b-5p	hsa-miR-1184
ASCRP3003505	5.75811e-05	0.000172155	9.19775	up	hsa_circRNA_068482	hsa_circ_0068482	circBase	chr3	+	186756529	186769134	exonic	NM_003032	ST6GAL1	CAACAAGATGTGGGCACAAAAACTACCATTCGCCTGATGAACTCTCAGATGAGTTTTGAT	95.3333	23.6667	7.56355	4.36227	79	116	91	29	22	20	7.24803	7.74239	7.70023	4.38448	4.49524	4.20708	hsa-miR-4757-5p	hsa-miR-6744-3p	hsa-miR-6779-5p	hsa-miR-9500	hsa-miR-1228-3p
ASCRP3003506	4.54355e-05	0.000143465	15.9119	up	hsa_circRNA_401439		25242744	chr15	-	65350764	65351756	exonic	NM_016563	RASL12	CAACAAGCTGGACATGGCTCAGTACAGAGGACACCTACAGCTCCGAGGAGACTGTGGACC	170.167	29.6667	8.58256	4.59052	154	185.5	171	43	21	25	8.31652	8.56165	8.8695	4.75771	4.31973	4.69411	hsa-miR-637	hsa-miR-196b-5p	hsa-miR-6874-3p	hsa-miR-6879-5p	hsa-miR-3622b-5p
ASCRP3003515	0.00164986	0.00259543	3.39131	up	hsa_circRNA_101580	hsa_circ_0005203	circBase	chr15	+	71433787	71447271	exonic	NM_024817	THSD4	CAACACAGGAAGGACTTGAACGCAACTCCCAATTGCAGAAAATTGGCAACGTCTCTGAAG	51.6667	31.1667	6.49864	4.7368	42	59	54	36	27	30.5	6.07617	6.582	6.83777	4.61292	4.75771	4.83977	hsa-miR-298	hsa-miR-195-5p	hsa-miR-16-5p	hsa-miR-637	hsa-miR-541-3p
ASCRP3003522	3.20151e-06	2.0424e-05	10.9034	up	hsa_circRNA_002194	hsa_circ_0002194	circBase	chr4	-	37633006	37636745	exonic	NM_001085399	RELL1	CAACACCTGTGAAGAGAGAACGCAGTGGCACAGAGTAGCAGCCCCGTGACCCCCAGCACA	166.667	45.3333	8.54	5.09329	166	177	157	48	42	46	8.4668	8.4668	8.68639	4.9797	5.13146	5.16871	hsa-miR-6833-3p	hsa-miR-3191-5p	hsa-miR-6873-3p	hsa-miR-4768-5p	hsa-miR-6840-3p
ASCRP3003524	1.8566e-07	3.654e-06	18.2606	up	hsa_circRNA_028595	hsa_circ_0028595	circBase	chr12	+	117178149	117178899	exonic	NM_032814	RNFT2	CAACACGGATAACATTCCACCTGAAAGGTTTGGAGTCTCTGGCAAGCTCCCCTGACTGTG	232	34.6667	9.02675	4.83609	258	255	183	40	32	32	9.10255	9.02251	8.9552	4.76657	4.85647	4.88523	hsa-miR-4525	hsa-miR-6752-5p	hsa-miR-525-5p	hsa-miR-520a-5p	hsa-miR-6887-3p
ASCRP3003528	3.4391e-06	2.1502e-05	26.4395	up	hsa_circRNA_001856	hsa_circ_0001856	circBase	chr9	-	36375930	36390613	exonic	NM_022781	RNF38	CAACAGAAGAAGATATCTCCCGGGGCCAATTCAGCATCTCTACCTGGCCATCCTAACAAG	344	35	9.59048	4.86586	399.5	388.5	244	42	31	32	9.79937	9.61634	9.35574	4.82712	4.88523	4.88523	hsa-miR-518c-5p	hsa-miR-6834-5p	hsa-miR-6805-5p	hsa-miR-4510	hsa-miR-30c-2-3p
ASCRP3003529	5.34628e-05	0.000163404	2.04247	up	hsa_circRNA_029830	hsa_circ_0029830	circBase	chr13	+	28712642	28835595	exonic	NM_175854	PAN3	CAACAGACATTTAATAACAATGGCTCAAATTGATCAAGCAGATATGCCAGCTCCCCGGGC	33.6667	31.3333	5.73459	4.70427	33	37	31	43	24	27	5.72482	5.75185	5.72709	4.80579	4.61292	4.69411	hsa-miR-6089	hsa-miR-1237-5p	hsa-miR-6746-3p	hsa-miR-593-5p	hsa-miR-1181
ASCRP3003544	5.8676e-07	6.586e-06	22.3107	up	hsa_circRNA_007630	hsa_circ_0007630	circBase	chr3	+	152163070	152165562	exonic	NM_021038	MBNL1	CAACATGCAGTTACAACAGCATACAGCATTTCTCCCACCAGGTATGTCGAGAGTACCAAC	475.333	64.5	10.0168	5.53716	438	587	401	67.5	67	59	9.89994	10.0952	10.0553	5.47204	5.64057	5.49888	hsa-miR-5047	hsa-miR-1184	hsa-miR-7156-3p	hsa-miR-134-5p	hsa-miR-4716-3p
ASCRP3003547	5.00458e-05	0.000154358	2.75204	up	hsa_circRNA_100987	hsa_circ_0004296	circBase	chr11	-	128354717	128360471	exonic	NM_005238	ETS1	CAACATGTGCATGGGGAGGACCAGTCGTGATATGGAATGTGCAGATGTCCCACTATTAAC	37.1667	22.6667	5.89109	4.43058	39.5	39	33	25	21	22	6.00119	5.80657	5.8655	4.34065	4.42422	4.52688	hsa-miR-136-5p	hsa-miR-432-5p	hsa-miR-544a	hsa-miR-29b-2-5p	hsa-miR-769-3p
ASCRP3003587	2.50022e-05	9.0391e-05	5.03237	up	hsa_circRNA_002561	hsa_circ_0002561	circBase	chr3	-	49094294	49095323	exonic	NM_017730	QRICH1	CAACTCCAAGTTACTTGTTCAGTCCAGGTGCAGGTACAGCAGTCTCCGCAACAGGTCTCG	114.667	66	7.90753	5.57629	105	143	96	72	64	62	7.77349	8.11272	7.83638	5.5408	5.59404	5.59404	hsa-miR-6071	hsa-miR-3692-5p	hsa-miR-4663	hsa-miR-8089	hsa-miR-4691-3p
ASCRP3003636	2.5801e-07	4.133e-06	30.9471	up	hsa_circRNA_001606	hsa_circ_0001606	circBase	chr6	-	42980912	42981094	sense overlapping	NM_014623	MEA1	CAAGATCCTGAACAAGAGGAGGAGACACCATGGGCCCTGAGCGTATCTTCCCCAATCAGA	334.333	29	9.57871	4.62698	356	358	289	36	26	25	9.68038	9.45783	9.59792	4.58814	4.6848	4.608	hsa-miR-670-3p	hsa-miR-4326	hsa-miR-1237-3p	hsa-miR-6085	hsa-miR-659-3p
ASCRP3003640	2.65246e-05	9.4264e-05	2.43231	up	hsa_circRNA_403406		25242744	chr5	+	109103235	109125228	exonic	NM_002372	MAN2A1	CAAGATTCTCTGCCACAAAAAAATATAATAAGGCTGAGTGCGGAGCCAAGGAGTGAAACC	36.8333	26.6667	5.85356	4.57123	37	40.5	33	32	23	25	5.8819	5.8819	5.79687	4.46834	4.61292	4.63244	hsa-miR-4743-3p	hsa-miR-519d-5p	hsa-miR-6754-5p	hsa-miR-548g-3p	hsa-miR-5706
ASCRP3003662	7.08367e-05	0.000202806	3.50431	up	hsa_circRNA_007557	hsa_circ_0007557	circBase	chr3	-	125032151	125042288	exonic	NM_021964	ZNF148	CAAGGACTACAGTATGCACTTAATGTCCCTGAATCGGATGGCATAAGTGATTAAGGTGGT	41.6667	21.3333	6.13462	4.32548	44	46	35	26	19	19	6.24893	6.22984	5.92508	4.29545	4.36127	4.31973	hsa-miR-500a-5p	hsa-miR-591	hsa-miR-3689b-5p	hsa-miR-3689a-5p	hsa-miR-3689e
ASCRP3003687	4.91514e-06	2.7238e-05	6.96777	up	hsa_circRNA_089986	hsa_circ_0089986	circBase	chrX	-	18917290	18923977	exonic	NM_000292	PHKA2	CAAGTCTGCGGAGAAGAGGCTTCTGAAAGTTTGATGAACCTCAGCCCTTTCGATATGAAA	82.1667	26.5	7.36449	4.56379	91	88.5	67	30	24.5	25	7.50358	7.35177	7.23811	4.49524	4.58814	4.608	hsa-miR-7107-3p	hsa-miR-483-3p	hsa-miR-4446-3p	hsa-miR-335-3p	hsa-miR-3691-5p
ASCRP3003696	4.74095e-05	0.000148205	3.83105	up	hsa_circRNA_038901	hsa_circ_0038901	circBase	chr16	-	29465336	29466285	exonic	NM_001031827	BOLA2	CAAGTTCGAGGGGAAACCGCTGCTTCAGAGACACAGCTTCCTCCCGGCACAGAAGGCCTC	209.167	186.5	8.90138	6.96364	244.5	227	156	183	191.5	185	9.06623	8.91579	8.72213	6.90953	6.98739	6.99401	hsa-miR-4685-5p	hsa-miR-6787-5p	hsa-miR-4750-5p	hsa-miR-663a	hsa-miR-718
ASCRP3003702	2.064e-07	3.791e-06	6.73104	up	hsa_circRNA_074657	hsa_circ_0074657	circBase	chr5	-	151122382	151122520	exonic	NM_004045	ATOX1	CAATAAAATCAAGCTGCTTTTGTTGGAGATGCTGATCCTCCCGCTGGCTTCCAGACAGAC	134.333	56.8333	8.15972	5.40889	140	145	118	63	52	55.5	8.19338	8.10313	8.18266	5.41964	5.36234	5.4447	hsa-miR-1182	hsa-miR-1207-5p	hsa-miR-4476	hsa-miR-6876-5p	hsa-miR-941
ASCRP3003710	0.00697202	0.00941834	2.78367	up	hsa_circRNA_017873	hsa_circ_0017873	circBase	chr10	+	17275585	17279592	exonic	NM_003380	VIM	CAATAAATCTTTGGAAAAACTCGATGTTGACAATGCGTCTCTGGCACGTCTTGACCTTGA	41.3333	28.8333	6.08652	4.60952	31	46	47	33	27.5	26	5.58154	6.09476	6.58325	4.58814	4.63244	4.608	hsa-miR-1976	hsa-miR-876-5p	hsa-miR-216a-5p	hsa-miR-1301-3p	hsa-miR-4464
ASCRP3003713	0.000714285	0.00127875	2.05477	up	hsa_circRNA_406022		25070500	chr2	-	202208892	202216174	exonic	NM_139163	ALS2CR12	CAATAATTGAACAAATGAACAGAGACCACCAGTCTGCCCAGAAATTGCAAGAGCCTCCTG	35.5	33.3333	5.80716	4.76818	37.5	38	31	36	33	31	5.91416	5.80657	5.70075	4.58814	4.88929	4.82712	hsa-miR-5194	hsa-miR-4703-3p	hsa-miR-1914-3p	hsa-miR-542-3p	hsa-miR-150-3p
ASCRP3003719	5.56381e-05	0.000167832	3.41602	up	hsa_circRNA_406891		25070500	chr6	+	158703294	158735300	sense overlapping	NM_020245	TULP4	CAATAGCGAGTCCTGGGTCAAGCTGAGTATCTCCACGTTTAGGTGCACAAATACTATTTT	50.1667	29	6.43937	4.66705	53.5	57	40	34	26	27	6.55923	6.50599	6.25288	4.61292	4.69411	4.69411	hsa-miR-6825-5p	hsa-miR-4668-5p	hsa-miR-4739	hsa-miR-346	hsa-miR-1273h-5p
ASCRP3003738	6.51142e-05	0.000189769	10.2239	up	hsa_circRNA_012592	hsa_circ_0012592	circBase	chr1	-	53732144	53737018	exonic	NM_004631	LRP8	CAATCGCATCTACTGGTGTGACCTCTCCTACCGTAAGATCTATAGGGCTGAACGAGTGTC	1013.33	370.667	11.2635	7.90967	799	1335	906	380	361	371	10.8919	11.5298	11.3689	7.9157	7.85857	7.95475	hsa-miR-6857-5p	hsa-miR-3692-5p	hsa-miR-6841-3p	hsa-miR-8070	hsa-miR-526b-5p
ASCRP3003767	4.04541e-05	0.000131035	140.607	up	hsa_circRNA_405448		25070500	chr16	-	17448955	17451907	sense overlapping	NM_022166	XYLT1	CAATGGCACAAGGATCCACACCCAAGTCCGCTCATCACCCTGGAGACTCAGGTAAGTATC	2723.67	53.6667	12.4623	5.32678	1567	3707	2897	69	46	46	11.7531	12.7418	12.892	5.47745	5.26565	5.23724	hsa-miR-4252	hsa-miR-4739	hsa-miR-6735-5p	hsa-miR-7851-3p	hsa-miR-7107-3p
ASCRP3003776	3.86685e-05	0.000126654	2.1101	up	hsa_circRNA_049052	hsa_circ_0049052	circBase	chr19	-	8367010	8370040	exonic	NM_016579	CD320	CAATTAAAGTTGCTTCACATCCTCGCCCCAGCTCAGGCTCGTGCCCACCCACCAAGTTCC	147.667	226.667	8.31957	7.24226	149	160	134	234	232	214	8.28796	8.2541	8.41667	7.26103	7.26884	7.19692	hsa-miR-6722-3p	hsa-miR-4640-5p	hsa-miR-4685-5p	hsa-miR-4688	hsa-miR-6805-5p
ASCRP3003785	0.00031863	0.000655941	3.09169	up	hsa_circRNA_102870	hsa_circ_0057310	circBase	chr2	+	187466747	187466878	exonic	NM_002210	ITGAV	CAATTGAATTTGATGCAACAGCCGGATGTTTCTTCTCGTGGGAGCTCCCAAAGCAAACAC	39.8333	24.5	6.01227	4.38387	36	45	38.5	32	20.5	21	5.79363	6.05643	6.18675	4.51641	4.23926	4.39595	hsa-miR-197-5p	hsa-miR-7-5p	hsa-miR-130a-5p	hsa-miR-608	hsa-miR-492
ASCRP3003799	0.000129294	0.000322793	5.91014	up	hsa_circRNA_406208		25070500	chr22	+	46631029	46631410	sense overlapping	NM_005036	PPARA	CACAAATATCCACCACTTTAACCTTAGAGCTTGGACAGTCTGAGCTGTAGATCGTCCTGG	74	27.3333	7.17083	4.60764	86	80	56	29	26	27	7.40204	7.17712	6.93333	4.38448	4.74432	4.69411	hsa-miR-1226-3p	hsa-miR-1273g-5p	hsa-miR-6805-3p	hsa-miR-372-3p	hsa-miR-1976
ASCRP3003802	0.000290871	0.000611123	2.28244	up	hsa_circRNA_003391	hsa_circ_0003391	circBase	chr11	+	122646926	122647918	exonic	NM_032873	UBASH3B	CACAACATCTTCCCCCACATCACACTCTGCCAGTTCTTTATGACAAAAAGCCTTGGCATC	338	515	9.57736	8.38679	339	355	320	557	495	493	9.54313	9.44909	9.73987	8.49106	8.32292	8.34638	hsa-miR-4763-3p	hsa-miR-6831-5p	hsa-miR-6732-5p	hsa-miR-6721-5p	hsa-miR-574-5p
ASCRP3003812	3.397e-08	1.811e-06	83.9315	up	hsa_circRNA_001680	hsa_circ_0001680	circBase	chr7	+	18624903	18633652	exonic	NM_014707	HDAC9	CACAAGATGCAAAGGATGATTTCCCCCTTCGAAAAACTGTGGATGTGAAGTCAGAAGTTC	949	32.6667	11.1809	4.78972	1071	952.5	823.5	37	31	30	11.2665	11.0852	11.1909	4.75771	4.81863	4.79283	hsa-miR-6772-3p	hsa-miR-578	hsa-miR-511-5p	hsa-miR-4677-5p	hsa-miR-6728-3p
ASCRP3003820	0.000134264	0.00033199	2.09594	up	hsa_circRNA_101035	hsa_circ_0008250	circBase	chr12	+	28458581	28544344	exonic	NM_018318	CCDC91	CACACAAGTGTGAGGAGTTGCTAAATGCTCAGTATCTGGAGTCCATCTTTCACCATCTTC	31	23.8333	5.49537	4.42777	31	34	28	30	20.5	21	5.58154	5.40836	5.49621	4.46834	4.31973	4.49524	hsa-miR-670-3p	hsa-miR-519e-3p	hsa-miR-567	hsa-miR-574-5p	hsa-miR-335-3p
ASCRP3003823	0.000582157	0.00107368	2.14511	up	hsa_circRNA_100684	hsa_circ_0020048	circBase	chr10	+	114724314	114799885	exonic	NM_001146274	TCF7L2	CACACATTGTCCTCCATTTTCAGTCCGGCAGCACACATTACTCTGCGTACAAAACGATTG	47.6667	50.1667	6.34818	5.24713	48	55	40	55	49.5	46	6.42575	6.46711	6.15167	5.1519	5.32384	5.26565	hsa-miR-516b-5p	hsa-miR-637	hsa-miR-518c-5p	hsa-miR-514a-5p	hsa-miR-1298-3p
ASCRP3003824	1.76047e-05	6.9965e-05	4.87976	up	hsa_circRNA_403650		25242744	chr6	+	84765030	84772711	exonic	NM_138409	MRAP2	CACACCAAGAGTCGGAGATGTCCGCCCAGAGGTTAATTTCTAACAGAACCTCCCAGCAAT	60.8333	27.6667	6.82357	4.53675	57	73	52.5	35	24	24	6.68022	6.99212	6.79835	4.58814	4.52688	4.49524	hsa-miR-548c-3p	hsa-miR-3614-3p	hsa-miR-3192-5p	hsa-miR-5692c	hsa-miR-2115-3p
ASCRP3003865	3.79503e-06	2.2848e-05	8.09379	up	hsa_circRNA_009544	hsa_circ_0009544	circBase	chr1	+	6947713	6948261	exonic	NR_038934	CAMTA1	CACAGTGCAGAGTCTAAATAAACGCTGTTGAACGAAGCTCTCACCACACACTTGTTCATG	91.8333	27.6667	7.53462	4.51781	98.5	103	74	36	24	23	7.65829	7.56646	7.37911	4.56293	4.49524	4.49524	hsa-miR-3675-5p	hsa-miR-6893-5p	hsa-miR-6795-5p	hsa-miR-33a-5p	hsa-miR-592
ASCRP3003870	0.000418	0.000816685	2.99651	up	hsa_circRNA_101130	hsa_circ_0008081	circBase	chr12	-	109072047	109095099	exonic	NM_014325	CORO1C	CACATAACGATCAGGTCATTGCCAGCGGTTCAGAGGACTGCACGGTCATGACACGATGAG	183.5	213.667	8.72779	7.14451	163	208	179.5	225.5	208.5	207	8.44627	8.8008	8.9363	7.16878	7.12294	7.1418	hsa-miR-619-5p	hsa-miR-588	hsa-miR-383-3p	hsa-miR-593-5p	hsa-miR-183-5p
ASCRP3003885	0.000203272	0.00045887	9.79647	up	hsa_circRNA_101226	hsa_circ_0029634	circBase	chr13	+	20632714	20633702	exonic	NM_003453	ZMYM2	CACATGTACAGTCAGAATATTCCTGTTCCTACTACAGTTCCTGTTCCTGGTTCAGCACCA	256.5	83	9.16156	5.8693	357	242	170.5	86	83	80	9.66299	8.96642	8.85529	5.82789	5.89812	5.8819	hsa-miR-616-3p	hsa-miR-619-5p	hsa-miR-20b-3p	hsa-miR-562	hsa-miR-493-5p
ASCRP3003893	1.31728e-05	5.6626e-05	22.4789	up	hsa_circRNA_105031	hsa_circ_0091570	circBase	chrX	-	131516205	131526362	exonic	NM_018388	MBNL3	CACCAACTACAGGCAATCAGGGTTCTTTTCCTATGACTCCATCAATTCCAGCTAATCCTC	274	30.6667	9.23513	4.74463	326	316	180	34	29	29	9.47111	9.29014	8.94413	4.58814	4.81863	4.82712	hsa-miR-135b-3p	hsa-miR-16-1-3p	hsa-miR-629-3p	hsa-miR-144-3p	hsa-miR-657
ASCRP3003930	3.17e-09	8.64e-07	172.07	up	hsa_circRNA_100385	hsa_circ_0004370	circBase	chr1	+	170688866	170695542	exonic	NM_006902	PRRX1	CACCGATTATCTCTCCTGGGGGACAGCGTCTCCGTACAGATGACCAGCTGAACTCAGAAG	4281.33	72.6667	13.1319	5.70507	4486	4545	3813	80	71	67	13.1806	13.0803	13.1348	5.74289	5.70075	5.67156	hsa-miR-193a-5p	hsa-miR-1301-3p	hsa-miR-494-5p	hsa-miR-135b-5p	hsa-miR-361-3p
ASCRP3003937	2.68912e-05	9.5259e-05	11.3925	up	hsa_circRNA_045556	hsa_circ_0045556	circBase	chr17	-	72517312	72522216	exonic	NM_174892	CD300LB	CACCGTTTCTTCCTGTTGATATTCAATGAATCCGTCAATCTCTCTGGAGCTGTTTCTCCA	365.667	102.5	9.65263	6.14262	464	361	272	109	100	98.5	9.97628	9.47601	9.50559	6.14149	6.13893	6.14743	hsa-miR-6851-5p	hsa-miR-6791-5p	hsa-miR-4749-3p	hsa-miR-6881-3p	hsa-miR-4632-5p
ASCRP3003940	3.63381e-06	2.2213e-05	4.98182	up	hsa_circRNA_004208	hsa_circ_0004208	circBase	chr22	+	24133942	24135875	exonic	NM_003073	SMARCB1	CACCTACCTCAGGTGGGAAACTACCTCCGTATGTTCCGAGGTTCTCTGTACAAGAGATAC	84.3333	44.3333	7.41453	5.09786	90	93.5	69.5	51	41	41	7.50358	7.40488	7.33512	5.01359	5.13146	5.14851	hsa-miR-1236-3p	hsa-miR-3607-5p	hsa-miR-7157-3p	hsa-miR-4776-3p	hsa-miR-7111-3p
ASCRP3003943	0.012603	0.0161032	2.24953	up	hsa_circRNA_101138	hsa_circ_0028135	circBase	chr12	+	109926376	109945540	exonic	NM_130466	UBE3B	CACCTCATCACCCTGAAATCCTGCAGGACTCCCGACTCATCACCCTGTACCTCACGATGC	124	171.833	8.01059	6.84097	87.5	159	125.5	179	173.5	163	7.46872	8.2541	8.30896	6.85864	6.84981	6.81446	hsa-miR-376b-3p	hsa-miR-376a-3p	hsa-miR-513a-5p	hsa-miR-103a-3p	hsa-miR-107
ASCRP3003948	1.27862e-05	5.5398e-05	43.7382	up	hsa_circRNA_405185		25070500	chr14	-	24549443	24553954	sense overlapping	NM_006177	NRL	CACCTCTCTGAGGGCTGAGGCCAATAAGATATGCAAATGATCTCCTTACCTTATTGGTTG	619	40	10.4728	5.02194	487	780	590	46	37	37	10.0618	10.7304	10.6261	4.9797	5.03941	5.04671	hsa-miR-4726-3p	hsa-miR-6887-5p	hsa-miR-361-3p	hsa-miR-6736-3p	hsa-miR-4739
ASCRP3003969	3.55734e-06	2.1929e-05	6.04664	up	hsa_circRNA_103073	hsa_circ_0060558	circBase	chr20	-	44530905	44531243	exonic	NM_006227	PLTP	CACGCAGCTGGACCTGCGCAGAGCCCAGCAGTGATTGACTCCCCATTGAAGCTGGAGCTG	70.3333	25.3333	7.06393	4.46779	70	77	64	32	22	22	7.01554	7.02849	7.14774	4.55272	4.49524	4.35541	hsa-miR-100-5p	hsa-miR-99a-5p	hsa-miR-34a-5p	hsa-miR-621	hsa-miR-542-3p
ASCRP3003985	0.000737634	0.00131189	3.9061	up	hsa_circRNA_009541	hsa_circ_0009541	circBase	chr1	+	6880240	6885270	exonic	NM_015215	CAMTA1	CACTAATGAGAGCGTTTCCCAAAGTGTATTCTGCGGAACTAGCACCTACTGTGTTCTCAA	58.6667	34.8333	6.75001	4.78428	61.5	52	62.5	48.5	29	27	6.83461	6.35775	7.05766	4.86886	4.75771	4.72626	hsa-miR-181a-5p	hsa-miR-4753-3p	hsa-miR-564	hsa-miR-181c-5p	hsa-miR-208b-5p
ASCRP3003988	1.1834e-07	3.02e-06	103.032	up	hsa_circRNA_101094	hsa_circ_0027478	circBase	chr12	+	69109406	69125499	exonic	NM_020401	NUP107	CACTACTGAGGACCCTGATGCTCCCATAAGACAGAAAATGCCCCTTGATGATCTGGATAG	1551.83	48.6667	11.9304	5.24343	1774.5	1648	1233	53	44	49	12.0515	11.8194	11.9202	5.18201	5.22444	5.32384	hsa-miR-1301-3p	hsa-miR-582-5p	hsa-miR-215-3p	hsa-miR-26b-3p	hsa-miR-646
ASCRP3004020	0.00059643	0.00109483	3.06698	up	hsa_circRNA_104925	hsa_circ_0088681	circBase	chr9	-	130285957	130294057	exonic	NM_022833	FAM129B	CACTGCAACAATGAAAAAACCGGGAAGATCCTGACGGAGTTCCTCCAGTTCTATGAAGAC	45	26	6.20549	4.58868	50	47	38	28.5	24.5	25	6.47254	6.09476	6.04919	4.40732	4.63244	4.72626	hsa-miR-596	hsa-miR-660-3p	hsa-miR-646	hsa-miR-556-5p	hsa-miR-143-5p
ASCRP3004022	0.00125585	0.00205439	2.09235	up	hsa_circRNA_013552	hsa_circ_0013552	circBase	chr1	-	113243748	113249678	exonic	NM_001042679	RHOC	CACTGCATTTGGTCAGGGGGGCATGAATAAAGGCTACAGGCTCCAACGTGGGCGGTGGGG	51.8333	57.8333	6.51622	5.4511	46.5	61	48	62	56	55.5	6.26309	6.70233	6.58325	5.4447	5.4447	5.46389	hsa-miR-149-3p	hsa-miR-6797-5p	hsa-miR-6883-5p	hsa-miR-4728-5p	hsa-miR-1249-5p
ASCRP3004045	2.8797e-07	4.314e-06	8.05427	up	hsa_circRNA_009213	hsa_circ_0009213	circBase	chr1	+	957580	970704	exonic	NM_198576	AGRN	CACTTCACTCCAGTGCCTCCGACGCCTCCTGATGGTTCGGGTCTGGCGGTACTTGAAGGG	1219.17	576.333	11.5366	8.52685	1273.5	1349	1035	569	587	573	11.4522	11.5695	11.5881	8.50205	8.53094	8.54758	hsa-miR-5001-5p	hsa-miR-629-5p	hsa-miR-3692-3p	hsa-miR-4430	hsa-miR-197-3p
ASCRP3004074	0.000244543	0.00053398	6.80997	up	hsa_circRNA_046974	hsa_circ_0046974	circBase	chr18	-	12678107	12678441	exonic	NM_024899	CEP76	CAGAACACAGGAAGGTACATCCATAAACCTACCAATCCTGATGAACCTCCAGTTGCTGAA	96.6667	33.5	7.5988	4.83115	124	89.5	76.5	34	35.5	31	7.99229	7.35177	7.45233	4.65647	5.00987	4.82712	hsa-miR-3115	hsa-miR-665	hsa-miR-1273g-5p	hsa-miR-7106-5p	hsa-miR-4752
ASCRP3004108	0.000119347	0.000302258	2.01956	up	hsa_circRNA_103669	hsa_circ_0070049	circBase	chr4	+	77659913	77663079	exonic	NM_020859	SHROOM3	CAGACAAGCGCCAGCTCCTCTACTAGTGACCTCTCCAACTATGACCATGCTTATCTAAGG	164.667	277.167	8.53574	7.5217	177	186	131	285	280.5	266	8.60119	8.60475	8.40128	7.54473	7.5125	7.50788	hsa-miR-637	hsa-miR-661	hsa-miR-328-5p	hsa-miR-665	hsa-miR-762
ASCRP3004118	0.000150775	0.000362282	2.11494	up	hsa_circRNA_103141	hsa_circ_0008021	circBase	chr21	+	45165959	45168961	exonic	NM_003681	PDXK	CAGACATTATCACGCCCAACCAGTTTGAGGCCGATGTGTGATCCAGTCTTGGGTGACAAG	40.8333	41.5	6.10458	5.02396	43	42.5	37	47	37	40.5	6.18262	5.97944	6.15167	4.9797	4.9797	5.11247	hsa-miR-654-3p	hsa-miR-483-5p	hsa-miR-92a-1-5p	hsa-miR-627-3p	hsa-miR-33a-3p
ASCRP3004133	0.000276373	0.000588265	8.45831	up	hsa_circRNA_100069	hsa_circ_0002733	circBase	chr1	+	16046228	16047883	exonic	NM_015164	PLEKHM2	CAGACTGGGAAGGATGCCCCTTACCTAGACCTGGCCCCCTACATGCCCGACTACTACAAA	434.167	165.5	9.85279	6.77242	306	590.5	406	156	174.5	166	9.3573	10.1302	10.0709	6.64342	6.84981	6.82404	hsa-miR-219a-1-3p	hsa-miR-215-3p	hsa-miR-204-3p	hsa-miR-875-3p	hsa-miR-500a-5p
ASCRP3004135	0.000293124	0.000614829	2.2908	up	hsa_circRNA_104889	hsa_circ_0005456	circBase	chr9	+	118949432	118950495	exonic	NM_002581	PAPPA	CAGACTTGCTTTGACCCCGACTCTCCACACAGGGCTGTATGACAAATGTTCTTATATCTC	86.3333	104.5	7.38269	6.18684	77	107	75	111	104.5	98	7.2006	7.54473	7.40275	6.18922	6.21373	6.15757	hsa-miR-27b-3p	hsa-let-7b-5p	hsa-let-7i-5p	hsa-miR-27a-3p	hsa-miR-323a-5p
ASCRP3004139	9.40296e-05	0.000250879	3.85261	up	hsa_circRNA_102073	hsa_circ_0043812	circBase	chr17	-	40476728	40477079	exonic	NM_003150	STAT3	CAGAGAAACTCTTGGACCCACTCCTTGCCAGTTGTGGTGATCTCCAACATCTGTCAGATG	102.5	73.3333	7.68346	5.73762	118	98.5	91	79	74	67	7.90018	7.49161	7.65859	5.78056	5.76074	5.67156	hsa-miR-561-3p	hsa-miR-140-3p	hsa-miR-34c-5p	hsa-miR-22-3p	hsa-miR-153-5p
ASCRP3004158	5.50086e-06	2.9407e-05	7.885	up	hsa_circRNA_401904		25242744	chr17	-	80992910	81006661	exonic	NM_001009905	B3GNTL1	CAGAGCTCAGGGTCTTACCTTTGCTTTTTGGATTCGTCTATTATCCTCCCAGTCCACAAC	113.167	35	7.86484	4.88573	123.5	126	90	40	32	33	7.97973	7.90219	7.7126	4.79283	4.91741	4.94695	hsa-miR-136-5p	hsa-miR-2355-3p	hsa-miR-5588-5p	hsa-miR-1298-3p	hsa-miR-548ba
ASCRP3004173	0.00770282	0.0103324	2.46066	up	hsa_circRNA_104469	hsa_circ_0082140	circBase	chr7	+	127447537	127528065	exonic	NM_014390	SND1	CAGAGGCCAGGATAAGAACAAGAAACTGCGTCCCCTGTATGACATTCCTTACATGTTTGA	52.6667	52.1667	6.58127	5.28222	41	61	56	53.5	53	50	6.07617	6.7343	6.93333	5.20827	5.33877	5.29962	hsa-miR-891a-3p	hsa-miR-130a-5p	hsa-miR-371a-5p	hsa-miR-518c-5p	hsa-miR-487a-5p
ASCRP3004184	0.000297467	0.000620397	2.22891	up	hsa_circRNA_102033	hsa_circ_0043001	circBase	chr17	+	30500849	30502381	exonic	NM_018307	RHOT1	CAGAGTGATGAACAACTTCATCAAGAAATATCTCAGGTTCCTCCCCGGGCAGAAGAAATC	46.3333	47.3333	6.32355	5.16721	48	52	39	50	45	47	6.39323	6.42575	6.15167	5.07908	5.18532	5.23724	hsa-miR-382-5p	hsa-miR-330-5p	hsa-miR-26b-3p	hsa-miR-489-3p	hsa-miR-514a-5p
ASCRP3004186	5.48765e-05	0.00016668	5.66804	up	hsa_circRNA_092390	hsa_circ_0001968	circBase	chr11	+	68359043	68367962	exonic	NM_018312	PPP6R3	CAGAGTTCACGTCTTCCCTGAGGGAAATATTGCCTTGTTTGAAGCATGTTGTAAGGAAAG	89	38.6667	7.45729	4.95444	96	103	68	45	36	35	7.63187	7.54473	7.19528	4.88523	5.00987	4.96823	hsa-miR-4742-3p	hsa-miR-3124-3p	hsa-miR-5008-3p	hsa-miR-3913-3p	hsa-miR-4715-5p
ASCRP3004190	0.00115833	0.00192572	2.37807	up	hsa_circRNA_103771	hsa_circ_0071475	circBase	chr4	+	183245098	183268082	exonic	uc003ivd.1	TENM3	CAGATACGGAGCACGAAAACAAGTCCGACAGTGAGAATGAGAGGCCAATGAGACTTGAAC	108.667	139	7.80656	6.55677	133	105	88	141	142	134	8.10313	7.61633	7.70023	6.54643	6.58325	6.54063	hsa-miR-632	hsa-miR-708-5p	hsa-miR-766-5p	hsa-miR-658	hsa-miR-520g-3p
ASCRP3004197	3.95648e-05	0.00012882	5.67084	up	hsa_circRNA_401955		25242744	chr18	+	32386182	32392077	exonic	NM_001390	DTNA	CAGATCCTGTTTCTCCCAACAGGGAAGGCCATGGTAAAATTTCAGTATTTGCTGTCAAAA	165.167	89.8333	8.50598	6.00242	196.5	167	132	94	88.5	87	8.75923	8.35742	8.40128	5.98989	6.00868	6.00868	hsa-miR-1277-5p	hsa-miR-3064-5p	hsa-miR-642a-5p	hsa-miR-6504-5p	hsa-miR-141-5p
ASCRP3004200	0.000131116	0.000326598	2.5607	up	hsa_circRNA_102791	hsa_circ_0004814	circBase	chr2	-	102033995	102038934	exonic	NM_001145664	RFX8	CAGATCTCCAAACTCAAAGTGTGAAGATCATTCACCGATGAAGACAGACCCAGTTGGATC	35.3333	24.6667	5.73235	4.37581	33	40	33	30	21	23	5.72482	5.80657	5.66566	4.41861	4.21357	4.49524	hsa-miR-34b-5p	hsa-miR-892a	hsa-miR-520a-5p	hsa-miR-141-5p	hsa-miR-657
ASCRP3004201	3.17756e-05	0.00010786	3.39475	up	hsa_circRNA_032691	hsa_circ_0032691	circBase	chr14	+	76088421	76108241	exonic	NM_017791	FLVCR2	CAGATCTCCGGAGACAGAAAGCAAACAAAGAAACTCTTGAGAACCTTGGAATTGCGATTG	40.6667	23	6.11615	4.35284	44	42	36	25	23	21	6.21454	6.00868	6.12522	4.29545	4.47376	4.28931	hsa-miR-1179	hsa-miR-1272	hsa-miR-3150b-3p	hsa-miR-6858-5p	hsa-miR-4310
ASCRP3004214	0.00438786	0.00620037	2.62906	up	hsa_circRNA_083757	hsa_circ_0083757	circBase	chr8	-	27151596	27156076	exonic	NM_171982	TRIM35	CAGATGGAGATGAAGGAGGACGACGTTTCTTTTCTCATGGCCAAGTGCAGGAACATGGAG	41	30.6667	5.99157	4.59703	33	51	39	47	23	22	5.58154	6.18757	6.20561	4.82712	4.39595	4.56801	hsa-miR-7156-3p	hsa-miR-1976	hsa-miR-4279	hsa-miR-21-5p	hsa-miR-4268
ASCRP3004227	0.0226542	0.027673	5.0971	up	hsa_circRNA_101820	hsa_circ_0039557	circBase	chr16	+	57250018	57255327	exonic	NM_133368	RSPRY1	CAGCAAATTCCTCAATCATAAGTTACAGTCCCACCCCACAGTCATGCTTTTTGCACTTAT	428.5	240.333	9.6569	7.30723	152.5	676	457	250	228	243	8.35742	10.3674	10.2459	7.31261	7.2401	7.36897	hsa-miR-19a-3p	hsa-miR-19b-3p	hsa-miR-301a-3p	hsa-miR-626	hsa-miR-519c-3p
ASCRP3004246	0.000112702	0.000289776	3.63737	up	hsa_circRNA_007071	hsa_circ_0007071	circBase	chr5	+	43122140	43139411	exonic	NM_003432	ZNF131	CAGCAGAGTTTCTACAAATGCTAGAAGCTATCAAAGCCCTTGAAGTCAGAGCAGCCCGAC	49.1667	26.3333	6.43495	4.57205	52.5	54	41	31	24	24	6.59325	6.50599	6.20561	4.49524	4.61292	4.608	hsa-miR-3674	hsa-miR-3653-5p	hsa-miR-135b-5p	hsa-miR-4778-3p	hsa-miR-15a-3p
ASCRP3004252	0.00883691	0.0116717	2.04163	up	hsa_circRNA_054326	hsa_circ_0054326	circBase	chr2	+	44021595	44028848	exonic	NM_016008	DYNC2LI1	CAGCAGGATTGGATTCTTTCGGTCAAATAGGACGTTTTCTCTTGTTCTCGTTCTGGATCT	35.6667	32.6667	5.80275	4.77303	29	45	33	40.5	29.5	28	5.38841	6.09476	5.92508	4.7308	4.84396	4.74432	hsa-miR-4762-3p	hsa-miR-4699-3p	hsa-miR-1279	hsa-miR-4726-5p	hsa-miR-126-5p
ASCRP3004327	1.00903e-06	9.469e-06	37.2774	up	hsa_circRNA_104095	hsa_circ_0076055	circBase	chr6	+	34789429	34791125	exonic	NM_017754	UHRF1BP1	CAGGACAGAGGTTCACTAAGAATCTTTCCCCAGACAAAATCAACCTGAGCACCCTGAAAG	372	26.1667	9.7371	4.51688	353.5	429.5	333	36	21	21.5	9.65279	9.76537	9.79315	4.69411	4.36127	4.49524	hsa-miR-328-5p	hsa-miR-877-3p	hsa-miR-654-5p	hsa-miR-486-3p	hsa-miR-30c-2-3p
ASCRP3004328	0.00325951	0.00474337	2.95495	up	hsa_circRNA_102147	hsa_circ_0004958	circBase	chr17	+	58711213	58725443	exonic	NM_003620	PPM1D	CAGGACCAAGAGGAGAAAAAATACCTGATGTGTAATGAACAAGTCTGGGGTGAATCGTGT	51	40	6.50368	4.94055	55	44.5	53.5	41	38	41	6.61794	6.07438	6.81873	4.72626	4.99863	5.09675	hsa-miR-218-5p	hsa-miR-574-5p	hsa-miR-489-3p	hsa-miR-122-5p	hsa-miR-221-5p
ASCRP3004348	0.000832405	0.00146137	3.0891	up	hsa_circRNA_400334		25242744	chr1	-	155640110	155644887	exonic	NM_018253	YY1AP1	CAGGATAAGATCCTCTTCACCAAGGCTGAGGACAACATGTTCAGCTCTTGACACAAATCC	40.6667	24.8333	6.07804	4.45085	35	48	39	32	22.5	20	5.76074	6.26778	6.20561	4.49524	4.56801	4.28931	hsa-miR-6855-5p	hsa-miR-5572	hsa-miR-296-3p	hsa-miR-92a-1-5p	hsa-miR-3170
ASCRP3004350	0.000114097	0.000292166	8.37177	up	hsa_circRNA_004203	hsa_circ_0004203	circBase	chr16	+	89291126	89292039	exonic	NR_037705	ZNF778	CAGGATAGATCTTGGTTCAGAGCATCAAATGAGACACAGACGGACATCACCTGTTCCAAC	168	59.6667	8.51603	5.4505	207	178	119	63	61	55	8.87438	8.49106	8.18266	5.39127	5.52522	5.435	hsa-miR-5002-5p	hsa-miR-3074-5p	hsa-miR-520d-3p	hsa-miR-6752-3p	hsa-miR-18a-3p
ASCRP3004368	5.578e-08	2.153e-06	44.4374	up	hsa_circRNA_029021	hsa_circ_0029021	circBase	chr12	-	122237752	122239714	exonic	NR_002809	LINC01089	CAGGCCTAGTTTGACTCTGACAGTCCTCCCACTAAGAGCAGTAAACAGTCCTCAGCGAAG	1383.33	109.667	11.7416	6.26793	1627	1391	1132	112	108	109	11.8194	11.6524	11.7531	6.24101	6.24893	6.31384	hsa-miR-1913	hsa-miR-3127-3p	hsa-miR-296-3p	hsa-miR-6823-5p	hsa-miR-4309
ASCRP3004370	2.21482e-05	8.2731e-05	62.7727	up	hsa_circRNA_400068	hsa_circ_0092314	circBase	chr22	+	20113099	20113439	intronic	ENST00000331821	RANBP1	CAGGCTGATCTCTTCCCTGCTCAGAGGTCTTTCCAGTCCAGATCGTCCATGCTGTTTGGG	43425.3	1078.5	15.4165	9.44448	17190.5	57185.5	55900	1080.5	1083	1072	14.8968	15.7379	15.615	9.43456	9.42777	9.47111	hsa-miR-1271-5p	hsa-miR-210-5p	hsa-miR-96-5p	hsa-miR-671-5p	hsa-miR-661
ASCRP3004371	2.1711e-07	3.842e-06	14.0291	up	hsa_circRNA_092514	hsa_circ_0001207	circBase	chr22	-	21288178	21288275	antisense	NM_005207	CRKL	CAGGCTTCTCTATTATCACTAGGATCTCACCCTTTTTAAAGGGCAGGAATCATCCCAACC	151.833	26	8.36517	4.55483	157.5	164	134	31	23	24	8.38717	8.30706	8.40128	4.46834	4.58814	4.608	hsa-miR-3976	hsa-miR-504-3p	hsa-miR-2278	hsa-miR-4293	hsa-miR-4669
ASCRP3004378	1.20567e-06	1.0579e-05	44.9421	up	hsa_circRNA_060633	hsa_circ_0060633	circBase	chr20	+	46267751	46276110	exonic	NM_006534	NCOA3	CAGGGCCAGCAGGTTTGAAAAGTTCACAGTCTGTGCAGTCTATTCGTCCTCCATATAACC	546.5	31.6667	10.2396	4.74957	498.5	693	448	37	27	31	10.0859	10.4322	10.2007	4.66598	4.72626	4.85647	hsa-miR-3663-5p	hsa-miR-5047	hsa-miR-3130-5p	hsa-miR-29b-1-5p	hsa-miR-6857-5p
ASCRP3004387	5.22647e-06	2.832e-05	4.00201	up	hsa_circRNA_103922	hsa_circ_0073568	circBase	chr5	+	110782383	110784901	exonic	NM_001744	CAMK4	CAGGGTACTGCGTATCTACATGAAAATGGGATTGTCCATCGTGATCTCAAACCAGAGAAT	51	25.1667	6.50212	4.50139	53	57	43	31.5	22	22	6.59325	6.42575	6.48735	4.44092	4.49524	4.56801	hsa-miR-23b-5p	hsa-miR-29b-1-5p	hsa-miR-185-3p	hsa-miR-34a-3p	hsa-miR-762
ASCRP3004407	1.0234e-05	4.6424e-05	6.48749	up	hsa_circRNA_405011		25070500	chr12	+	56334222	56334387	intronic	ENST00000331886	DGKA	CAGGTTGAGAGGAGACAGGGTTACCTTCGTGATCTCTCTTTTGGGAGCCATCCCTTCTGG	126.667	56.3333	8.05841	5.36075	118	150	112	61	56	52	7.88348	8.17644	8.11532	5.29656	5.43361	5.35207	hsa-miR-6732-3p	hsa-miR-1276	hsa-miR-6779-3p	hsa-miR-7108-5p	hsa-miR-5008-5p
ASCRP3004411	0.0235835	0.0287522	2.349	up	hsa_circRNA_406551		25070500	chr4	-	152069073	152080504	exonic	NM_001009555	SH3D19	CAGTAAATACATGGTTTACATGAGGATCCACAAAGTCCACCTCCTCTCCCTGCTGAAAAA	12485	15686.7	14.5508	13.3188	6695	17152	13608	15467	15803.5	15789.5	13.8588	14.8968	14.8968	13.3057	13.3253	13.3253	hsa-miR-4649-5p	hsa-miR-4459	hsa-miR-5582-3p	hsa-miR-1273g-5p	hsa-miR-6835-5p
ASCRP3004425	2.24479e-06	1.6253e-05	38.0501	up	hsa_circRNA_100056	hsa_circ_0007677	circBase	chr1	+	12359258	12364785	exonic	NM_015378	VPS13D	CAGTAGTCCAGGTGAGAGATCAAGCCCAGCGCTGTTCACGGGTTCTCCTGGATATTGAGG	517.5	35.5	10.1381	4.88827	494	680	378.5	47	29.5	30	10.0761	10.3774	9.96074	4.96438	4.84396	4.85647	hsa-miR-331-3p	hsa-miR-612	hsa-miR-545-3p	hsa-miR-619-5p	hsa-miR-29a-3p
ASCRP3004429	6.1258e-05	0.000181418	4.32951	up	hsa_circRNA_008264	hsa_circ_0008264	circBase	chr1	+	201786215	201786413	exonic	NM_020443	NAV1	CAGTCAAAGACAGCACCCCAAGTTCTCTGGACTCAGATCCTCTGGTCCATGGACAGAAAG	61	30.1667	6.81015	4.69595	67	67	49	32	29	29.5	6.88837	6.88431	6.65778	4.51641	4.82712	4.74432	hsa-miR-6799-5p	hsa-miR-4710	hsa-miR-6851-5p	hsa-miR-3689d	hsa-miR-512-3p
ASCRP3004431	6.58288e-06	3.3635e-05	17.9633	up	hsa_circRNA_101920	hsa_circ_0007027	circBase	chr16	+	89961445	89970613	exonic	NM_014972	TCF25	CAGTCACCGCTTCTTTGGACCCAATGCTGAAATAAGGTTCTGCTCCAGACGAGCCCTTAC	193.333	26.8333	8.78264	4.61566	217	220	143	31.5	22	27	8.9363	8.87258	8.53904	4.55272	4.56801	4.72626	hsa-miR-510-5p	hsa-miR-508-5p	hsa-miR-99b-3p	hsa-miR-875-3p	hsa-miR-148b-5p
ASCRP3004438	1.57254e-05	6.4196e-05	4.06651	up	hsa_circRNA_102088	hsa_circ_0006255	circBase	chr17	-	42161922	42165064	exonic	NM_005474	HDAC5	CAGTCCCCTCAACCGGCAGAAGCTAGACAGCAAGAAGTTGCTCGATCCTCACCAAGACAG	171	139.667	8.58768	6.56389	187	191	135	144	136	139	8.69367	8.62864	8.44074	6.54643	6.52243	6.62283	hsa-miR-877-3p	hsa-miR-127-3p	hsa-miR-361-3p	hsa-miR-660-3p	hsa-miR-29c-3p
ASCRP3004445	1.50643e-06	1.2335e-05	12.9135	up	hsa_circRNA_102148	hsa_circ_0045006	circBase	chr17	+	59152280	59161925	exonic	NM_017679	BCAS3	CAGTCTCTGATCGAAGGGGAGTTTCCACAGTGATTGATGCTGCCTCAGTGGTTCCCCCTG	157.333	31.6667	8.42648	4.73567	152.5	185.5	134	37	29	29	8.31652	8.56165	8.40128	4.65647	4.79283	4.75771	hsa-miR-873-3p	hsa-miR-485-5p	hsa-miR-597-5p	hsa-miR-141-5p	hsa-miR-490-3p
ASCRP3004449	7.78092e-06	3.8072e-05	40.9899	up	hsa_circRNA_403202		25242744	chr4	-	111026652	111119523	exonic	NM_001130721	ELOVL6	CAGTCTTCAGAGAACACGTAGCGACTCCGAAGATCAGCCCCAATGAACATGTCAGTGTTG	411	24.6667	9.8292	4.472	532	397.5	303.5	28	24	22	10.1621	9.67267	9.65279	4.38448	4.61292	4.41861	hsa-miR-135b-5p	hsa-miR-135a-5p	hsa-miR-6501-3p	hsa-miR-145-5p	hsa-miR-4760-3p
ASCRP3004463	0.000102752	0.000268601	12.9102	up	hsa_circRNA_104097	hsa_circ_0076070	circBase	chr6	+	34835001	34835393	exonic	NM_017754	UHRF1BP1	CAGTGCCCAGAGTCTGGTCCAGAATCTGTTCCACCAGGATCTCTTTCAAATGTCTCAGAT	133.5	22.3333	8.11024	4.4198	171.5	134	95	24	22	21	8.54453	7.99795	7.78825	4.29545	4.56801	4.39595	hsa-miR-875-5p	hsa-miR-873-5p	hsa-miR-197-3p	hsa-miR-331-3p	hsa-miR-338-3p
ASCRP3004474	0.00036407	0.000729969	3.99384	up	hsa_circRNA_104964	hsa_circ_0006502	circBase	chr9	-	140458885	140459606	exonic	NM_138778	DPH7	CAGTGGCTTTAAGATCCTCAACTGCCAAAAGGCAATGGGGGGCGACGATGGCCTTCTGAG	212.333	185.333	8.93739	6.93961	231	195	211	160	186	210	9.00203	8.71099	9.09916	6.69886	6.95287	7.16711	hsa-miR-138-5p	hsa-miR-762	hsa-miR-124-5p	hsa-miR-328-5p	hsa-miR-585-5p
ASCRP3004477	0.00134755	0.00218001	2.93902	up	hsa_circRNA_104755	hsa_circ_0086686	circBase	chr9	-	33923376	33923476	exonic	NM_018449	UBAP2	CAGTGGTTATGGCCAGCACGGCTACAGTACAGGTCCCTCCAGCCTCAGCCAAGCAACATG	229.333	262.833	8.99331	7.43798	309	220.5	158.5	254	280	254.5	9.36735	8.8777	8.73489	7.37115	7.50425	7.43854	hsa-miR-512-3p	hsa-miR-370-3p	hsa-miR-504-3p	hsa-miR-193a-3p	hsa-miR-193b-3p
ASCRP3004491	0.000273571	0.000582866	3.81772	up	hsa_circRNA_404554		25070500	chr1	+	98858610	98860946	intergenic			CAGTTCACAGAAGTCCCTTTGCAGAGACTCCTCAGAGGCCAAAAATGATTCCCCGACTGG	48.3333	26.3333	6.3884	4.45569	49	59	37	34	24	21	6.44933	6.61671	6.09915	4.51641	4.49524	4.35541	hsa-miR-1288-5p	hsa-miR-15b-3p	hsa-miR-548a-5p	hsa-miR-3143	hsa-miR-943
ASCRP3004492	4.84695e-05	0.000150661	3.28205	up	hsa_circRNA_104016	hsa_circ_0075048	circBase	chr5	+	172336669	172341841	exonic	NM_001031711	ERGIC1	CAGTTCAGCATCAACAAGTGTGAACGAGCTCTATGTCGATGACCCAGACAAGGACAGCGG	40.6667	23.3333	6.10453	4.38993	44	43	35	28	21	21	6.23463	6.09476	5.9842	4.48454	4.39595	4.28931	hsa-miR-596	hsa-miR-324-3p	hsa-miR-636	hsa-miR-494-5p	hsa-miR-1271-3p
ASCRP3004493	0.00239133	0.0035956	2.60606	up	hsa_circRNA_100140	hsa_circ_0005674	circBase	chr1	-	32375638	32377427	exonic	NM_080391	PTP4A2	CAGTTCAGTTTATAAGACAGATTGGCCATTTGATGATGGAGCTCCACCCCCTAATCAGAT	54.6667	47	6.57416	5.19229	56	67	41	48	48	45	6.70348	6.81339	6.20561	5.04306	5.29656	5.23724	hsa-miR-130b-3p	hsa-miR-552-5p	hsa-miR-181a-5p	hsa-miR-764	hsa-miR-17-5p
ASCRP3004494	2.0923e-05	7.9165e-05	3.99997	up	hsa_circRNA_405621		25070500	chr17	+	66337415	66352945	sense overlapping	NM_014960	ARSG	CAGTTCATCCAGCGTGCAAGGGTCTGCTTGTTTTCCCCTTGTGGTTTAATTCTACTTTTT	64.6667	39.1667	6.95879	4.9588	68	72	54	45	37	35.5	7.05133	6.96639	6.85864	4.82712	5.03941	5.00987	hsa-miR-7851-3p	hsa-miR-3192-5p	hsa-miR-1273h-5p	hsa-miR-6780a-5p	hsa-miR-4739
ASCRP3004514	0.000123394	0.000310716	12.9601	up	hsa_circRNA_084725	hsa_circ_0084725	circBase	chr8	-	70588843	70594578	exonic	NM_030958	SLCO5A1	CAGTTTGTTTTGTTGCGAACACTTGACCTTCTCTCACCATGCCCCATAGGAATCTGACAG	552.5	139.5	10.2613	6.56534	726	534.5	397	144	143.5	131	10.759	10.0107	10.0143	6.56813	6.61794	6.50995	hsa-miR-4679	hsa-miR-497-3p	hsa-miR-1825	hsa-miR-3147	hsa-miR-223-5p
ASCRP3004519	4.0351e-07	5.075e-06	207.678	up	hsa_circRNA_062898	hsa_circ_0062898	circBase	chr22	+	31806997	31830172	exonic	NM_004147	DRG1	CATAAAAGATCTGGTAGGCTGGTCAGCTACATGCACTCCTGGATCTCCCAGGTATCATTG	5023.33	74.1667	13.433	5.73477	5514	5148	4408	74	75.5	73	13.6339	13.2331	13.432	5.64778	5.79579	5.76074	hsa-miR-5195-3p	hsa-miR-7161-3p	hsa-miR-6857-5p	hsa-miR-1277-3p	hsa-miR-6836-3p
ASCRP3004550	3.96896e-06	2.354e-05	6.19313	up	hsa_circRNA_406073		25070500	chr2	+	242396161	242415402	exonic	NM_014808	FARP2	CATAGAGAACCTCATTGCTCCTGGCAGGGCCTTTCCACGAAGAGTCCTCAGCCTTCTCCC	98.6667	40.5	7.65925	5.02858	104.5	106.5	85	45	39.5	37	7.75524	7.61633	7.60618	4.91343	5.09323	5.07908	hsa-miR-1184	hsa-miR-5088-5p	hsa-miR-3619-5p	hsa-miR-6819-3p	hsa-miR-4685-5p
ASCRP3004565	0.000110782	0.00028551	3.73935	up	hsa_circRNA_029053	hsa_circ_0029053	circBase	chr12	-	122701034	122709295	exonic	NM_138930	DIABLO	CATATCAAACTGGTTCCTGCTTGGCTCGAGTTTGAGTTTACAGCCCCTGCAAGTAAATCC	48.3333	26.6667	6.4536	4.55081	46	59	40	32	24	24	6.33708	6.70233	6.32138	4.51641	4.56801	4.56801	hsa-miR-146a-3p	hsa-miR-760	hsa-miR-26a-5p	hsa-miR-4769-3p	hsa-miR-6758-5p
ASCRP3004568	3.59994e-06	2.2098e-05	18.527	up	hsa_circRNA_073649	hsa_circ_0073649	circBase	chr5	-	118280253	118280344	exonic	NM_173666	DTWD2	CATATCTCTACCCACTTGTACATAATTCAGCATCCAGCAGAGCCGGCCTCAGAAAGTGTG	213.333	30.3333	8.94139	4.72983	250	211	179	32	30	29	9.08495	8.82619	8.91305	4.56293	4.86886	4.75771	hsa-miR-197-5p	hsa-miR-1229-5p	hsa-miR-4680-3p	hsa-miR-7110-5p	hsa-miR-3132
ASCRP3004572	3.6602e-07	4.898e-06	43.84	up	hsa_circRNA_064679	hsa_circ_0064679	circBase	chr3	+	32483331	32493965	exonic	NM_138410	CMTM7	CATATGGCTGTCCTATAAGATCTCGTGTGTAACCCAGTCCACAGGTCACCCTGCTGATTG	556.833	31.5	10.2551	4.80092	612.5	604	454	34	30.5	30	10.3861	10.1691	10.2101	4.69411	4.86886	4.83977	hsa-miR-6851-5p	hsa-miR-6831-5p	hsa-miR-765	hsa-miR-4640-5p	hsa-miR-224-3p
ASCRP3004573	0.00108518	0.00182345	2.11027	up	hsa_circRNA_102751	hsa_circ_0055033	circBase	chr2	+	69304539	69318051	exonic	NM_018153	ANTXR1	CATATGTGCAGGAGCTGGCCCGGATTGCGGACAGTAAGGATCATGTGTTTCCCGTGAATG	34.6667	28.3333	5.69818	4.62076	37	36	31	40	23	22	5.91416	5.51474	5.66566	4.72626	4.56801	4.56801	hsa-miR-382-3p	hsa-miR-532-5p	hsa-miR-432-3p	hsa-miR-218-2-3p	hsa-miR-623
ASCRP3004579	2.20165e-05	8.259e-05	3.26472	up	hsa_circRNA_405467		25070500	chr16	-	56518672	56536368	sense overlapping	NM_031885	BBS2	CATCAACACACTGTTCAAAATCATGCGAGTGGGGACAGCTTCTTCCTAGTCCGGGGCTAC	52.3333	36.6667	6.56041	4.85345	53	58	46	42	34	34	6.61794	6.61671	6.44658	4.75771	4.91741	4.88523	hsa-miR-1277-5p	hsa-miR-665	hsa-miR-7851-3p	hsa-miR-1285-3p	hsa-miR-4668-5p
ASCRP3004580	4.76572e-06	2.6714e-05	58.094	up	hsa_circRNA_101542	hsa_circ_0005327	circBase	chr15	-	60674540	60678285	exonic	NM_004039	ANXA2	CATCAAGACCAAAGCTTCCTTCAAAATGTCTACTGTTCACGAAATCCTGTGCAAGCTCAG	1603.33	94.6667	11.9153	6.05502	1945.5	1828.5	1036	103	94	87	12.1699	11.988	11.5881	6.10614	6.06902	5.98989	hsa-miR-324-5p	hsa-miR-330-3p	hsa-miR-889-5p	hsa-miR-127-3p	hsa-miR-320a
ASCRP3004618	0.00324635	0.00472735	2.20149	up	hsa_circRNA_006149	hsa_circ_0006149	circBase	chr19	-	10602252	10602938	exonic	NM_012289	KEAP1	CATCCACCACAACAGTGTGGAGAGGTGGCCAAGCAAGAGGAGTTCTTCAACCTGTCCCAC	32.3333	26	5.53143	4.39295	28.5	39	29.5	35	23	20	5.30875	5.70652	5.57903	4.56293	4.49524	4.12067	hsa-miR-1205	hsa-miR-6836-5p	hsa-miR-3170	hsa-miR-1233-5p	hsa-miR-1301-3p
ASCRP3004654	0.000517166	0.000975437	2.31771	up	hsa_circRNA_100943	hsa_circ_0024139	circBase	chr11	+	103151076	103194718	exonic	NM_001377	DYNC2H1	CATCTCAGCGCATGATCAGTTCTCAGGCTGATCAGTTGATGTTCGCTTTGCATTTTGTTC	36	27.1667	5.81188	4.59918	39	35	34	33.5	25	23	5.92903	5.58154	5.92508	4.57307	4.65647	4.56801	hsa-miR-490-3p	hsa-miR-450b-5p	hsa-miR-409-3p	hsa-miR-1271-5p	hsa-miR-302a-3p
ASCRP3004659	8.139e-08	2.581e-06	35.3133	up	hsa_circRNA_101501	hsa_circ_0034953	circBase	chr15	+	43668295	43669265	exonic	NM_014444	TUBGCP4	CATCTCTCCATATCACATGTCAACTACTTCCTAGACCAGGTATCGCAGGACTTCCCTTTC	838	85.1667	11.0701	5.92795	855	909	750	94	83.5	78	11.0464	11.0296	11.1343	6.00868	5.92211	5.85307	hsa-miR-146b-3p	hsa-miR-506-5p	hsa-miR-298	hsa-miR-873-5p	hsa-miR-185-5p
ASCRP3004667	2.89688e-06	1.9177e-05	3.23985	up	hsa_circRNA_101201	hsa_circ_0029325	circBase	chr12	-	125270902	125284788	exonic	NM_005505	SCARB1	CATCTGCCAAATCCGGAGCCAAGTGCCCCCTTGTTTCTCTCCCATCCTCACTTCCTCAAC	9029.17	10040.7	14.3512	12.6553	9136.5	9777	8174	10154	10420	9548	14.3487	14.2929	14.412	12.6839	12.6839	12.598	hsa-miR-503-5p	hsa-miR-574-5p	hsa-miR-484	hsa-miR-211-3p	hsa-miR-214-3p
ASCRP3004678	0.00294759	0.00435295	6.71623	up	hsa_circRNA_012103	hsa_circ_0012103	circBase	chr1	+	44257772	44303983	exonic	NM_006279	ST3GAL3	CATCTTCCCCCGATTCAGTGGTTCTTTCCTTTGACTCCGCTGGACAAACACTAGGCTCAG	547.333	270.333	10.222	7.47433	313	709	620	286	264	261	9.38346	10.5257	10.7567	7.50491	7.43854	7.47953	hsa-miR-4692	hsa-miR-3619-5p	hsa-miR-222-5p	hsa-miR-2682-5p	hsa-miR-4714-5p
ASCRP3004679	0.000179473	0.000414961	2.40063	up	hsa_circRNA_100192	hsa_circ_0012107	circBase	chr1	+	44290402	44303983	exonic	NM_174963	ST3GAL3	CATCTTCCCCCGCTCACCGAGGACTCTCTGCACGGTGGTTTTTGGCCTTGACTGCATATT	331.667	484	9.55584	8.29242	339	338	318	491	495.5	465.5	9.54732	9.39886	9.72133	8.29026	8.31841	8.26859	hsa-miR-612	hsa-miR-642a-5p	hsa-miR-146a-3p	hsa-miR-214-3p	hsa-miR-518f-5p
ASCRP3004686	9.94844e-06	4.5626e-05	3.30645	up	hsa_circRNA_404273		25242744	chr9	+	130216774	130230109	exonic	NM_138361	LRSAM1	CATCTTGCAGTTCCTCTGCAAAGGGTCCTAAAGATCGCTCTGGGAAAAGGGAAGGATGCC	41.6667	23.5	6.12083	4.39555	42	45	38	31	20	19.5	6.07617	6.13466	6.15167	4.49524	4.29545	4.39595	hsa-miR-324-3p	hsa-miR-1248	hsa-miR-1205	hsa-miR-653-3p	hsa-miR-425-3p
ASCRP3004726	0.00013831	0.000338264	4.76661	up	hsa_circRNA_101991	hsa_circ_0042338	circBase	chr17	-	18243356	18244127	exonic	NM_004169	SHMT1	CATGATCTTCTACAGGAAAGGTGAACCCAGATACTGGCTACATCAACTATGACCAGCTGG	67.3333	32.1667	7.02735	4.77439	78	63	61	33	33.5	30	7.24803	6.79727	7.03676	4.61292	4.91741	4.79283	hsa-miR-593-5p	hsa-miR-34a-5p	hsa-miR-323a-5p	hsa-miR-452-3p	hsa-miR-646
ASCRP3004751	0.000393114	0.000775103	3.41392	up	hsa_circRNA_400660		25242744	chr10	-	120445494	120450915	exonic	uc010qst.1	CACUL1	CATGGAAGAGGATGTTGGACTTCTTACTTGAGTGGGTTCAGATGGCTCCAACTCTATTTT	52.1667	32.3333	6.52396	4.75254	46	64	46.5	43	28	26	6.24893	6.79727	6.5257	4.80579	4.75771	4.69411	hsa-miR-2117	hsa-miR-5196-3p	hsa-miR-5047	hsa-miR-6074	hsa-miR-6881-3p
ASCRP3004765	0.00160937	0.00254347	3.3436	up	hsa_circRNA_104311	hsa_circ_0007140	circBase	chr7	-	6736969	6744854	exonic	NM_006956	ZNF12	CATGGATAGTAGAAGGAGAATTCCTACTTCAGAGCTATCCAGATCTGCCTCCGCTTTCAC	45.8333	26	6.24024	4.49883	54	47	36.5	28	25	25	6.65002	6.05643	6.01427	4.29545	4.61292	4.58814	hsa-miR-708-3p	hsa-miR-766-3p	hsa-miR-28-3p	hsa-miR-338-3p	hsa-miR-877-3p
ASCRP3004771	0.000853585	0.00148902	2.51213	up	hsa_circRNA_104720	hsa_circ_0006566	circBase	chr8	+	144771373	144772293	exonic	NM_173831	ZNF707	CATGGCCCAGTTGCTGAACCTGTTTGCATGAGTTGCTCCTGACGGCCCTTTAGGATACTT	34	23.6667	5.70791	4.379	38	34	30	27	22	22	5.8819	5.51474	5.72709	4.21357	4.56801	4.35541	hsa-miR-149-3p	hsa-miR-668-3p	hsa-miR-381-5p	hsa-miR-597-5p	hsa-miR-370-5p
ASCRP3004783	0.000297194	0.00062025	4.04903	up	hsa_circRNA_103862	hsa_circ_0072758	circBase	chr5	+	68467096	68470236	exonic	NM_031966	CCNB1	CATGTACATGACTGTCTCCATTATTGATCGGTTCATGCAGGTTGATACTGCCTCTCCAAG	58.1667	32.3333	6.76049	4.74292	67.5	60	47	33	32	32	6.99307	6.7343	6.55412	4.51641	4.82712	4.88523	hsa-miR-544a	hsa-miR-670-3p	hsa-miR-617	hsa-miR-493-5p	hsa-miR-575
ASCRP3004794	1.49118e-05	6.1569e-05	3.87115	up	hsa_circRNA_102804	hsa_circ_0056139	circBase	chr2	+	113258782	113278002	exonic	NM_153712	TTL	CATGTGCTCAGTGAAGGCATTCTCATCTCCTCAGAGGCTTCAGAGCTTCTCGATTTCATA	204.333	180	8.86903	6.91626	203	249	161	183	184	173	8.83437	9.01347	8.75923	6.88989	6.95287	6.90602	hsa-let-7f-5p	hsa-let-7i-5p	hsa-let-7a-5p	hsa-let-7g-5p	hsa-miR-148a-5p
ASCRP3004803	5.99524e-06	3.1325e-05	7.26612	up	hsa_circRNA_005239	hsa_circ_0005239	circBase	chr10	-	117849251	117856275	exonic	NM_005264	GFRA1	CATGTTTTGCCACCGTGTGCAAATTTACAGATCTCGCCTTGCGGATTTTTTTACCAACTG	76.3333	23.5	7.24556	4.38437	80	84	65	28	20.5	22	7.30844	7.28049	7.14774	4.41861	4.23926	4.49524	hsa-miR-34a-5p	hsa-miR-34c-5p	hsa-miR-4522	hsa-miR-3064-5p	hsa-miR-449a
ASCRP3004808	4.24219e-05	0.000136004	8.64069	up	hsa_circRNA_103038	hsa_circ_0060055	circBase	chr20	-	33866724	33872064	sense overlapping	NM_002212	EIF6	CATTAAAGTGCAGTTCCCTCCGGTGTGTTCGAGGGCGAGCTCTCCGATACCATCCCCGTG	170	57.5	8.55262	5.44147	206	166	138	60	55.5	57	8.85529	8.31652	8.48604	5.39127	5.47745	5.4557	hsa-miR-665	hsa-miR-485-5p	hsa-miR-501-3p	hsa-miR-377-5p	hsa-miR-608
ASCRP3004824	2.32261e-06	1.6562e-05	2.24755	up	hsa_circRNA_092534	hsa_circ_0001372	circBase	chr3	-	185643369	185644451	sense overlapping	NM_004593	TRA2B	CATTATACCCGGTCACGGTCTCGCTCCAAGGAAGATTCCAGGCGTTCCAGATCAAAGTCC	46.8333	47.5	6.38794	5.21959	47	51.5	42	54	46	42.5	6.39323	6.37379	6.3968	5.20175	5.27499	5.18201	hsa-miR-519d-5p	hsa-miR-1248	hsa-miR-3145-5p	hsa-miR-492	hsa-miR-7-1-3p
ASCRP3004843	0.000187895	0.000430043	2.51067	up	hsa_circRNA_103953	hsa_circ_0074101	circBase	chr5	+	137708362	137708530	exonic	NM_016604	KDM3B	CATTCGAGTCTCCATTGCACAATGGCCAGCCCTGATCTTTGTAGAATTTGATGGCTGTAA	42.6667	33.6667	6.08339	4.75532	41	51	36	41	31	29	6.07617	6.24893	5.92508	4.72626	4.82712	4.71257	hsa-miR-298	hsa-miR-874-3p	hsa-miR-432-5p	hsa-miR-300	hsa-miR-539-3p
ASCRP3004850	3.1327e-05	0.000106999	5.62684	up	hsa_circRNA_405719		25070500	chr19	-	5214371	5220364	exonic	NM_002850	PTPRS	CATTCTGCGTCAGGACATTCTCTCTGCACAAGGAGCTATTTCATTGTGATGGTGCCACTG	101.667	46.5	7.67801	5.18569	111	114.5	79.5	55.5	44	40	7.84765	7.70887	7.47751	5.27499	5.18532	5.09675	hsa-miR-3605-3p	hsa-miR-637	hsa-miR-4677-5p	hsa-miR-3620-5p	hsa-miR-1587
ASCRP3004851	3.10539e-05	0.000106259	5.11511	up	hsa_circRNA_004555	hsa_circ_0004555	circBase	chr3	+	23631224	23636741	intronic	NR_039621	MIR548AC	CATTCTTCGTTGTCTGTTTGGTCTCCAACTTGAAACTACTGACAAACAGCTGACCCTCTG	134.833	77.8333	8.16634	5.81158	159	137.5	108	81.5	75.5	76.5	8.38249	8.06278	8.05376	5.75185	5.82153	5.86137	hsa-miR-6778-5p	hsa-miR-6856-5p	hsa-miR-3145-3p	hsa-miR-185-5p	hsa-miR-149-3p
ASCRP3004865	7.6584e-07	7.745e-06	119.627	up	hsa_circRNA_102053	hsa_circ_0043284	circBase	chr17	+	35802664	35804870	exonic	NM_001488	TADA2A	CATTGATTTTGTTGAAGATGACTCGGACATTTTACATGCTACAGATGACCCTCCCCGACC	1374	33	11.7043	4.80192	1683	1388	1051	36	30	33	11.9084	11.5935	11.611	4.66598	4.79283	4.94695	hsa-miR-544a	hsa-miR-516a-5p	hsa-miR-670-3p	hsa-miR-421	hsa-miR-26a-2-3p
ASCRP3004866	9.05084e-05	0.000243259	2.55551	up	hsa_circRNA_103547	hsa_circ_0003759	circBase	chr3	+	188326948	188327632	exonic	NM_005578	LPP	CATTGCAGCCAAAGAGCTCCACTGGTTCAACAGCCTCTCCTCCAGTTTCGACCCCAGTCA	2412.33	3491.33	12.4317	11.0781	2463.5	2995	1778.5	3586	3484	3404	12.4008	12.5858	12.3084	11.1253	11.0551	11.0537	hsa-miR-762	hsa-miR-92a-1-5p	hsa-miR-134-5p	hsa-miR-665	hsa-miR-485-5p
ASCRP3004886	1.9399e-07	3.699e-06	18.6966	up	hsa_circRNA_007242	hsa_circ_0007242	circBase	chr10	+	13169744	13178897	sense overlapping	NM_021980	OPTN	CATTTAAGTGTTGATGTATCACCTCCCCAAAACTGTTGTCAGAAAAAGTGGACAGGGCAG	424.333	69.3333	9.88893	5.66423	457	458	358	71	67	70	9.9685	9.82868	9.86961	5.59404	5.67156	5.72709	hsa-miR-7851-3p	hsa-miR-1273g-3p	hsa-miR-3192-5p	hsa-miR-1285-3p	hsa-miR-4739
ASCRP3004889	7.2518e-07	7.479e-06	241.985	up	hsa_circRNA_032969	hsa_circ_0032969	circBase	chr14	-	92264128	92268765	exonic	NM_152332	TC2N	CATTTCAAATCTTCAGCCAAGGAAGGTTCCAACGATCTGCCAGAGCATCTTTTGGAGATC	2366.83	24.6667	12.4393	4.52052	2851	2305.5	1944	27	24	23	12.6681	12.281	12.3688	4.34065	4.61292	4.608	hsa-miR-7157-3p	hsa-miR-3653-5p	hsa-miR-203a-3p	hsa-miR-3616-5p	hsa-miR-6889-5p
ASCRP3004912	1.17888e-05	5.1834e-05	15.2429	up	hsa_circRNA_001169	hsa_circ_0001169	circBase	chr20	+	48804894	48805015	antisense	NR_125739	CEBPB-AS1	CATTTTGCCTAAGAACACACAGCAAATCCTCCAATTAGCTTCAGTTCCCCCATATCTCCC	236.833	44	9.01143	5.08137	193	304.5	213	48	43	41	8.74641	9.18872	9.09916	4.9797	5.18532	5.07908	hsa-miR-3145-3p	hsa-miR-1277-5p	hsa-miR-2054	hsa-miR-6734-5p	hsa-miR-4739
ASCRP3004913	6.461e-07	6.967e-06	20.8263	up	hsa_circRNA_103825	hsa_circ_0001479	circBase	chr5	+	43122140	43162033	exonic	NM_003432	ZNF131	CATTTTGGACATTTTAAAGAACATCTTCGAAAACATACAGAGCAGCCCGACGGCCATGGA	210	26.6667	8.89685	4.51652	199	243	188	35	23	22	8.77194	8.9558	8.96281	4.56293	4.56801	4.41861	hsa-miR-103a-2-5p	hsa-miR-224-3p	hsa-miR-544a	hsa-miR-141-5p	hsa-miR-452-5p
ASCRP3004952	1.18549e-05	5.1979e-05	5.02726	up	hsa_circRNA_405635		25070500	chr17	+	78022381	78032779	exonic	NM_017950	CCDC40	CCAAGCTGAGGACACCCGGATTTTAAGGAAAGCAGTGAGTGAGTGATCCCCCCAGGGGTG	76.5	38	7.29099	4.96121	82	76	71.5	41	36	37	7.35177	7.15113	7.37006	4.85647	5.00987	5.01731	hsa-miR-6738-3p	hsa-miR-378g	hsa-miR-7152-3p	hsa-miR-544a	hsa-miR-4674
ASCRP3004959	2.08302e-06	1.5263e-05	4.81952	up	hsa_circRNA_104593	hsa_circ_0083964	circBase	chr8	+	37985808	37986469	exonic	NM_004674	ASH2L	CCAAGTCATTGCCAGACACATACAAAGATAAGCTCCCCAGTTAAAGATCTCAGATGACCG	72.3333	34	7.09154	4.82265	71.5	80.5	65	44	30	28	7.0756	7.14137	7.05766	4.88523	4.85647	4.72626	hsa-miR-34a-5p	hsa-miR-128-3p	hsa-miR-605-5p	hsa-miR-885-3p	hsa-miR-142-3p
ASCRP3004971	8.82808e-06	4.1529e-05	11.7745	up	hsa_circRNA_102437	hsa_circ_0049201	circBase	chr19	-	10254441	10254663	exonic	NM_001379	DNMT1	CCAATGAGACTGACATCAAAATCCGGGTCAACAAGTTCTACAGCATCAAGCTGTCCAGTC	148.667	31.6667	8.29996	4.74237	149	181	116	36	29	30	8.26645	8.49106	8.14238	4.61292	4.75771	4.85647	hsa-miR-330-5p	hsa-miR-192-3p	hsa-miR-326	hsa-miR-541-5p	hsa-miR-892b
ASCRP3004991	1.08674e-05	4.8621e-05	8.63981	up	hsa_circRNA_045203	hsa_circ_0045203	circBase	chr17	+	61655830	61662690	exonic	NM_005828	DCAF7	CCACATCTGCACTGCAGGTTCAGCTTGTTGGTTTAGATGAGGAGAGTTCAGAGTTTATTT	97.8333	25.6667	7.62671	4.51571	111	104.5	78	27.5	24	25.5	7.81038	7.59223	7.47751	4.40732	4.61292	4.52688	hsa-miR-658	hsa-miR-193a-5p	hsa-miR-196b-5p	hsa-miR-197-3p	hsa-miR-4661-3p
ASCRP3005007	0.000802098	0.00141666	2.31944	up	hsa_circRNA_074119	hsa_circ_0074119	circBase	chr5	+	137733866	137735701	exonic	NM_016604	KDM3B	CCACGCAGTGGTTGATCTTCACTCGAAAAGGGGTACTCCGTGTGGAGGGGTTTTTAAGCC	45.8333	43.6667	6.29923	5.08545	41	49.5	47	52	38	41	6.13551	6.20805	6.55412	5.04306	5.06478	5.14851	hsa-miR-6511a-5p	hsa-miR-323a-3p	hsa-miR-1265	hsa-miR-4739	hsa-miR-6873-5p
ASCRP3005011	2.27767e-05	8.4574e-05	12.8079	up	hsa_circRNA_406881		25070500	chr6	-	154762425	154766923	sense overlapping	NM_173515	CNKSR3	CCACTACAGTCCAGAAGGTCCATTATTTGTTTTGGGGAAGAAAAAGAGCAAACTGAGTGG	255	60.6667	9.14522	5.46626	328	242	195	65	58	59	9.4672	8.96642	9.00203	5.47745	5.42244	5.49888	hsa-miR-619-5p	hsa-miR-3159	hsa-miR-1273h-5p	hsa-miR-5787	hsa-miR-6506-5p
ASCRP3005037	9.39291e-05	0.000250763	2.62944	up	hsa_circRNA_000736	hsa_circ_0000736	circBase	chr17	+	3839681	3840741	antisense	NM_005173	ATP2A3	CCAGACGACCTCGCCAACATTGGAGGAGATGAGGCCGTCTGTCACCAGGTTCACCCAGAG	40.3333	27.8333	5.96683	4.57208	35	46	40	39	22.5	22	5.84263	6.00868	6.04919	4.69411	4.52688	4.49524	hsa-miR-6867-5p	hsa-miR-574-5p	hsa-miR-762	hsa-miR-6813-5p	hsa-miR-5001-5p
ASCRP3005068	0.000224972	0.000495933	4.38511	up	hsa_circRNA_092445	hsa_circ_0000791	circBase	chr17	+	56350154	56351009	antisense	NM_000250	MPO	CCAGGGGCAGGTCCAGCCCAATCCTCATGACCTGCTCAAACAATCGCTCCCGGATCTCAT	85.6667	51.5	7.3921	5.25949	71	101	85	66.5	46	42	7.10209	7.46804	7.60618	5.40552	5.22444	5.14851	hsa-miR-92a-2-5p	hsa-miR-345-5p	hsa-miR-6756-5p	hsa-miR-6780a-3p	hsa-miR-4732-3p
ASCRP3005093	0.000465235	0.000895577	3.1775	up	hsa_circRNA_405940		25070500	chr2	-	101876363	101877994	antisense	NM_017546	CNOT11	CCATACCCAGGAGACACACTTTCACACGCGCCCCAGAATAATGTGCAAGAATGTTCACAG	51.3333	37.6667	6.52547	4.85758	54	48	52	48	33	32	6.61794	6.22984	6.72864	4.95278	4.82712	4.79283	hsa-miR-6882-3p	hsa-miR-573	hsa-miR-516b-5p	hsa-miR-5693	hsa-miR-3145-3p
ASCRP3005096	8.456e-08	2.614e-06	183.229	up	hsa_circRNA_404489		25070500	chr1	+	41461588	41463198	exonic	NM_001905	CTPS1	CCATCAACCACAAATTGGAAATCAAGGTGATCTGTGTCCACGATGTCTCATCCATCTACC	2885.33	47.1667	12.6951	5.17757	3177	3083	2396	53.5	45	43	12.8574	12.598	12.6298	5.16536	5.18532	5.18201	hsa-miR-1273g-5p	hsa-miR-223-5p	hsa-miR-4652-5p	hsa-miR-148a-3p	hsa-miR-6882-3p
ASCRP3005120	3.466e-08	1.811e-06	15.4083	up	hsa_circRNA_104996	hsa_circ_0006364	circBase	chrX	+	47705503	47755339	exonic	NM_007137	ZNF81	CCATGGACATTGGAAGGGGAAGCCCCACATCAGAGCTGTTCAGAGTTCTTGGAGTCTCTG	8757.83	2047.5	14.3083	10.3626	9317.5	9597	7359	2055.5	2126.5	1960.5	14.3718	14.2765	14.2765	10.3615	10.3861	10.3404	hsa-miR-769-3p	hsa-miR-331-3p	hsa-miR-628-5p	hsa-miR-181a-2-3p	hsa-miR-483-3p
ASCRP3005121	5.9071e-07	6.597e-06	5.30163	up	hsa_circRNA_404211		25242744	chr9	-	99589361	99607298	exonic	NM_001001662	ZNF782	CCATGGTTATTAGAGAAAGAGAAAGGATTTCTAAGCAGGAACTCCCCAGGCATCAGTGTC	64.3333	26	6.95995	4.55351	68	67	58	30	24	24	6.97932	6.91552	6.98502	4.48454	4.56801	4.608	hsa-miR-4668-3p	hsa-miR-338-3p	hsa-miR-4753-3p	hsa-miR-6882-3p	hsa-miR-29b-1-5p
ASCRP3005131	3.03075e-06	1.9766e-05	89.4675	up	hsa_circRNA_401576		25242744	chr16	+	25151491	25162936	exonic	NM_016309	LCMT1	CCATTCTAGAACTGCATTCAGAGGACACACTTCAGATGGGATGAAGATCTTCTCCCAAGT	777	25.5	10.8992	4.41593	672	899	760	32	22.5	22	10.5716	10.9868	11.1393	4.41861	4.47376	4.35541	hsa-miR-146a-3p	hsa-miR-6846-5p	hsa-miR-4693-5p	hsa-miR-6824-5p	hsa-miR-6861-5p
ASCRP3005175	3.24652e-05	0.000109608	2.00193	up	hsa_circRNA_403966		25242744	chr7	+	148863249	148864022	exonic	NM_020781	ZNF398	CCCAGTGAAGGTGCCTGTGGCATTTGATGATGTCTCCATCTACTTTTCCACTCCAGAGTG	63.8333	87.5	6.94667	5.94528	64	69	58.5	94.5	85	83	6.85293	6.99212	6.99495	5.96893	5.92706	5.93984	hsa-miR-6780a-3p	hsa-miR-3909	hsa-miR-576-5p	hsa-miR-3173-5p	hsa-miR-4712-3p
ASCRP3005185	1.2937e-07	3.107e-06	21.9952	up	hsa_circRNA_056029	hsa_circ_0056029	circBase	chr2	-	111395408	111425426	exonic	uc002tgc.3	BUB1	CCCATGGAATATTTCCATGTAAGGTTCAGAGCTTTCTGGAGTGATATCTTCAGCTTGTGA	344.167	45.6667	9.6108	5.15169	348	378	306.5	54	39	44	9.60619	9.55916	9.66706	5.18201	5.06478	5.20827	hsa-miR-335-3p	hsa-miR-7161-3p	hsa-miR-378g	hsa-miR-153-5p	hsa-miR-1272
ASCRP3005195	2.41835e-05	8.8304e-05	47.7052	up	hsa_circRNA_104660	hsa_circ_0085061	circBase	chr8	+	100146859	100182391	exonic	NM_015243	VPS13B	CCCCACATGCTGCTCACAGAAATGCAAGTTGAGAGTAGTTATTACAGTCCACAGAAAGTA	711.833	45.1667	10.6622	5.08612	571	1009	555.5	51	42.5	42	10.2858	11.1368	10.564	5.06837	5.09323	5.09675	hsa-miR-629-3p	hsa-miR-218-2-3p	hsa-miR-124-3p	hsa-miR-219a-1-3p	hsa-miR-627-3p
ASCRP3005223	4.31145e-05	0.000137322	4.89388	up	hsa_circRNA_103481	hsa_circ_0067504	circBase	chr3	+	137928658	137947852	exonic	NM_014154	ARMC8	CCCGCTATACCCAGGAGTACATCTGTCAGATCTTCTCACACTGCTGTAAAGAAGTAACAG	64.3333	28	6.90181	4.61083	56	78	59	38	23	23	6.68022	7.07426	6.95093	4.65647	4.56801	4.608	hsa-miR-518c-5p	hsa-miR-34b-5p	hsa-miR-103a-3p	hsa-miR-107	hsa-miR-199b-3p
ASCRP3005245	1.63911e-05	6.6061e-05	4.88684	up	hsa_circRNA_403634		25242744	chr6	+	71242862	71248104	exonic	NM_020819	FAM135A	CCCTCGCCAAACTTTTTTATATAAGCTTAGTAACAAAGCAGGAAACAGTGCAGATCTCCG	73.1667	37.5	7.19656	4.90766	73	81	65.5	51	31.5	30	7.15113	7.21483	7.22371	5.08617	4.84396	4.79283	hsa-miR-548g-5p	hsa-miR-548x-5p	hsa-miR-548aj-5p	hsa-miR-590-5p	hsa-miR-29a-5p
ASCRP3005270	2.57358e-05	9.2434e-05	3.13488	up	hsa_circRNA_406901		25070500	chr7	+	2564328	2566555	exonic	NM_002304	LFNG	CCCTTCTCGGTGGAGGCCGACCCATCCAGACGTTCATCTTCACTGACGGGGAAGATGAGG	60.8333	48	6.82546	5.17705	65	61.5	56	54.5	42.5	47	6.92643	6.69132	6.85864	5.20175	5.12114	5.20827	hsa-miR-8075	hsa-miR-3918	hsa-miR-6858-3p	hsa-miR-4435	hsa-miR-6836-5p
ASCRP3005271	0.0055681	0.00771657	2.07012	up	hsa_circRNA_400292		25242744	chr1	-	100671785	100676327	exonic	NM_001918	DBT	CCCTTGGATCAATTAAGGCTGCTTCCTTGGGATTACTACAGTTTCCTATCCTTAACGCTT	46.3333	47.5	6.20809	5.15838	45	58	36	51	47	44.5	6.13551	6.56369	5.92508	5.06837	5.20501	5.20175	hsa-miR-3671	hsa-miR-6717-5p	hsa-miR-182-5p	hsa-miR-4733-5p	hsa-miR-767-3p
ASCRP3005301	0.000356336	0.000718826	2.58899	up	hsa_circRNA_083539	hsa_circ_0083539	circBase	chr8	+	21835280	21864096	exonic	NM_015024	XPO7	CCGCCAATAAACTTCAATGGTTTCTACTGACCTTCTTAGATTCTTCAACCTTGCAGCTGT	36.6667	25	5.83675	4.46436	39	39	32	28	24	23	5.97658	5.80657	5.72709	4.34065	4.65647	4.39595	hsa-miR-4700-5p	hsa-miR-6782-5p	hsa-miR-4667-5p	hsa-miR-1183	hsa-miR-3183
ASCRP3005325	4.44558e-06	2.5406e-05	6.78864	up	hsa_circRNA_404184		25242744	chr9	+	74533340	74562028	exonic	uc010mov.2	C9orf85	CCTAAAAAGTGTCTTTATCTGCAAACTCTAGTCATGATGTTTGAGTTTGTCTCCCTGTGG	79.6667	26.6667	7.32579	4.56267	85	86	68	34	25	21	7.39134	7.31563	7.2704	4.61292	4.65647	4.41861	hsa-miR-103a-2-5p	hsa-miR-6803-5p	hsa-miR-5087	hsa-miR-6848-5p	hsa-miR-6754-5p
ASCRP3005331	3.42417e-05	0.000114723	2.2637	up	hsa_circRNA_100374	hsa_circ_0007360	circBase	chr1	+	161748033	161772062	exonic	NM_007348	ATF6	CCTACAAAGTACCATGAGAAATGTCGGTTCAGATATTCTGCTCTCTTTGCTGAACTCGGT	78.6667	99	7.26486	6.08617	84	82	70	110	92	95	7.35177	7.20468	7.23811	6.14149	6.01613	6.1009	hsa-miR-653-3p	hsa-miR-181b-5p	hsa-miR-873-3p	hsa-miR-762	hsa-miR-335-3p
ASCRP3005381	4.95484e-06	2.7423e-05	7.85576	up	hsa_circRNA_104070	hsa_circ_0075723	circBase	chr6	-	17648037	17649531	exonic	NM_005124	NUP153	CCTCCATCATCTGAAATGGAAGTTCCAGTATTACCGAAAATCTCTCTACCGATCACCAGT	333.833	142.833	9.5597	6.58595	348.5	402	251	147	142	139.5	9.61143	9.6825	9.38517	6.58011	6.59574	6.582	hsa-miR-432-5p	hsa-miR-449c-5p	hsa-miR-34c-5p	hsa-miR-620	hsa-miR-34b-5p
ASCRP3005425	1.09898e-06	9.904e-06	28.8601	up	hsa_circRNA_104647	hsa_circ_0084789	circBase	chr8	+	77616277	77620283	exonic	NM_024721	ZFHX4	CCTGAAGCTCTACAAGGTCCCTGACAGGCTGGATGAAATGAGATCCCCATGTAGCAATTG	311.333	28	9.4161	4.56509	322.5	369	242.5	40	22	22	9.42401	9.51515	9.30912	4.72626	4.49524	4.47376	hsa-miR-329-5p	hsa-miR-138-5p	hsa-miR-361-3p	hsa-miR-410-5p	hsa-miR-485-5p
ASCRP3005432	0.000567064	0.00105192	3.98362	up	hsa_circRNA_100367	hsa_circ_0014879	circBase	chr1	-	160206924	160231148	exonic	NM_015726	DCAF8	CCTGAGACAAGACCGCCCAGCGTCTCCTTCAGTGAATCTACAGACCTATTTTCTCAGGAG	218.333	176.5	8.86699	6.87291	171	306	178	179	182.5	168	8.51394	9.20144	8.8856	6.84615	6.91601	6.85657	hsa-miR-877-3p	hsa-miR-412-3p	hsa-miR-452-3p	hsa-miR-647	hsa-miR-2113
ASCRP3005433	0.000875222	0.00152072	5.19714	up	hsa_circRNA_052258	hsa_circ_0052258	circBase	chr19	+	56146824	56156989	exonic	uc002qln.3	ZNF581	CCTGAGACTGATCAAACAATAAACACGTTTCCCACTCTGAGGGAGGTGAGGGTGCTGGAG	84.8333	38.3333	7.36703	4.98932	63.5	99	92	46	34	35	6.86536	7.46804	7.76771	5.04306	4.95666	4.96823	hsa-miR-6735-5p	hsa-miR-7843-5p	hsa-miR-6808-5p	hsa-miR-1226-5p	hsa-miR-4632-5p
ASCRP3005443	1.3921e-07	3.199e-06	8.06535	up	hsa_circRNA_104929	hsa_circ_0088807	circBase	chr9	+	131271154	131271376	exonic	NM_001499	GLE1	CCTGCAACACCAAATGGAACCAAGGATGTTTTAGAAGAATGTATGTCTCTTCCCAAGCTA	97	28	7.62087	4.60913	98.5	110	82.5	35	25	24	7.63187	7.65859	7.57215	4.56293	4.65647	4.608	hsa-miR-762	hsa-miR-448	hsa-miR-877-5p	hsa-miR-296-3p	hsa-miR-597-3p
ASCRP3005454	0.000326059	0.000669352	2.25996	up	hsa_circRNA_007963	hsa_circ_0007963	circBase	chr16	-	72991325	72994093	exonic	NM_006885	ZFHX3	CCTGCTCTAGGTCCGAGCCTCCGTACTGGGTGCAATGAAAGCTCCACGCAGGCCTTACCA	49.5	51.3333	6.43642	5.26012	47	53.5	48	59	45	50	6.28792	6.40462	6.61671	5.25151	5.20501	5.32384	hsa-miR-5193	hsa-miR-6891-3p	hsa-miR-6809-3p	hsa-miR-6780a-3p	hsa-miR-6887-3p
ASCRP3005477	6.6078e-07	7.056e-06	24.5264	up	hsa_circRNA_400629		25242744	chr10	-	101645443	101646389	exonic	NM_015221	DNMBP	CCTGGGCCTGAAGGAGAGGACAGAGCGGCTTGTCATCTCCCCCTTAAATCAGTTACTGAG	794.833	119.667	10.9629	6.34666	805	841	738.5	126	120	113	10.9061	10.8551	11.1276	6.35187	6.35922	6.32888	hsa-miR-5008-3p	hsa-miR-6775-3p	hsa-miR-4418	hsa-miR-1291	hsa-miR-4660
ASCRP3005480	2.60292e-06	1.7878e-05	9.22243	up	hsa_circRNA_405795		25070500	chr19	+	47781057	47783719	intergenic			CCTGGTTCAGGGTTTAAAAGCCCCAGCTGGGATCCTCTGGGGATAGCAAGTCAGTCCAAA	115.833	30.5	7.90815	4.703	127.5	127	93	36	27.5	28	8.04104	7.9157	7.76771	4.65647	4.72626	4.72626	hsa-miR-5787	hsa-miR-4739	hsa-miR-5095	hsa-miR-4644	hsa-miR-6778-3p
ASCRP3005482	3.53391e-06	2.1876e-05	2.42385	up	hsa_circRNA_405692		25070500	chr18	+	54591152	54629760	exonic	NM_015285	WDR7	CCTGTACGACATCCGGACTGGAAAATGTCAGGCAAGGCACTGACGTTTCTTCTGCTACAG	34.3333	22.1667	5.699	4.4217	34	37	32	26.5	20	20	5.72482	5.70652	5.66566	4.36711	4.42422	4.47376	hsa-miR-889-5p	hsa-miR-3189-5p	hsa-miR-4679	hsa-miR-382-5p	hsa-miR-8070
ASCRP3005494	0.000219109	0.00048643	2.7399	up	hsa_circRNA_104336	hsa_circ_0003958	circBase	chr7	-	27668989	27672064	exonic	NM_152740	HIBADH	CCTGTTTCTGGTGGTAGTATCTTCCCCAGCAGATGTTGCTGAAAAAGCTGACAGAATTAT	54.1667	45.3333	6.59744	5.14332	61	57	44.5	45	45.5	45.5	6.77877	6.54643	6.46711	5.01359	5.19191	5.22444	hsa-miR-302b-3p	hsa-miR-107	hsa-miR-103a-3p	hsa-miR-33b-5p	hsa-miR-654-5p
ASCRP3005504	0.000292767	0.000614516	4.14315	up	hsa_circRNA_405083		25070500	chr12	+	122369651	122372262	exonic	NM_144668	WDR66	CCTTCACAGGACCATGACCTGGTCGTTTGGATGGAACAGTTCTCTTCCTGTTTACTATAT	59.3333	30.1667	6.73815	4.68743	59	73	46	34	31	25.5	6.75782	6.94801	6.50863	4.51641	4.91343	4.63244	hsa-miR-1185-1-3p	hsa-miR-328-3p	hsa-miR-6873-3p	hsa-miR-1911-3p	hsa-miR-214-5p
ASCRP3005512	4.52882e-05	0.000143103	3.9453	up	hsa_circRNA_049954	hsa_circ_0049954	circBase	chr19	+	17313650	17317185	exonic	NM_004145	MYO9B	CCTTCGCACAGTACGGCGACTTCCTCCGAGCCGTCGCAGAGCAAAGCTCAGAAGAAGAAG	124.667	96.3333	8.0609	6.08077	143	127	104	94	100	95	8.23786	7.94502	7.99983	5.97658	6.14828	6.11744	hsa-miR-4312	hsa-miR-4734	hsa-miR-3120-5p	hsa-miR-3065-3p	hsa-miR-6081
ASCRP3005527	0.00173996	0.00271962	2.52908	up	hsa_circRNA_100783	hsa_circ_0008887	circBase	chr11	+	33307958	33350179	exonic	NM_005734	HIPK3	CCTTGGAGTATGATCAGGTATGGCCTCACAAGTCTTGGTCTACCCACCATATGTTTATCA	41.6667	33.8333	6.14462	4.80601	47	43	35	33	35.5	33	6.39323	6.05643	5.9842	4.56293	4.99863	4.85647	hsa-miR-17-3p	hsa-miR-338-3p	hsa-miR-103a-3p	hsa-miR-107	hsa-miR-30d-3p
ASCRP3005543	2.74663e-05	9.6749e-05	12.3095	up	hsa_circRNA_102011	hsa_circ_0042521	circBase	chr17	+	26512204	26512291	exonic	NM_016231	NLK	CCTTTGCAGGATGTTGGTCTTTGATCCACCATCTCTTCCTGTACTCTATACCCTGTCTAG	299.667	75.6667	9.37804	5.75633	367	308.5	223.5	78	75	74	9.70745	9.23095	9.19571	5.69264	5.78056	5.79579	hsa-miR-511-3p	hsa-miR-143-3p	hsa-miR-518a-5p	hsa-miR-527	hsa-miR-644a
ASCRP3005563	5.43005e-05	0.000165503	2.3768	up	hsa_circRNA_006491	hsa_circ_0006491	circBase	chr18	+	42281139	42281797	exonic	NM_015559	SETBP1	CGAAGGAGGAAGAAAGAAGCCACTCCAAAAAGAAGTTGCAGATCTGATCTCTTCTGAACA	36	28.1667	5.81256	4.56354	33	40	35	36	24.5	24	5.76074	5.75185	5.92508	4.56293	4.63244	4.49524	hsa-miR-6829-3p	hsa-miR-6846-5p	hsa-miR-6875-3p	hsa-miR-3127-3p	hsa-miR-1976
ASCRP3005570	0.000107013	0.000277588	2.1328	up	hsa_circRNA_100836	hsa_circ_0022505	circBase	chr11	-	62462039	62470021	exonic	NM_032667	BSCL2	CGAATCATCTCCACTTCTTCGCGTTCGGACCGACTGTGATTCCTCCACCACCTCACTCTG	171	276.333	8.60484	7.51209	188	185	140	293.5	274.5	261	8.72824	8.57794	8.50833	7.57215	7.48458	7.47953	hsa-miR-224-3p	hsa-miR-889-5p	hsa-miR-182-5p	hsa-miR-196a-3p	hsa-miR-513a-5p
ASCRP3005571	1.1338e-07	2.943e-06	76.4843	up	hsa_circRNA_101368	hsa_circ_0003028	circBase	chr14	+	66028054	66028484	exonic	NM_178155	FUT8	CGAATCTCTCCGCATGTAGAGCGCATGAAGTACAGGACAATAAAGCTTCCTACACATATC	1017.5	42.1667	11.2846	5.02754	1102.5	1101	849	46	43.5	37	11.3111	11.3079	11.2349	4.91343	5.1519	5.01731	hsa-miR-570-3p	hsa-miR-455-3p	hsa-miR-17-3p	hsa-miR-552-3p	hsa-miR-511-3p
ASCRP3005573	0.000306547	0.000634939	2.53975	up	hsa_circRNA_103710	hsa_circ_0001434	circBase	chr4	-	106345352	106377902	exonic	NM_006903	PPA2	CGAATGATCCTGAAGCCTCAAAGTTTCATGAGAATGTAACTGGTCACTACATTTCCCCCT	35.5	24	5.75141	4.40672	36	38	32.5	27	22	23	5.8819	5.67156	5.70075	4.27075	4.36127	4.58814	hsa-miR-515-5p	hsa-miR-519e-5p	hsa-miR-138-2-3p	hsa-miR-519d-5p	hsa-miR-205-5p
ASCRP3005581	8.49572e-05	0.000232903	3.98026	up	hsa_circRNA_101389	hsa_circ_0032446	circBase	chr14	+	71502781	71518729	exonic	NM_014982	PCNX	CGACCTGTGAAATTCTGGGAGAGAGACTATAAAGTGAGCGATTACAGTCTGACCTGGTAG	48.1667	23.5	6.38783	4.39497	51	52.5	41	30	19.5	21	6.50599	6.40462	6.25288	4.55272	4.21357	4.41861	hsa-miR-16-5p	hsa-miR-15a-5p	hsa-miR-593-3p	hsa-miR-583	hsa-miR-511-5p
ASCRP3005594	0.000238661	0.000522528	18.8588	up	hsa_circRNA_104096	hsa_circ_0076058	circBase	chr6	+	34789429	34804125	exonic	NM_017754	UHRF1BP1	CGAGAGCCAGGTTCACTAAGAATCTTTCCCCAGACAAAATCAACCTGAGCACCCTGAAAG	227.5	30.3333	8.90132	4.66416	148	299.5	235	46	23	22	8.25134	9.17755	9.27508	4.85647	4.56801	4.56801	hsa-miR-185-3p	hsa-miR-432-5p	hsa-miR-637	hsa-miR-22-3p	hsa-miR-328-5p
ASCRP3005606	0.0116467	0.0149598	2.51741	up	hsa_circRNA_102452	hsa_circ_0049462	circBase	chr19	+	11548696	11548945	exonic	NM_002743	PRKCSH	CGAGTACAACAGCGGCGTCATCTGTGAGAACACCTGCAAGCACGGCTGCCTGTCCTAATG	40	30.6667	5.94975	4.61781	51	37	32	38.5	28	25.5	6.54063	5.58154	5.72709	4.63244	4.69411	4.52688	hsa-miR-21-3p	hsa-miR-1185-1-3p	hsa-miR-1185-2-3p	hsa-miR-181c-3p	hsa-miR-27a-5p
ASCRP3005616	5.2342e-07	6.094e-06	20.9302	up	hsa_circRNA_100453	hsa_circ_0008659	circBase	chr1	-	214564330	214571344	exonic	NM_005401	PTPN14	CGATCCTCTCTGGACAATCATGGAAACTGTGTACACCTTGGCATTTTCTTTATGGGGATT	366.833	54.3333	9.71588	5.32837	391	381	328.5	59	50	54	9.77583	9.59598	9.77583	5.32083	5.25309	5.41119	hsa-miR-670-3p	hsa-miR-539-5p	hsa-miR-556-5p	hsa-miR-583	hsa-miR-556-3p
ASCRP3005647	0.000427425	0.000831915	4.31346	up	hsa_circRNA_405681		25070500	chr18	-	43479368	43490707	exonic	NM_020964	EPG5	CGCAGTTGTCACGGTTCAGGTTACCCATAGATGGTTGTATTGGAAGAAGGTTTTTTCAAA	60.6667	29.6667	6.80285	4.69401	76	56	50	32	29	28	7.16878	6.582	6.65778	4.56293	4.79283	4.72626	hsa-miR-6893-3p	hsa-miR-370-3p	hsa-miR-3176	hsa-miR-7107-3p	hsa-miR-6511a-3p
ASCRP3005661	7.55e-08	2.479e-06	231.277	up	hsa_circRNA_103276	hsa_circ_0064136	circBase	chr3	+	9482139	9506356	exonic	NM_001080517	SETD5	CGCTGCAACACTCCTCTACAGTTTGAGAATTCTCCCTCTGAAGCACAGAATTTAGATGAG	15916.5	198.5	14.9048	7.05137	18239.5	16421	13089	199.5	202	194	15.0693	14.8226	14.8226	7.02849	7.07203	7.0536	hsa-miR-608	hsa-miR-103a-2-5p	hsa-miR-877-3p	hsa-miR-450a-2-3p	hsa-miR-20a-3p
ASCRP3005680	1.31297e-06	1.1125e-05	13.4165	up	hsa_circRNA_006099	hsa_circ_0006099	circBase	chr20	+	18278628	18287037	exonic	NM_003434	ZNF133	CGGCAACCTGTCCAGATCTACCTTCTGAGATATCATCCTTCTTCAGGGAGATAAGGAAAA	249	53.8333	9.10424	5.3583	294	249	204	57	51	53.5	9.26378	9.01812	9.03081	5.3506	5.33877	5.38553	hsa-miR-7702	hsa-miR-3183	hsa-miR-4693-5p	hsa-miR-4701-3p	hsa-miR-6736-5p
ASCRP3005705	2.60124e-05	9.2895e-05	2.66186	up	hsa_circRNA_104953	hsa_circ_0089310	circBase	chr9	+	135917473	135919313	exonic	NM_012087	GTF3C5	CGGTGGACTACTTCTACCGACCAGAGACCCAGCACCGATCTACGCAGACCCCACCAAGAG	45.6667	34	6.25892	4.84649	43	51	43	41	32	29	6.13551	6.31988	6.32138	4.88523	4.82712	4.82712	hsa-miR-497-5p	hsa-miR-761	hsa-miR-539-3p	hsa-miR-635	hsa-miR-92a-2-5p
ASCRP3005706	0.000789366	0.00139654	3.76381	up	hsa_circRNA_009962	hsa_circ_0009962	circBase	chr1	+	12326937	12395884	exonic	NM_015378	VPS13D	CGGTGGATCCTCCATGTTTTGGACAAAATGTAAAACTTCTAGCAGAGTCTCTTCCTCGAA	52.3333	27.8333	6.52947	4.61728	42	67	48	34	25	24.5	6.13551	6.83619	6.61671	4.56293	4.65647	4.63244	hsa-miR-4739	hsa-miR-4685-5p	hsa-miR-3192-5p	hsa-miR-612	hsa-miR-1184
ASCRP3005707	3.95504e-05	0.00012882	2.48691	up	hsa_circRNA_404445		25070500	chr1	-	19638320	19638629	sense overlapping	NM_003689	AKR7A2	CGGTGGCGACTGCAGAGGCGCCGCTGCTATGCTGAGTGCCGCGTCTCGCGTAGTCTCCCG	35.6667	24.6667	5.83985	4.5255	36	38	33	28	23	23	5.84263	5.75185	5.92508	4.46834	4.61292	4.49524	hsa-miR-3960	hsa-miR-8072	hsa-miR-4767	hsa-miR-2277-5p	hsa-miR-4467
ASCRP3005720	0.00131821	0.00214282	13.1054	up	hsa_circRNA_080067	hsa_circ_0080067	circBase	chr7	+	44706334	44721447	exonic	NM_002541	OGDH	CGTCAACAACCAGGGTTCTATGGCCTGGATGAGTCTGACCTCGACAAGGTCTTCCACTTG	139	25.3333	8.16802	4.45592	78	202	137	37	20	19	7.26181	8.74052	8.50172	4.58814	4.42422	4.35541	hsa-miR-7107-3p	hsa-miR-3190-5p	hsa-miR-7152-5p	hsa-miR-2392	hsa-miR-4763-3p
ASCRP3005731	1.82693e-05	7.1978e-05	8.65975	up	hsa_circRNA_102021	hsa_circ_0000754	circBase	chr17	-	28011580	28030080	exonic	NM_033389	SSH2	CGTCCTAGGAATGGATTTCTCCTCTAATGACAGCATCAGCGAGAGCTTTCTAACTGTCAA	97.1667	24.6667	7.61428	4.49996	114	98.5	79	30	24	20	7.84765	7.49161	7.50358	4.46834	4.61292	4.41861	hsa-miR-620	hsa-miR-200c-5p	hsa-miR-510-3p	hsa-miR-539-5p	hsa-miR-497-3p
ASCRP3005740	2.57812e-06	1.7821e-05	21.2389	up	hsa_circRNA_102449	hsa_circ_0049392	circBase	chr19	+	11226769	11227674	exonic	NM_000527	LDLR	CGTCTTTGAGCTTCATGTACTGGACTGACTGGGGAACTCCCGCCAAGATCAAGAAAGGGG	323.167	45.6667	9.494	5.08536	297.5	405	267	55	41	41	9.32224	9.69256	9.4672	5.1519	5.06478	5.03941	hsa-miR-181a-2-3p	hsa-miR-608	hsa-miR-494-5p	hsa-miR-541-3p	hsa-miR-33a-3p
ASCRP3005748	0.000435728	0.000846574	3.62021	up	hsa_circRNA_008349	hsa_circ_0008349	circBase	chr12	+	1754959	1756341	sense overlapping	NM_030775	WNT5B	CGTGCTCATCATCTCTGCCCCAGGTGCTGTGTATAAGATGGCAGACGTAGCCTGCAAATG	126	106.5	8.06368	6.20761	104.5	148.5	125	114.5	103	102	7.73083	8.14747	8.31274	6.23463	6.18096	6.20723	hsa-miR-449c-5p	hsa-miR-1184	hsa-miR-2682-5p	hsa-miR-762	hsa-miR-15b-5p
ASCRP3005752	3.8093e-07	5.006e-06	4.8738	up	hsa_circRNA_023115	hsa_circ_0023115	circBase	chr11	+	67351934	67352712	exonic	NM_000852	GSTP1	CGTGGAGGACCTCCGCTGCAAATACATCTCCCTCATCTACACCAACTATGCCGCTGCGCG	902	729.167	11.13	8.845	947.5	1036.5	722	732.5	758	697	11.1343	11.1787	11.0771	8.84225	8.88306	8.80967	hsa-miR-1976	hsa-miR-1237-3p	hsa-miR-6848-5p	hsa-miR-6736-5p	hsa-miR-4710
ASCRP3005763	6.77313e-05	0.00019609	6.0475	up	hsa_circRNA_404465		25070500	chr1	-	28406043	28406205	intronic	ENST00000373863	EYA3	CGTTAGAATCCTTTGCTAGTTTCCATCTAACAGTCCAAAGTCCTGTTGCCCTGATTACCA	89	37	7.46512	4.86878	96.5	101	69.5	39	35	37	7.66808	7.50358	7.22371	4.72626	4.88523	4.99486	hsa-miR-8067	hsa-miR-550b-2-5p	hsa-miR-4773	hsa-miR-4471	hsa-miR-3116
ASCRP3005770	2.01998e-06	1.5052e-05	14.1224	up	hsa_circRNA_047641	hsa_circ_0047641	circBase	chr18	-	46783379	46798673	exonic	NM_017653	DYM	CGTTCTCTCCATCAGTATGCTGCCCAGAGGATCATCAGGTTTTACCAATTCTTGAGATTC	541.667	123	10.2139	6.39402	608	598	419	128	128	113	10.3774	10.1565	10.1079	6.39466	6.46303	6.32438	hsa-miR-6888-5p	hsa-miR-5189-5p	hsa-miR-628-5p	hsa-miR-3187-5p	hsa-miR-7843-3p
ASCRP3005777	0.00194504	0.00299853	3.0319	up	hsa_circRNA_039933	hsa_circ_0039933	circBase	chr16	+	68208276	68217269	exonic	NM_004555	NFATC3	CGTTTTACTTATACACCAGCCCAGCGGTCTGCTCAAGAACTTCCTCATATTGAGAAGTAC	57.3333	45	6.68736	5.08713	47	70	55	47	42	46	6.28792	6.91552	6.85864	4.91343	5.11074	5.23724	hsa-miR-548az-5p	hsa-miR-548t-5p	hsa-miR-766-5p	hsa-miR-3920	hsa-miR-494-5p
ASCRP3005795	0.00117309	0.00194406	2.00481	up	hsa_circRNA_008156	hsa_circ_0008156	circBase	chr20	+	3199162	3199640	sense overlapping	NM_033453	ITPA	CTAACAGCTCCTGAGGCCTGATAGACCCAGAAGTGCAAACTGAAGGTCTCCACCAGCTCC	31.5	26.6667	5.5886	4.58514	28	36.5	30	37	20	23	5.42244	5.61627	5.72709	4.69875	4.42422	4.63244	hsa-miR-4708-3p	hsa-miR-345-3p	hsa-miR-1266-5p	hsa-miR-1469	hsa-miR-4667-3p
ASCRP3005808	0.000169528	0.000397255	58.8413	up	hsa_circRNA_004509	hsa_circ_0004509	circBase	chr5	-	118264231	118280344	exonic	NM_173666	DTWD2	CTAAGGACATTTTCTATAAGAACTCCTTGTTCCGACATCCCAAACAGCCGGCCTCAGAAA	659.167	31.5	10.5794	4.70061	372.5	907	698	46	25	23.5	9.72872	11.0095	10.9999	4.85647	4.61292	4.63244	hsa-miR-3692-5p	hsa-miR-6837-3p	hsa-miR-2054	hsa-miR-197-5p	hsa-miR-149-5p
ASCRP3005818	4.059e-07	5.075e-06	31.27	up	hsa_circRNA_022764	hsa_circ_0022764	circBase	chr11	+	64876751	64879180	sense overlapping	NM_013265	VPS51	CTAATAAACATGTGTGGCCTCCTCGGTGAGTTCTGCAGTCAGGGTGTCCGTGAGGGCCTC	4402.5	460	13.1925	8.22583	4904	4610	3693.5	471	468.5	440.5	13.3471	13.1098	13.1207	8.2596	8.23027	8.18761	hsa-miR-4763-3p	hsa-miR-6808-5p	hsa-miR-1207-5p	hsa-miR-6735-5p	hsa-miR-6860
ASCRP3005832	2.55431e-05	9.2043e-05	9.03656	up	hsa_circRNA_400028	hsa_circ_0092312	circBase	chr16	-	4749457	4749657	intronic	ENST00000304283	ANKS3	CTACAAAGCATTGTCGAGATCAGCAGCTCCATTGGGTGAGAAACAGCCTGACCATCTCAG	103.333	27	7.71566	4.53988	94	132	84	35	23	23	7.53407	7.99229	7.62061	4.51641	4.49524	4.608	hsa-miR-576-5p	hsa-miR-29a-5p	hsa-miR-30a-3p	hsa-miR-30e-3p	hsa-miR-105-3p
ASCRP3005838	7.57383e-05	0.000214047	3.98371	up	hsa_circRNA_104499	hsa_circ_0082564	circBase	chr7	-	137569740	137570248	exonic	NM_194071	CREB3L2	CTACACAGCCTCCGTGGGACTCTCCTTCAGCAACTCCAGAAGCTTCAGACTTTGGTGATG	465	390.167	9.97864	7.98453	542	487	366	407	417	346.5	10.1789	9.86582	9.89117	8.03142	8.06593	7.85624	hsa-miR-612	hsa-miR-330-3p	hsa-miR-1296-5p	hsa-miR-298	hsa-miR-135b-3p
ASCRP3005842	8.18e-09	1.046e-06	470.331	up	hsa_circRNA_103532	hsa_circ_0006614	circBase	chr3	+	183493702	183508768	exonic	NM_018023	YEATS2	CTACACCAAACCCCATCTCTGGGAAAGCCACAGTATCCGATCTCCAGTCTGGCTCAGCTG	10148	66	14.4834	5.60587	11364	10712	8368	75	62	61	14.5406	14.4359	14.4737	5.69264	5.57903	5.54596	hsa-miR-608	hsa-miR-660-3p	hsa-miR-877-3p	hsa-miR-193b-5p	hsa-miR-92a-2-5p
ASCRP3005844	6.56e-08	2.341e-06	120.991	up	hsa_circRNA_039190	hsa_circ_0039190	circBase	chr16	+	32761191	32761364	exonic	uc010vfx.1	AK300387	CTACACCCTGTAGATGCCTCTGCCGTGTAGCTGTCCGACGTCTCATAAGCTTTTGTCTGG	9107.33	260	14.3539	7.43513	9538	9469	8315	271	262	247	14.3962	14.2235	14.442	7.47852	7.43159	7.39527	hsa-miR-99b-3p	hsa-miR-4799-5p	hsa-miR-8068	hsa-miR-6772-5p	hsa-miR-6515-5p
ASCRP3005856	0.00038162	0.000759261	3.29409	up	hsa_circRNA_103455	hsa_circ_0001333	circBase	chr3	-	125032151	125050082	exonic	NM_021964	ZNF148	CTACAGTATGCACTTAATGTCCCTGATAGAGGGAGGAATCAGCAGCTTGGAAATTCAAGC	43.6667	25.8333	6.16204	4.44216	42	53	36	35	21.5	21	6.07617	6.42575	5.9842	4.58814	4.31973	4.41861	hsa-miR-500a-5p	hsa-miR-591	hsa-miR-7-5p	hsa-miR-614	hsa-miR-660-5p
ASCRP3005861	4.80049e-06	2.6806e-05	61.0298	up	hsa_circRNA_101856	hsa_circ_0040147	circBase	chr16	+	70177412	70182456	exonic	NM_017990	PDPR	CTACATCCCCATAGAGTCCACTGGGGATCAGGCATTAGAAGTTCTACAGTACCTCTTCTC	5064.5	284.667	13.4758	7.54439	4156	6169.5	4868	291.5	286.5	276	13.1207	13.6534	13.6534	7.55308	7.54602	7.53407	hsa-miR-125a-3p	hsa-miR-191-3p	hsa-miR-597-3p	hsa-miR-616-3p	hsa-miR-492
ASCRP3005862	1.52131e-05	6.2636e-05	40.9676	up	hsa_circRNA_104405	hsa_circ_0080638	circBase	chr7	+	74433139	74434317	exonic	uc003ubo.2	GATSL1	CTACATCTCCCTGGTGATGGACGTGCAGACGCAGCAGAGTCCAGAGGCCAGTCATCCACC	1160	98.6667	11.4517	6.09527	870.5	1652	957.5	111	92	93	11.069	11.8016	11.4844	6.15589	6.05733	6.0726	hsa-miR-122-5p	hsa-miR-205-5p	hsa-miR-136-5p	hsa-miR-214-3p	hsa-miR-138-5p
ASCRP3005867	2.88163e-06	1.9163e-05	7.80864	up	hsa_circRNA_103923	hsa_circ_0073647	circBase	chr5	-	115837905	115840678	exonic	NM_020796	SEMA6A	CTACATTGCTGCTAGGGTGAAGTAGAGAAATAAAGTCTCCCCGCTGAACTACTATGAGGT	555.833	242.833	10.2704	7.30533	560.5	605	502	240	255.5	233	10.2408	10.1621	10.4083	7.2704	7.36277	7.28281	hsa-miR-429	hsa-miR-23b-5p	hsa-miR-200b-3p	hsa-miR-105-3p	hsa-miR-656-5p
ASCRP3005877	0.000278736	0.000591002	3.10178	up	hsa_circRNA_001871	hsa_circ_0001871	circBase	chr9	+	91940462	91949645	exonic	NM_001282689	SECISBP2	CTACCCAAAAGAATGTTTACTCAGTGCCTGGCTCCCAGTATCTTTATAACCAACCCAGTT	80	71.1667	7.32529	5.69219	91	86	63	69.5	74	70	7.53407	7.32578	7.11603	5.56893	5.78056	5.72709	hsa-miR-153-5p	hsa-miR-3143	hsa-miR-5096	hsa-miR-8060	hsa-miR-7156-5p
ASCRP3005886	3.82483e-06	2.2933e-05	4.22982	up	hsa_circRNA_405588		25070500	chr17	-	41893405	41901373	exonic	NM_001932	MPP3	CTACCTCAAAGGGCACTATGTGGGCCCAGTCCCAGGGATCCATCACCCTAAAAATCATCC	61	32.8333	6.87536	4.79476	61	69	53	40	28	30.5	6.82192	6.96639	6.83777	4.75771	4.75771	4.86886	hsa-miR-6846-5p	hsa-miR-660-3p	hsa-miR-637	hsa-miR-4763-3p	hsa-miR-5187-5p
ASCRP3005894	5.54823e-05	0.000167697	2.19242	up	hsa_circRNA_104065	hsa_circ_0075691	circBase	chr6	-	16486202	16586138	exonic	NM_000332	ATXN1	CTACCTGTGAACAGTACGCAGTGAATGTTGTCTAGGCGTTTTACACTGAGATTCTCCACT	30.5	21.5	5.43201	4.29949	31	32.5	28	26	20.5	18	5.49355	5.40836	5.39413	4.29545	4.39595	4.20708	hsa-miR-513a-5p	hsa-miR-637	hsa-miR-197-5p	hsa-miR-518c-5p	hsa-miR-617
ASCRP3005902	5.02215e-06	2.7673e-05	2.89025	up	hsa_circRNA_102563	hsa_circ_0051260	circBase	chr19	-	42509874	42510962	exonic	NM_002088	GRIK5	CTACGGCATTGGCATGCCGCTGGGTGGGCCTTCACCTTGATCATCATCTCCTCCTACACG	124.5	133.333	8.04071	6.50952	126.5	140	107	132	133.5	134.5	8.0282	8.08708	8.00686	6.4452	6.50135	6.582	hsa-miR-1224-5p	hsa-miR-151a-5p	hsa-miR-377-5p	hsa-miR-432-3p	hsa-miR-133a-5p
ASCRP3005912	0.000129372	0.000322804	2.41338	up	hsa_circRNA_401527		25242744	chr16	-	4750970	4774832	exonic	NM_133450	ANKS3	CTACTCAGGACCCCAGGGAGCCGATATGTGGATTTACTCCCTTGATGGAAGCAGCTGCTG	34	23.5	5.71625	4.44519	35	38	29	27	22	21.5	5.84263	5.72709	5.57903	4.38448	4.42422	4.52688	hsa-miR-4435	hsa-miR-6825-5p	hsa-miR-6762-3p	hsa-miR-4682	hsa-miR-5001-5p
ASCRP3005926	1.42237e-05	5.9683e-05	9.81288	up	hsa_circRNA_011040	hsa_circ_0011040	circBase	chr1	+	27269361	27272887	intronic	uc021ojq.1	BC016143	CTACTGTTACACATTAAAACGATTTGCCCAGCTCTGGCGGTCCCTTTCTGTGTGAACTTC	151	42.5	8.3614	5.06672	177	154.5	121.5	45	40.5	42	8.60119	8.23027	8.25272	4.9797	5.07195	5.14851	hsa-miR-661	hsa-miR-1273h-5p	hsa-miR-6808-5p	hsa-miR-1248	hsa-miR-5001-5p
ASCRP3005931	0.00116776	0.00193627	3.63176	up	hsa_circRNA_404809		25070500	chr10	+	104809463	104816721	exonic	NM_017649	CNNM2	CTACTTCGTTCTCATTCTGCAGGTAAATCTCACCTGGCTATCGTGCAGCGGGTAAACAAT	51.3333	31.3333	6.50058	4.63991	46	67	41	47	23	24	6.28792	6.89243	6.32138	4.85647	4.49524	4.56801	hsa-miR-196b-5p	hsa-miR-4659b-3p	hsa-miR-3145-3p	hsa-miR-196a-5p	hsa-miR-98-5p
ASCRP3005938	8.4365e-05	0.000231713	3.50541	up	hsa_circRNA_002361	hsa_circ_0002361	circBase	chr1	+	53322669	53329829	exonic	NM_001004339	ZYG11A	CTACTTTTCAAGGCTCTGAAAAATTTCCCCCATTACCAGCAGGCAAGCTGACTGACAGAA	47.3333	26.5	6.38754	4.57796	45	54	43	31	23.5	25	6.24893	6.46711	6.44658	4.40732	4.63244	4.69411	hsa-miR-4435	hsa-miR-199b-3p	hsa-miR-199a-3p	hsa-miR-33a-5p	hsa-miR-656-5p
ASCRP3005947	0.0003296	0.000675988	4.74587	up	hsa_circRNA_063280	hsa_circ_0063280	circBase	chr22	+	38463710	38466898	exonic	NM_012407	PICK1	CTAGAGGAGCTGGAGCGGACCGCTGAGCTATACAAAGGGGGAGGTGACCATCCACTACAA	120	74	7.97364	5.72696	125.5	115.5	119	66	70	86	8.01292	7.70887	8.19911	5.51474	5.69148	5.97467	hsa-miR-1538	hsa-miR-6799-3p	hsa-miR-766-3p	hsa-miR-6501-3p	hsa-miR-670-5p
ASCRP3005948	6.07956e-06	3.169e-05	13.9525	up	hsa_circRNA_400070	hsa_circ_0092299	circBase	chr22	+	35817493	35819173	intronic	ENST00000216122	MCM5	CTAGAGGCTGTCTCTGTCCAAGAACTCCCATTGTCCCAGTCCCTGGCTCGGAGCTCTGTG	4259	1024.17	13.1589	9.35643	4975	4606	3196	1023	1060	989.5	13.3885	13.105	12.9832	9.34811	9.38346	9.33774	hsa-miR-665	hsa-miR-214-3p	hsa-miR-550a-5p	hsa-miR-550a-3-5p	hsa-miR-33b-3p
ASCRP3005955	0.000153122	0.000366042	3.40905	up	hsa_circRNA_101511	hsa_circ_0007457	circBase	chr15	-	44898222	44903183	exonic	NM_025137	SPG11	CTAGCTATAGGAGATCCCAAACTGATCTTCCAGGCTAGCCTTGCAAATGCTCAGATTTTG	43.5	26	6.14234	4.37298	38	52	40.5	33	23	22	5.91416	6.28946	6.22341	4.46834	4.36127	4.28931	hsa-miR-665	hsa-miR-888-3p	hsa-miR-383-5p	hsa-miR-567	hsa-miR-335-3p
ASCRP3005971	0.000289999	0.000609874	39.6201	up	hsa_circRNA_009586	hsa_circ_0009586	circBase	chr1	-	8568685	8674745	exonic	NM_012102	RERE	CTAGTCATCAGGTCCACAACTCCCAGGCCTGTTGCAGATCTCCAACTCCTGCTTTGTGTG	875.667	69.1667	10.933	5.62484	486	1267	874	83	64.5	60	10.0488	11.4563	11.2939	5.72709	5.60149	5.54596	hsa-miR-6838-5p	hsa-miR-16-5p	hsa-miR-424-5p	hsa-miR-4524a-5p	hsa-miR-7107-3p
ASCRP3005977	7.29821e-05	0.000207864	2.52752	up	hsa_circRNA_059187	hsa_circ_0059187	circBase	chr20	-	2473344	2474690	exonic	NM_024325	ZNF343	CTATACAAAGAAGTGATGCTGGAGAATTACAGGAATCTTCTCTCATTGGGTCCTGGCTGC	50.1667	49.1667	6.51805	5.18033	51	55	44.5	64	45	38.5	6.54063	6.54643	6.46711	5.29656	5.20501	5.03941	hsa-miR-1236-3p	hsa-miR-145-3p	hsa-miR-3140-5p	hsa-miR-136-5p	hsa-miR-199a-5p
ASCRP3005978	0.000159697	0.000379896	5.01672	up	hsa_circRNA_087054	hsa_circ_0087054	circBase	chr9	+	37305540	37305711	exonic	NM_032226	ZCCHC7	CTATACAGATAAAGTTCGTCGCTGCTTCCTGTGCTCCAGGAGAGGACATCTCCTGTATTC	88	44.6667	7.45338	5.12664	73	109	82	56	41	37	7.12983	7.64183	7.58849	5.20175	5.13146	5.04671	hsa-miR-8080	hsa-miR-6846-5p	hsa-miR-203b-5p	hsa-miR-328-5p	hsa-miR-6848-5p
ASCRP3006002	1.42307e-06	1.1871e-05	106.437	up	hsa_circRNA_101857	hsa_circ_0040148	circBase	chr16	+	70178323	70180131	exonic	NM_017990	PDPR	CTATGACTCCAGACCACTTCCCAAGCCTCTTTTGCAAGTTTCTTCATGATCTCTCCAACC	2932.67	86.6667	12.6762	5.94231	3635	2944	2219	87	86	87	12.9618	12.5524	12.5143	5.8819	5.92706	6.01799	hsa-miR-125a-3p	hsa-miR-194-3p	hsa-miR-203a-5p	hsa-miR-516b-5p	hsa-miR-511-5p
ASCRP3006004	0.000260458	0.000562021	2.63367	up	hsa_circRNA_038312	hsa_circ_0038312	circBase	chr16	+	19049195	19051768	exonic	NM_024847	TMC7	CTATGAGGATTATTCTCCAGGCTTTGAGATCCGTCTGACAATCCTTAGGCAGATCTGGAG	37	26.3333	5.88812	4.49105	38	42.5	30.5	33	21	25	5.92903	6.03459	5.70075	4.44092	4.42422	4.608	hsa-miR-4703-5p	hsa-miR-4768-5p	hsa-miR-3165	hsa-miR-589-3p	hsa-miR-3157-5p
ASCRP3006057	2.68e-09	8.64e-07	61.4842	up	hsa_circRNA_102430	hsa_circ_0048937	circBase	chr19	+	6934997	6937659	exonic	NM_001974	EMR1	CTCAAGGATCTTGCTGTCCTCCATGCCATCCGCTTCCAAGACGATCAACTCCCTTCTCCT	11521.7	625	14.5848	8.64263	12004	11739	10822	628	639	608	14.5848	14.5406	14.6289	8.65795	8.64555	8.62438	hsa-miR-762	hsa-miR-493-3p	hsa-miR-612	hsa-miR-185-3p	hsa-miR-362-5p
ASCRP3006070	1.6451e-07	3.505e-06	23.8413	up	hsa_circRNA_000872	hsa_circ_0000747	circBase	chr17	+	27209637	27210251	antisense	NM_004475	FLOT2	CTCACAAGCCACGGCCAGGAGTTCCTTCTCCGTCATGATCTTCACCTGGGCTGCCACCTC	1574.5	249.167	11.9414	7.366	1731	1822	1170.5	251	247	249.5	12.011	11.9805	11.8326	7.36277	7.33176	7.40346	hsa-miR-670-3p	hsa-miR-637	hsa-miR-296-3p	hsa-miR-504-5p	hsa-miR-648
ASCRP3006071	7.48166e-06	3.7074e-05	11.6945	up	hsa_circRNA_400082	hsa_circ_0092371	circBase	chr5	+	173662	173882	intronic	ENST00000283426	PLEKHG4B	CTCACACACTCGTGCACTCATGGACAGCTGTCCTTCACATTCAAGCACTCTCCCTTGCAC	492.833	136.167	10.0824	6.5347	570	488.5	420	143	138.5	127	10.2661	9.8734	10.1079	6.56813	6.56749	6.46847	hsa-miR-485-5p	hsa-miR-648	hsa-miR-574-5p	hsa-miR-454-3p	hsa-let-7g-3p
ASCRP3006081	4.519e-07	5.468e-06	51.4667	up	hsa_circRNA_101919	hsa_circ_0002631	circBase	chr16	+	89961445	89967202	exonic	NM_014972	TCF25	CTCACCATGTTCCCTGGAGGTTCTGCTCCAGACGAGCCCTTACCACGTTGACTCACTCCT	732.5	43	10.7734	5.08779	765	862	570.5	53	39	37	10.8278	10.8919	10.6003	5.1519	5.06478	5.04671	hsa-miR-510-5p	hsa-miR-99b-3p	hsa-miR-148b-5p	hsa-miR-107	hsa-miR-103a-3p
ASCRP3006110	1.09896e-06	9.904e-06	26.2709	up	hsa_circRNA_075501	hsa_circ_0075501	circBase	chr6	-	3284085	3298452	exonic	NM_015482	SLC22A23	CTCAGCGTGTTCTTCTGTGCGGAGATCACCCCGACGGTGATAAGGATATTCCCCGAGTCC	297.667	29	9.35735	4.64196	274	370	249	38	24	25	9.18211	9.51515	9.37479	4.65647	4.61292	4.65647	hsa-miR-6776-5p	hsa-miR-22-5p	hsa-miR-6089	hsa-miR-1273h-3p	hsa-miR-6504-5p
ASCRP3006132	0.000161843	0.000383754	5.49144	up	hsa_circRNA_006397	hsa_circ_0006397	circBase	chr5	-	9379934	9437964	exonic	NM_003966	SEMA5A	CTCAGTGCCAGAGAACCGAGCATCCAGTCATCTCCTATAAAGTGTTGGTGTGTGAGACTT	169.167	94.3333	8.53527	6.07809	210	166	131.5	96	94	93	8.89093	8.34361	8.37128	6.04828	6.09388	6.09211	hsa-miR-330-5p	hsa-miR-612	hsa-miR-3187-5p	hsa-miR-4757-5p	hsa-miR-345-5p
ASCRP3006133	7.4845e-07	7.604e-06	38.3969	up	hsa_circRNA_401727		25242744	chr17	+	18005234	18007995	exonic	NM_001388	DRG2	CTCAGTGGAGCACGTGGTTTATAACAAAATCGACCAGATCTCCATGGAAGAGGTGGACCG	386.5	24	9.77646	4.51354	438	398	323.5	27	22	23	9.91122	9.65279	9.76537	4.38448	4.56801	4.58814	hsa-miR-4757-5p	hsa-miR-8075	hsa-miR-6878-3p	hsa-miR-4649-3p	hsa-miR-6744-3p
ASCRP3006161	0.000297547	0.000620397	2.31514	up	hsa_circRNA_000313	hsa_circ_0000313	circBase	chr11	+	61634149	61634467	sense overlapping	NM_004265	FADS2	CTCATGAGGACCAGGGTGGAGCTGAGAAGAGGAGGAGGTGGGGGCTGGAGGTCTCGTCCC	68.5	80.1667	7.07144	5.86034	67	70.5	68	87	76	77.5	6.99589	6.94801	7.2704	5.89812	5.82153	5.86137	hsa-miR-1281	hsa-miR-6735-5p	hsa-miR-6887-3p	hsa-miR-4667-3p	hsa-miR-6778-3p
ASCRP3006175	1.30435e-05	5.618e-05	10.0592	up	hsa_circRNA_047467	hsa_circ_0047467	circBase	chr18	-	34376033	34409158	sense overlapping	NM_015476	TPGS2	CTCATTTCTTTTGCAGCTTCCTATAAAGTTTGTCTTCCTCATCAGTCCCGGCTCCAGAAC	182.667	57	8.69901	5.36856	165	218	165	66	53	52	8.44627	8.85672	8.79405	5.39127	5.36234	5.35207	hsa-miR-619-5p	hsa-miR-4739	hsa-miR-6797-5p	hsa-miR-6855-5p	hsa-miR-6756-5p
ASCRP3006195	1.10829e-06	9.947e-06	16.4207	up	hsa_circRNA_100655	hsa_circ_0006371	circBase	chr10	+	98708764	98711953	exonic	NM_032440	LCOR	CTCCAGTACTCAAGGGAACGGACAGTCCCTGGGTCTCCGACCCCAATATTCCCCTAGTGG	251	44	9.11503	5.07759	281.5	268	203.5	47	42	43	9.22493	9.0754	9.04477	4.95278	5.13146	5.14851	hsa-miR-152-5p	hsa-miR-329-5p	hsa-miR-198	hsa-miR-372-3p	hsa-miR-30c-1-3p
ASCRP3006208	0.000215539	0.000480123	3.54736	up	hsa_circRNA_404959		25070500	chr12	+	7301567	7303659	exonic	NM_014718	CLSTN3	CTCCCACAGAAACTCCAGTGCTTCAGCGAAGAGTCCTGCGTCTCCATCCCTGAAGTGGAG	364.333	354.833	9.66767	7.84092	315	416	362	359	372	333.5	9.4017	9.72432	9.87698	7.85104	7.88348	7.78825	hsa-miR-6848-5p	hsa-miR-6081	hsa-miR-6720-5p	hsa-miR-5591-5p	hsa-miR-6165
ASCRP3006211	0.000593608	0.00109102	3.76575	up	hsa_circRNA_101794	hsa_circ_0038929	circBase	chr16	+	29810948	29811369	exonic	NM_007317	KIF22	CTCCCAGAAACTCAGGACTCTCTGGGTGGCTCAGCCCACAGTATCCTTATTGCCAACATT	61.3333	38.3333	6.82863	4.9157	73	65	46	40	37	38	7.11863	6.85864	6.50863	4.75771	4.97206	5.01731	hsa-miR-485-5p	hsa-miR-221-5p	hsa-miR-492	hsa-miR-182-5p	hsa-miR-545-3p
ASCRP3006220	7.10822e-06	3.5614e-05	8.22722	up	hsa_circRNA_025460	hsa_circ_0025460	circBase	chr12	-	10865809	10868382	exonic	NM_003651	YBX3	CTCCCCGGAATACTGCCATCAAGAAGAATAACCCACGGAAATATCTGCGCAGTGTAGGAG	195.5	77	8.8218	5.78139	190	200	196.5	81	77	73	8.71986	8.73206	9.01347	5.74289	5.84054	5.76074	hsa-miR-7151-5p	hsa-miR-942-5p	hsa-miR-618	hsa-miR-4704-3p	hsa-miR-6886-3p
ASCRP3006221	0.00203676	0.00312346	2.47244	up	hsa_circRNA_075320	hsa_circ_0075320	circBase	chr5	+	179249957	179260782	exonic	NM_003900	SQSTM1	CTCCCGCCAGATGAGGACGGGGACTTGGTTGCCTTTTCCAGTGACGAGGAATTGACAATG	43.5	36.6667	6.1634	4.85746	42.5	48	40	56	27	27	6.10265	6.13466	6.25288	5.20175	4.61292	4.75771	hsa-miR-660-3p	hsa-miR-4538	hsa-miR-7974	hsa-miR-6813-5p	hsa-miR-1238-3p
ASCRP3006228	4.077e-07	5.084e-06	14.3182	up	hsa_circRNA_007586	hsa_circ_0007586	circBase	chr16	-	4029116	4033441	exonic	NM_001116	ADCY9	CTCCGAATATGAGACCAACATACACGTCATAAAGAACTCCCCCGTGAAGACGTTTGCTAG	560.333	128.667	10.2912	6.45146	607	606	468	134	124	128	10.3666	10.1789	10.3282	6.47929	6.40391	6.47118	hsa-miR-6851-5p	hsa-miR-4459	hsa-miR-3619-5p	hsa-miR-21-3p	hsa-miR-4685-5p
ASCRP3006231	0.000406354	0.000797981	8.15382	up	hsa_circRNA_006652	hsa_circ_0006652	circBase	chr5	+	134508189	134509862	sense overlapping	NM_001277348	C5orf66	CTCCGGGCCAGGGCTGCTGATCTTCTCCTGAAGTCTCAGAACAGATGGCTGCCAAGTAGG	222.5	85.6667	8.92638	5.89891	161.5	261.5	244.5	100	81	76	8.40466	9.04477	9.32973	5.98989	5.89812	5.80872	hsa-miR-6813-5p	hsa-miR-6735-5p	hsa-miR-5197-3p	hsa-miR-7161-3p	hsa-miR-6747-3p
ASCRP3006238	0.000479938	0.00092065	2.3059	up	hsa_circRNA_104031	hsa_circ_0002051	circBase	chr5	+	179136873	179147561	exonic	NM_001746	CANX	CTCCTATGATTGACAATCCCAGTTACCAGGATCAGTTCCATGACAAGACCCCTTATACGA	39.3333	29.3333	5.93449	4.72917	42	41	35	30	29	29	6.01984	5.91814	5.8655	4.51641	4.84396	4.82712	hsa-miR-329-5p	hsa-miR-136-5p	hsa-miR-452-3p	hsa-miR-345-5p	hsa-miR-708-5p
ASCRP3006251	0.000978275	0.00167198	6.63012	up	hsa_circRNA_103250	hsa_circ_0002657	circBase	chr22	+	46085591	46125470	exonic	NM_013236	ATXN10	CTCCTGATGATGAGAGAAACAGCACCCAGGACTATCTTCCAAAGAGTTCTGGATATCCTA	78.5	25.3333	7.22397	4.49493	109.5	69	57	26	25	25	7.81038	6.94801	6.91352	4.29545	4.69411	4.49524	hsa-miR-421	hsa-miR-509-5p	hsa-miR-204-3p	hsa-miR-501-3p	hsa-miR-502-3p
ASCRP3006278	2.95439e-05	0.000102343	8.62041	up	hsa_circRNA_104018	hsa_circ_0005714	circBase	chr5	+	174919097	174919270	exonic	NM_022754	SFXN1	CTCGAGAGTGCGAGAAAAATAGTACATGATTACAGTCCGGGACCATGTCTGGAGAACTAC	177	63.1667	8.6283	5.52054	209	171	151	67.5	61	61	8.87438	8.37128	8.63923	5.47745	5.53822	5.54596	hsa-miR-373-3p	hsa-miR-375	hsa-miR-302d-3p	hsa-miR-106a-5p	hsa-miR-20a-5p
ASCRP3006283	3.44901e-05	0.000115149	6.7405	up	hsa_circRNA_104157	hsa_circ_0077425	circBase	chr6	-	99887644	99913012	exonic	NM_001080481	USP45	CTCGATTTAGCACCATTCTGCTCTGCTACTTGTAAGATCTCCACGGTGAAAGATCCATTC	114.5	43.6667	7.87874	5.12589	137	112.5	94	46	42	43	8.13769	7.73083	7.76771	5.05758	5.13146	5.18862	hsa-miR-302a-3p	hsa-miR-582-3p	hsa-miR-329-5p	hsa-miR-103a-2-5p	hsa-miR-215-3p
ASCRP3006284	2.64e-09	8.64e-07	25.7136	up	hsa_circRNA_101141	hsa_circ_0005785	circBase	chr12	-	110819556	110834257	exonic	NM_016238	ANAPC7	CTCGCACCTTGTCGCTTAGATTGTTATGAAGTGAGTTATTCTCCCCACCTCAGAAGTACC	872	125.833	11.1064	6.42197	895	958	763	130	127	120.5	11.0852	11.0881	11.146	6.40604	6.43412	6.42575	hsa-miR-526b-5p	hsa-miR-181d-5p	hsa-miR-181b-5p	hsa-miR-338-3p	hsa-miR-181a-5p
ASCRP3006285	0.000663322	0.00120005	2.12379	up	hsa_circRNA_000042	hsa_circ_0000036	circBase	chr1	+	28199932	28200152	intronic	ENST00000328928	THEMIS2	CTCGCAGTGGGGGAGATGGAGGTGGAGGAGAGAGATGCTGTGTGGGGGTGCGGGTTCCTT	77.6667	105	7.26801	6.18136	81	76	76	108	103	104	7.31789	7.05314	7.43298	6.15589	6.18096	6.20723	hsa-miR-498	hsa-miR-601	hsa-miR-328-3p	hsa-miR-129-5p	hsa-miR-433-3p
ASCRP3006288	0.00032052	0.000659214	2.72714	up	hsa_circRNA_005861	hsa_circ_0005861	circBase	chr11	-	62606585	62607339	exonic	uc009yoi.2	WDR74	CTCGCCCAGGCCGACGGTCCAGAACACATATTACATAATGGAGCCGGGAGACAGACTAGG	423	546	9.89883	8.45144	473.5	396	399.5	516	573.5	548.5	10.005	9.6589	10.0326	8.38123	8.49106	8.48201	hsa-miR-34c-5p	hsa-miR-6499-3p	hsa-miR-34a-5p	hsa-miR-1226-3p	hsa-miR-449b-5p
ASCRP3006290	0.00635201	0.00866344	2.04532	up	hsa_circRNA_406060		25070500	chr2	+	233022758	233075115	sense overlapping	NM_152383	DIS3L2	CTCGCTGACGGTCCCTATCCATCTGGTTAAACTTGTAGTCACTGCCTATCAGCCTATCAG	45	50	6.25089	5.21856	39.5	49.5	46	66	44	40	5.9496	6.24893	6.55412	5.39127	5.18532	5.07908	hsa-miR-4739	hsa-miR-619-5p	hsa-miR-1285-3p	hsa-miR-1273g-3p	hsa-miR-1303
ASCRP3006297	0.00105108	0.00177841	2.15563	up	hsa_circRNA_400073	hsa_circ_0092361	circBase	chr3	+	42569005	42569345	intronic	ENST00000325123	VIPR1	CTCGTATTTCAGGATGGGTCACAGGCCTCAAAGCAAACCTGGCAAGTGTCCCTCCCACAG	50.8333	56.3333	6.45342	5.34531	46.5	56	50	65	52	52	6.23463	6.44658	6.67905	5.39127	5.32083	5.32384	hsa-miR-874-5p	hsa-miR-637	hsa-miR-708-5p	hsa-miR-339-5p	hsa-miR-661
ASCRP3006304	4.541e-08	1.966e-06	9.30871	up	hsa_circRNA_102613	hsa_circ_0052523	circBase	chr2	+	9484660	9484764	exonic	NM_003887	ASAP2	CTCTACAAGAAGAGTGACGGGACTCCCAAATTCGTCAGAGCACAGCTTATAGCTTACATC	110.5	30.1667	7.87959	4.66101	110.5	121.5	99.5	38.5	26	26	7.84006	7.87556	7.92315	4.63244	4.65647	4.69411	hsa-miR-485-5p	hsa-miR-423-3p	hsa-miR-670-5p	hsa-miR-125a-5p	hsa-miR-185-3p
ASCRP3006305	2.45434e-06	1.7291e-05	7.93688	up	hsa_circRNA_402019		25242744	chr19	+	5143977	5144913	exonic	NM_015015	KDM4B	CTCTACAAGGCCAAGTTCATCTCCTCCGTCACCAGCCACATCTACCAGAAATGCGTGTAC	1501.5	731	11.8558	8.86726	1568	1699	1237.5	779	715.5	698.5	11.7578	11.8712	11.9385	8.97481	8.82619	8.8008	hsa-miR-6778-5p	hsa-miR-3677-3p	hsa-miR-4736	hsa-miR-2277-3p	hsa-miR-1266-5p
ASCRP3006311	0.000504841	0.000957541	3.91239	up	hsa_circRNA_014306	hsa_circ_0014306	circBase	chr1	+	153734045	153737539	exonic	NM_023015	INTS3	CTCTACTACCTGAGGGCCAGACACCTAGCTCCCCTGTTTGACAACCCTAAGTTGGATAAG	148	120.833	8.33842	6.37038	187.5	139	117.5	116.5	125	121	8.70711	8.10313	8.20503	6.28561	6.41523	6.41029	hsa-miR-6792-3p	hsa-miR-4691-5p	hsa-miR-892b	hsa-miR-940	hsa-miR-617
ASCRP3006325	0.000264779	0.000567717	2.14241	up	hsa_circRNA_101435	hsa_circ_0033144	circBase	chr14	-	99723807	99724176	exonic	NM_022898	BCL11B	CTCTCACCCACGAAAGGCATCTGTCCCAAGCAGGAGAACATTGCAGCAGAGGCTGACCAT	51.3333	59.1667	6.5484	5.44916	54.5	53	46.5	65	53	59.5	6.63618	6.42575	6.58325	5.49621	5.32083	5.53043	hsa-miR-552-3p	hsa-miR-579-3p	hsa-miR-548d-3p	hsa-miR-149-3p	hsa-miR-588
ASCRP3006333	8.4867e-06	4.0491e-05	10.1422	up	hsa_circRNA_101744	hsa_circ_0005699	circBase	chr16	+	19627435	19663412	exonic	NM_020314	C16orf62	CTCTCCCAAGGTGGGAATGGAAGTGGCCCCACATCTCAAAGAAACCCTAAATAAGAACTT	1244.5	462.333	11.5613	8.21905	1319.5	1313	1101	497	415	475	11.4729	11.4919	11.7192	8.31085	8.05104	8.29525	hsa-miR-512-5p	hsa-miR-553	hsa-miR-489-3p	hsa-miR-105-5p	hsa-miR-627-3p
ASCRP3006335	8.5435e-05	0.000233774	2.54788	up	hsa_circRNA_404655		25070500	chr1	+	219467402	219468493	sense overlapping	TCONS_00001278	XLOC_000566	CTCTCCCACTTACAGATTGCAGGCTACCATTGAAATGGAAAATTTGCTGGAGAAAGTTGA	2648.5	3807	12.5656	11.2163	2879	2678	2388.5	3739	3952	3730	12.6979	12.4131	12.5858	11.2015	11.2349	11.2125	hsa-miR-3664-3p	hsa-miR-520a-5p	hsa-miR-6825-5p	hsa-miR-4723-5p	hsa-miR-7114-5p
ASCRP3006340	0.000132156	0.000328073	8.73186	up	hsa_circRNA_404714		25070500	chr10	-	5998341	6002530	exonic	NM_002189	IL15RA	CTCTCCTGGCATGCTACCTCAAGTCAAGAGCCCGCAGCTTCATCTCCCAGCTCAAACAAC	4017.17	1535.17	13.079	9.95267	5173	3832	3046.5	1539	1562	1504.5	13.5055	12.8082	12.9232	9.94814	9.95972	9.95015	hsa-miR-3689b-3p	hsa-miR-3689c	hsa-miR-30b-3p	hsa-miR-3192-5p	hsa-miR-1233-5p
ASCRP3006357	3.5553e-07	4.801e-06	45.8628	up	hsa_circRNA_003201	hsa_circ_0003201	circBase	chr4	+	6998051	7006651	exonic	NM_020773	TBC1D14	CTCTGAAGTGGAGAACGAAGAAATCTCCCAGCAAAACCAGCTGAAGAAGCTCAGAAGCAC	554	32.3333	10.2675	4.74823	528.5	649	484.5	39	31	27	10.1461	10.2789	10.3774	4.69411	4.85647	4.69411	hsa-miR-103a-2-5p	hsa-miR-7157-3p	hsa-miR-5008-3p	hsa-miR-6737-3p	hsa-miR-6830-3p
ASCRP3006362	0.000215317	0.000480123	2.20238	up	hsa_circRNA_004546	hsa_circ_0004546	circBase	chr19	-	45871887	45872405	exonic	NM_000400	ERCC2	CTCTGAGCTCCCGCAAAAACTTGTGTATTCACCCTGAGGGTCATGGAGTCCTGGAGATGC	38	31.6667	5.87906	4.74	40	40	34	37	31	27	6.01984	5.75185	5.8655	4.69875	4.82712	4.69411	hsa-miR-6895-5p	hsa-miR-6764-3p	hsa-miR-3127-5p	hsa-miR-3191-5p	hsa-miR-5587-5p
ASCRP3006364	4.298e-05	0.000137093	2.18436	up	hsa_circRNA_102173	hsa_circ_0002056	circBase	chr17	-	62782684	62793527	exonic	NR_024386	PLEKHM1P	CTCTGAGTTTGACACCACAATCAGGCTGCTCCCGGCAGATCGGCTTCTCCTTTGTACGAC	57.6667	67.6667	6.75354	5.62633	62	61	50	74	67	62	6.85293	6.67905	6.72864	5.65734	5.65018	5.57146	hsa-miR-125a-3p	hsa-miR-762	hsa-miR-185-3p	hsa-miR-361-3p	hsa-miR-605-3p
ASCRP3006369	2.8772e-07	4.314e-06	5.29571	up	hsa_circRNA_100331	hsa_circ_0000128	circBase	chr1	+	151139409	151139890	exonic	NM_024041	SCNM1	CTCTGCACAGAGCTCCCCACTATAACAGTTGCTGCCGCCGGAAGTACAGCTTTGCTTGTG	133.333	75.6667	8.14464	5.73982	142	143	115	79	75	73	8.19338	8.11272	8.12784	5.69264	5.78056	5.74626	hsa-miR-187-3p	hsa-miR-654-5p	hsa-miR-9-5p	hsa-miR-541-3p	hsa-miR-491-5p
ASCRP3006372	0.000736639	0.00131156	2.58738	up	hsa_circRNA_104583	hsa_circ_0006539	circBase	chr8	+	30332294	30361953	exonic	NM_006867	RBPMS	CTCTGCCCAACACTGTACCTCAGTTCATTGCCAGAGAGCCATGTCCGGACCCTATTTGTC	56.6667	55	6.69412	5.32263	50	65	55	69	50	46	6.44933	6.77439	6.85864	5.45843	5.32083	5.18862	hsa-miR-548a-3p	hsa-miR-142-3p	hsa-miR-205-3p	hsa-miR-129-5p	hsa-miR-618
ASCRP3006416	6.09268e-06	3.1721e-05	3.78715	up	hsa_circRNA_104230	hsa_circ_0078346	circBase	chr6	-	154743639	154744117	exonic	NM_173515	CNKSR3	CTCTTGTACAGTCTCCTGCAGACAGATCTCAGAAGATTCATGCTGGTGACGAAGTCATTC	58.6667	33.6667	6.74916	4.82805	59	64	53	40	30	31	6.75782	6.69132	6.79835	4.72626	4.85647	4.90141	hsa-miR-92a-2-5p	hsa-miR-103a-2-5p	hsa-miR-412-3p	hsa-miR-802	hsa-miR-328-5p
ASCRP3006425	0.000189538	0.000433047	3.50003	up	hsa_circRNA_102423	hsa_circ_0006461	circBase	chr19	+	5039846	5041262	exonic	NM_015015	KDM4B	CTCTTTGTATGATGACATCATCCCCCCGAAGGAGTGGAAGCCGCGGCAGACGTATGATGA	49.8333	31.1667	6.47642	4.66905	52	51.5	46	45	26.5	22	6.52309	6.28946	6.61671	4.82712	4.6848	4.49524	hsa-miR-197-3p	hsa-miR-214-5p	hsa-miR-370-3p	hsa-miR-598-3p	hsa-miR-125a-3p
ASCRP3006430	5.60718e-05	0.000168908	3.91284	up	hsa_circRNA_100051	hsa_circ_0009792	circBase	chr1	-	11181302	11182183	exonic	NM_004958	MTOR	CTGAAAAGCCCCAGCTCCGAGCATCCAGAGATACGCTGTCATCCCTTTATCGACCAACTC	155	128.167	8.42234	6.45413	167	151.5	146.5	132.5	127	125	8.49106	8.20829	8.56768	6.45071	6.44865	6.46303	hsa-miR-491-5p	hsa-miR-544a	hsa-miR-27b-3p	hsa-miR-27a-3p	hsa-miR-431-3p
ASCRP3006431	2.3134e-07	3.993e-06	93.0489	up	hsa_circRNA_100979	hsa_circ_0006239	circBase	chr11	+	123464789	123465546	exonic	NM_020716	GRAMD1B	CTGAAAATTGGATCTGCTTCTACAGCAACATCTTCCGCTGGGAAACTCTGGTGTTAAGCC	1008	30.3333	11.2509	4.71098	1123	1191	710	40	25	26	11.3298	11.3539	11.069	4.72626	4.71257	4.69411	hsa-miR-345-3p	hsa-let-7i-5p	hsa-miR-10b-3p	hsa-let-7g-5p	hsa-let-7b-5p
ASCRP3006440	3.3e-10	3.62e-07	234.906	up	hsa_circRNA_100533	hsa_circ_0006608	circBase	chr10	+	3160973	3162236	exonic	NM_002627	PFKP	CTGAACACTATCACCGACCGTTCTCCCGGGGAAGTACTTGGAAGAGATCGCCACACAGAT	10673.2	147.833	14.5163	6.64031	10886	11439	9694.5	155.5	147	141	14.5102	14.5102	14.5285	6.67788	6.63618	6.60688	hsa-miR-324-3p	hsa-miR-346	hsa-miR-210-3p	hsa-miR-591	hsa-miR-665
ASCRP3006441	0.000288139	0.000607417	2.14371	up	hsa_circRNA_089972	hsa_circ_0089972	circBase	chrX	+	17121840	17157084	exonic	NM_004726	REPS2	CTGAACAGTGAGCTCCAGCAGCAGCTCAAGCTACCAAGTCAGGATTGTTACCCCCACCAC	41.3333	40.3333	6.09459	4.99449	38	50	36	55	33	33	5.97658	6.20805	6.09915	5.12114	4.94889	4.91343	hsa-miR-129-5p	hsa-miR-3137	hsa-miR-1248	hsa-miR-4538	hsa-miR-6868-3p
ASCRP3006464	3.274e-07	4.665e-06	35.5472	up	hsa_circRNA_085993	hsa_circ_0085993	circBase	chr8	-	145317005	145318513	exonic	uc003zbm.3	BOP1	CTGAAGTCAACAGAGCCTTTACCCTGTGGCTCTGACGACGGCTCCCTGCGGCTCTGGGAG	544.333	43.3333	10.2507	5.09901	580.5	587.5	465	50	38.5	41.5	10.3171	10.1178	10.3171	5.04306	5.07195	5.18201	hsa-miR-6745	hsa-miR-3065-3p	hsa-miR-370-5p	hsa-miR-6511a-5p	hsa-miR-4717-5p
ASCRP3006472	0.000678944	0.00122377	2.93036	up	hsa_circRNA_100034	hsa_circ_0006837	circBase	chr1	-	8555122	8617582	exonic	NM_012102	RERE	CTGAATGCACTGAACACAAGTAAGAGGGACCATCTCCTCATGAACGTCAAATGGTACTAC	54	43.1667	6.5796	5.02852	47.5	64.5	50	63	33	33.5	6.41029	6.77439	6.55412	5.27499	4.88523	4.92535	hsa-miR-105-5p	hsa-miR-16-5p	hsa-miR-424-5p	hsa-miR-15a-5p	hsa-miR-15b-5p
ASCRP3006478	2.85525e-06	1.9016e-05	32.1138	up	hsa_circRNA_100344	hsa_circ_0005964	circBase	chr1	+	153727117	153730239	exonic	NM_023015	INTS3	CTGACAACGTGCACGGTATCCTACAGCTTCTTCAGTCAAGAACATCCCGAAAATTCCTAG	345.667	26.5	9.60157	4.59645	396.5	392	248.5	33	23.5	23	9.79403	9.63589	9.37479	4.51641	4.6848	4.58814	hsa-miR-219a-1-3p	hsa-miR-181d-3p	hsa-miR-516b-5p	hsa-miR-31-5p	hsa-miR-363-5p
ASCRP3006479	6.92975e-05	0.000199663	2.01049	up	hsa_circRNA_102434	hsa_circ_0049138	circBase	chr19	+	9435370	9435456	exonic	NM_032497	ZNF559	CTGACAATTCTGTCGTGTCCCGGAACAGCATCTCTGCCTTCCTGTTCACGGTGACCTTCG	185.5	324.167	8.74155	7.734	205	200	151.5	333.5	324	315	8.84225	8.73489	8.6475	7.76964	7.71575	7.71661	hsa-miR-493-3p	hsa-miR-665	hsa-miR-219a-2-3p	hsa-miR-21-3p
ASCRP3006486	8.48762e-06	4.0491e-05	8.62665	up	hsa_circRNA_405731		25070500	chr19	-	11356238	11356554	exonic	NM_020812	DOCK6	CTGACATCTTCCTGGTCATCAAGGTTCGAGATTGAAATTGAGCCCATCTTTGGGATCTTG	107.667	29	7.77624	4.66744	116	123	84	35	25	27	7.90018	7.84006	7.58849	4.58814	4.65647	4.75771	hsa-miR-6769a-5p	hsa-miR-6756-5p	hsa-miR-6769b-5p	hsa-miR-1207-5p	hsa-miR-6865-5p
ASCRP3006493	2.68812e-05	9.5259e-05	4.04709	up	hsa_circRNA_407229		25070500	chr9	+	114541671	114541925	antisense	NM_173521	C9orf84	CTGACCTCTCCTAGTTATAAATGCACAGCTCTACCAATCTAACTCATAAGATGATCTCTA	909	854.667	11.1197	9.10283	1083	959.5	684.5	850	852	862	11.2861	11.1016	10.9714	9.09356	9.07673	9.13819	hsa-miR-635	hsa-miR-6774-5p	hsa-miR-3147	hsa-miR-2467-3p	hsa-miR-30c-2-3p
ASCRP3006501	2.9947e-06	1.9676e-05	38.5217	up	hsa_circRNA_101858	hsa_circ_0040185	circBase	chr16	-	70291935	70293089	exonic	NM_001605	AARS	CTGACTTCTGTTGAGTTCTGTGGGGGAACCCCCGACGAAGACCCATCATGAGCAACCACA	373.333	25.6667	9.67866	4.41106	315	479	326	35	20	22	9.4017	9.85248	9.78179	4.41861	4.39595	4.41861	hsa-miR-212-5p	hsa-miR-214-3p	hsa-miR-505-5p	hsa-miR-421	hsa-miR-647
ASCRP3006510	9.62395e-06	4.4493e-05	2.32892	up	hsa_circRNA_100037	hsa_circ_0002158	circBase	chr1	-	8601272	8617582	exonic	NM_012102	RERE	CTGAGACAAGAGTAAGAGGGACCATCTCCTCATGAACGTCAAATGGTACTACCGTCAATC	42	37	6.16019	4.94053	43	45	38	41	35	35	6.19908	6.09476	6.18675	4.88523	4.95666	4.9797	hsa-miR-16-5p	hsa-miR-424-5p	hsa-miR-15a-5p	hsa-miR-15b-5p	hsa-miR-195-5p
ASCRP3006516	4.51841e-05	0.00014298	2.72964	up	hsa_circRNA_103153	hsa_circ_0062163	circBase	chr22	+	17982113	17984048	exonic	NM_001290046	CECR2	CTGAGATCTGCAACATGATCGCCCAGAAGTGAAAAGCAGGAAGAAAATTCCTTGGCATCC	36	22.3333	5.83675	4.38804	39	37	32	26	20	21	5.97658	5.80657	5.72709	4.38448	4.42422	4.35541	hsa-miR-505-5p	hsa-miR-558	hsa-miR-136-5p	hsa-miR-708-5p	hsa-miR-874-3p
ASCRP3006524	8.23772e-05	0.000227606	2.36564	up	hsa_circRNA_002271	hsa_circ_0002271	circBase	chr2	-	20974569	20990158	exonic	NM_021925	C2orf43	CTGAGCTCCCGGTAACCCAGGTTTTTCTGCCTTTTATGTGCCATTTGCAAAGGCTTTATA	34.3333	25.3333	5.76567	4.52344	35	35	33	29	24	23	5.79363	5.70652	5.79687	4.41861	4.65647	4.49524	hsa-miR-4677-5p	hsa-miR-22-3p	hsa-miR-338-3p	hsa-miR-125b-2-3p	hsa-miR-5707
ASCRP3006527	0.000119946	0.000303426	4.20256	up	hsa_circRNA_101970	hsa_circ_0007066	circBase	chr17	-	7225183	7226185	exonic	NM_032442	NEURL4	CTGAGGAAGTCTTTGAGAGGTGTATGCGGTAGTCGATCTCTATGGCCAGTGTGTCCAAGT	51.6667	24.6667	6.50179	4.43053	46	62	47	31	23	20	6.24893	6.70233	6.55412	4.44092	4.49524	4.35541	hsa-miR-521	hsa-miR-504-3p	hsa-miR-18a-3p	hsa-miR-519b-5p	hsa-miR-519c-5p
ASCRP3006536	0.00271838	0.00404577	2.60243	up	hsa_circRNA_000425	hsa_circ_0001563	circBase	chr5	-	179043171	179043526	sense overlapping	NM_005520	HNRNPH1	CTGAGTGGGGGGGGAACCCACTAAATCCAGTCAAGCAGTTTCATAAGATCTTCACAAAAT	39.1667	27.6667	5.94294	4.56309	31.5	50	36	34	25	24	5.54981	6.22984	6.04919	4.46834	4.61292	4.608	hsa-miR-106b-5p	hsa-miR-17-5p	hsa-miR-106a-5p	hsa-miR-761	hsa-miR-20b-5p
ASCRP3006560	8.9146e-07	8.734e-06	5.12645	up	hsa_circRNA_402070		25242744	chr19	+	18258252	18258434	exonic	NM_015016	MAST3	CTGATGTCCCAGCAGGCGGAAGTCACTTTTCAAGAAGATCTCCAAGCAGACCTCCGTGCT	62.5	27	6.9102	4.55224	65.5	70	52	34	23	24	6.92643	6.96639	6.83777	4.50056	4.56801	4.58814	hsa-miR-5001-5p	hsa-miR-6756-5p	hsa-miR-6085	hsa-miR-6786-5p	hsa-miR-762
ASCRP3006589	7.58295e-05	0.000214167	3.03141	up	hsa_circRNA_006855	hsa_circ_0006855	circBase	chr11	+	62549365	62550297	exonic	NM_006473	TAF6L	CTGCATGCTCTTGGCTGGAAGGTTGCACTCCAGGACTTGCAGACGAACTCCAAGATTGGG	43.1667	25.5	6.14061	4.54062	46	45	38.5	29.5	24	23	6.28792	6.00868	6.12522	4.44092	4.61292	4.56801	hsa-miR-3714	hsa-miR-4722-5p	hsa-miR-874-5p	hsa-miR-6165	hsa-miR-1197
ASCRP3006590	3.08127e-05	0.000105819	13.3746	up	hsa_circRNA_104207	hsa_circ_0078150	circBase	chr6	+	147527106	147560406	exonic	NM_139244	STXBP5	CTGCCATACTACATTCGCTTAAATTTTGCAGAGAAAGACTGTTCGCCATGGATTTCCCTA	143.167	24	8.23365	4.49222	171	153	105.5	27	22	23	8.53094	8.19625	7.97376	4.34065	4.56801	4.56801	hsa-miR-506-3p	hsa-miR-587	hsa-miR-29a-3p	hsa-miR-29b-3p	hsa-miR-29c-3p
ASCRP3006594	2.97e-09	8.64e-07	18.9894	up	hsa_circRNA_400616		25242744	chr10	-	95110953	95111328	exonic	NM_013451	MYOF	CTGCCATTGAGGGCAAAGATGAATTTTTAGGACGAAGCATTTTCTCTCCTGTGGTGAAAC	287.333	42	9.31061	5.06349	295	326	241	49	39	38	9.2778	9.32889	9.32514	5.04306	5.08263	5.06478	hsa-miR-140-3p	hsa-miR-6886-5p	hsa-miR-6734-5p	hsa-miR-3912-5p	hsa-miR-6780b-5p
ASCRP3006615	1.33949e-05	5.73e-05	30.0312	up	hsa_circRNA_104208	hsa_circ_0078153	circBase	chr6	+	147527106	147599340	exonic	NM_139244	STXBP5	CTGCTAAACCAGTACAGACAATCACTCCACATGACTGTTCGCCATGGATTTCCCTATCAA	340	29.8333	9.57963	4.67125	337.5	400	282.5	30.5	38	21	9.51892	9.67267	9.54732	4.50056	5.03941	4.47376	hsa-miR-587	hsa-miR-506-3p	hsa-miR-20b-3p	hsa-miR-1468-3p	hsa-miR-376b-5p
ASCRP3006633	8.06471e-06	3.9025e-05	3.60389	up	hsa_circRNA_103164	hsa_circ_0062389	circBase	chr22	-	21158587	21159453	exonic	NM_058004	PI4KA	CTGCTGATCTGCTGTCTGCAGACCTCCCGACCTCTTTTGTGAAGGAGATCCATGATTTTG	162.333	150.833	8.51152	6.66196	163	175	149	152	150	150.5	8.44627	8.45965	8.62864	6.61794	6.67141	6.69654	hsa-miR-329-5p	hsa-miR-761	hsa-miR-27a-5p	hsa-miR-24-3p	hsa-miR-149-5p
ASCRP3006642	8.80471e-06	4.1508e-05	4.09229	up	hsa_circRNA_103697	hsa_circ_0070400	circBase	chr4	+	88957371	88973310	exonic	NM_000297	PKD2	CTGCTGTCACAGTATTTTTTGTCTGGATTAAGTGACCTACGGCATGATGAGCTCCAATGT	50.5	24.3333	6.53392	4.50101	50.5	57	44	31	22	20	6.49003	6.64462	6.46711	4.51641	4.56801	4.41861	hsa-miR-141-5p	hsa-miR-495-5p	hsa-miR-382-5p	hsa-miR-1264	hsa-miR-204-3p
ASCRP3006665	2.37414e-05	8.7125e-05	13.1812	up	hsa_circRNA_103160	hsa_circ_0062261	circBase	chr22	-	19462590	19463125	exonic	NM_005659	UFD1L	CTGGACCAACTCATTCTCTTTCAACATGTTCGACCACCCTATTCCCAGGGTCTTCCAAAA	226.167	50.8333	9.00194	5.28153	299	204.5	175	55	49.5	48	9.32889	8.79134	8.8856	5.25151	5.30571	5.28736	hsa-miR-147a	hsa-miR-503-5p	hsa-miR-885-3p	hsa-miR-370-3p	hsa-miR-215-3p
ASCRP3006672	3.892e-07	5.027e-06	45.7812	up	hsa_circRNA_405442		25070500	chr16	+	15766546	15771806	exonic	ENST00000573203	NDE1	CTGGAGCAAGCAAATGACGACCTGGAAAGAGCCAAGCGGTTCCGAGGAGATCTCTCAATC	400.833	24.3333	9.83124	4.31456	449	417	336.5	29	23	21	9.95972	9.72872	9.80529	4.34065	4.39595	4.20708	hsa-miR-431-3p	hsa-miR-4691-5p	hsa-miR-4459	hsa-miR-3614-3p	hsa-miR-664b-3p
ASCRP3006687	5.1e-10	4.48e-07	362.608	up	hsa_circRNA_038737	hsa_circ_0038737	circBase	chr16	-	27473614	27474913	exonic	NM_001520	GTF3C1	CTGGAGTTGCTCCAGGGTTCACAGAGAGTTTCGGAGCTGCCAACATCTCCCAGGCAGCAC	20834.5	142.833	15.105	6.60276	21806	22303	18394.5	144	147	137.5	15.1344	15.0693	15.1113	6.56813	6.62222	6.61794	hsa-miR-4525	hsa-miR-3192-5p	hsa-miR-4639-3p	hsa-miR-4476	hsa-miR-4270
ASCRP3006699	0.00156526	0.00248281	2.74209	up	hsa_circRNA_101338	hsa_circ_0031570	circBase	chr14	-	31849672	31852977	exonic	NM_015473	HEATR5A	CTGGATGGTTGCTGATTTCTGCTCTGATGACATTAGGTCTCCTTGACAGTATCTTGTCAG	42.5	31	6.16034	4.70507	50.5	41	36	33	30	30	6.47254	5.9593	6.04919	4.49524	4.79283	4.82712	hsa-miR-545-3p	hsa-miR-452-5p	hsa-miR-34a-3p	hsa-miR-488-3p	hsa-miR-1323
ASCRP3006712	0.000405331	0.000796327	6.10372	up	hsa_circRNA_406399		25070500	chr3	-	176665094	176700237	intergenic			CTGGCTAACAGATCTCCTTGAGTGTGTGATGACAGTGACCGGGAATGAATTCTAGACTCA	83.6667	32.1667	7.3674	4.75771	63	105	83	42.5	27	27	6.88837	7.58348	7.63035	4.75771	4.75771	4.75771	hsa-miR-1273g-3p	hsa-miR-1273h-5p	hsa-miR-4739	hsa-miR-4656	hsa-miR-6878-5p
ASCRP3006721	9.5e-10	5.96e-07	264.058	up	hsa_circRNA_102928	hsa_circ_0058495	circBase	chr2	+	227729319	227779067	exonic	NM_032276	RHBDD1	CTGGGACCGAGGTTCAGCCGTCTGTATATCTCCCCAGATACCTGAAACTGACCACCTGAG	9038.33	116	14.3695	6.32481	9023	10156	7936	123	115	110	14.3161	14.3962	14.3962	6.33261	6.33708	6.30475	hsa-miR-103a-2-5p	hsa-miR-525-5p	hsa-miR-182-5p	hsa-miR-520a-5p	hsa-miR-22-5p
ASCRP3006725	3.77962e-06	2.2818e-05	27.9986	up	hsa_circRNA_057362	hsa_circ_0057362	circBase	chr2	+	189851784	189858808	exonic	NM_000090	COL3A1	CTGGGATTAATGGTAGTCCTGGTGGTAAAGGCGAAATGAACTATTCTCCCCAGTATGATT	336.667	33.3333	9.56609	4.75881	301	380	329	39	31	30	9.34811	9.56837	9.78179	4.65647	4.82712	4.79283	hsa-miR-665	hsa-miR-4726-5p	hsa-miR-328-5p	hsa-miR-6798-5p	hsa-miR-4733-3p
ASCRP3006726	0.000699577	0.0012564	2.09242	up	hsa_circRNA_002149	hsa_circ_0001627	circBase	chr6	-	90959407	90981660	intronic	ENST00000343122	BACH2	CTGGGCTCAGCGCGTTCGTTCACATAGCTCCCAGTTTTAACATTTCGCCACCTACTGAAG	51.5	58	6.48273	5.41756	56	56.5	42	61	58	55	6.68022	6.44658	6.32138	5.3506	5.49088	5.41119	hsa-miR-153-5p	hsa-miR-329-5p	hsa-miR-29b-1-5p	hsa-miR-577	hsa-miR-651-3p
ASCRP3006787	1.9275e-05	7.4733e-05	14.2538	up	hsa_circRNA_100088	hsa_circ_0005735	circBase	chr1	-	21415630	21437876	exonic	NM_001198803	EIF4G3	CTGTCTCAGCAGTCTACAGCACGCAATCCCACAGAGTATTGATGAGGAAACTGAAGTTTG	181.167	34.6667	8.66834	4.83506	156.5	227	160	42	30	32	8.35742	8.89308	8.75451	4.82712	4.79283	4.88523	hsa-miR-93-3p	hsa-miR-10b-3p	hsa-miR-450a-1-3p	hsa-miR-885-3p	hsa-miR-146a-3p
ASCRP3006792	1.534e-08	1.379e-06	128.302	up	hsa_circRNA_102211	hsa_circ_0045905	circBase	chr17	+	76410959	76415806	exonic	NR_110602	PGS1	CTGTCTCTAGCATCACCTCTCAGCACGATTTTCCCGAGAGTTCACAGGCCTCTGGCTGTA	7496.33	201.833	14.0689	7.0655	7224	8845.5	6419.5	198.5	202	205	14.0062	14.1281	14.0724	7.00153	7.07203	7.12294	hsa-miR-520g-5p	hsa-miR-412-3p	hsa-miR-608	hsa-miR-597-3p	hsa-miR-127-5p
ASCRP3006795	5.1414e-07	6.017e-06	232.568	up	hsa_circRNA_100670	hsa_circ_0019627	circBase	chr10	-	103649168	103699695	exonic	NM_024541	C10orf76	CTGTGAATCACATATCCCAACTGTCAGAGGAGCAGTCCTGAGGCTTTCTACCAATGCAGG	2116.33	24.8333	12.2904	4.42887	2533	2399	1417	32.5	21	21	12.4581	12.3209	12.0921	4.57307	4.42422	4.28931	hsa-miR-516b-3p	hsa-miR-516a-3p	hsa-miR-503-5p	hsa-miR-103a-2-5p	hsa-miR-449c-3p
ASCRP3006806	0.000613735	0.0011233	3.22753	up	hsa_circRNA_104566	hsa_circ_0004458	circBase	chr8	-	18656804	18662408	exonic	NM_015310	PSD3	CTGTGCAATAATGCTTCTTAATACCGATCTACATGGCCACCAATGCTGGGGTGAAAACAA	57.5	41.5	6.70573	5.0153	65.5	54	53	43	36.5	45	6.92643	6.42575	6.76502	4.88523	4.97206	5.18862	hsa-miR-450b-5p	hsa-miR-205-3p	hsa-miR-95-5p	hsa-miR-329-5p	hsa-miR-19b-2-5p
ASCRP3006813	0.00163579	0.00257667	2.05081	up	hsa_circRNA_103457	hsa_circ_0067159	circBase	chr3	-	127294245	127294652	exonic	NM_001136053	TPRA1	CTGTGCTTCGACATCATCGAGGGGCTCTGGTCTACTCTCTGGTGGTCATCCTTCCCAAGA	466.833	777.5	9.98516	8.94897	551.5	525	324	769	806	757.5	10.2321	9.96177	9.76164	8.93508	8.97552	8.9363	hsa-miR-497-5p	hsa-miR-15b-5p	hsa-miR-15a-5p	hsa-miR-195-5p	hsa-miR-20b-3p
ASCRP3006824	8.13422e-05	0.000225386	5.56389	up	hsa_circRNA_058097	hsa_circ_0058097	circBase	chr2	-	216240351	216288249	exonic	NM_002026	FN1	CTGTGGTCATCGACGCCTCCACTGTTTTGGTTCAGACTCGAGGAGGAAATTCCAATGGTG	76.6667	31.6667	7.22908	4.75299	89	82	59	37	29	29	7.47852	7.22371	6.98502	4.65647	4.77538	4.82712	hsa-miR-4722-5p	hsa-miR-1587	hsa-miR-6751-5p	hsa-miR-6815-5p	hsa-miR-3620-5p
ASCRP3006866	4.8595e-06	2.7063e-05	50.5699	up	hsa_circRNA_100571	hsa_circ_0018004	circBase	chr10	+	27024168	27024508	exonic	NM_014317	PDSS1	CTGTTTGCCTGTCAGCAGGTCTCTGTTCTAGGATGTCCCGACCCAGTGGTGCATGAGATC	3007.5	194.833	12.6877	7.02747	3708	3234	2080.5	198	188.5	198	12.9917	12.6582	12.4131	7.02849	6.97789	7.07605	hsa-miR-488-3p	hsa-miR-155-3p	hsa-miR-153-5p	hsa-miR-589-3p	hsa-miR-26a-2-3p
ASCRP3006871	4.7121e-07	5.632e-06	51.0532	up	hsa_circRNA_032244	hsa_circ_0032244	circBase	chr14	+	65879447	66028484	exonic	NR_038170	FUT8	CTTAAAACAACAGAATGAAGACTTGAGGCGAATGGCCGAATCTCTCCGATTCGCGCGCGC	569.333	29.3333	10.2977	4.62373	623	626	459	35	24	29	10.4158	10.2408	10.2364	4.50056	4.61292	4.75771	hsa-miR-6787-5p	hsa-miR-6756-5p	hsa-miR-6797-5p	hsa-miR-762	hsa-miR-3937
ASCRP3006872	6.0484e-07	6.637e-06	43.8151	up	hsa_circRNA_101367	hsa_circ_0001998	circBase	chr14	+	65922338	66028484	exonic	NM_178155	FUT8	CTTAAAACAACAGAATGAAGACTTGAGGCGAATGGCCGAATCTCTCCGGTTGCTGCTTTT	466.167	26.5	9.98572	4.53236	531	499	368.5	30.5	24	25	10.1565	9.88946	9.91122	4.44092	4.56801	4.58814	hsa-miR-570-3p	hsa-miR-455-3p	hsa-miR-17-3p	hsa-miR-552-3p	hsa-miR-548c-3p
ASCRP3006897	4.27973e-05	0.000136708	2.95679	up	hsa_circRNA_050649	hsa_circ_0050649	circBase	chr19	-	36245469	36247930	exonic	ENST00000004982	HSPB6	CTTACTCTCCCAATAAATGTGCTAGAGCTCTGCACTGCAACGCGGAGGAGCAGGATGGAG	386.833	460.5	9.78226	8.21823	395	425	340.5	502	475.5	404	9.78663	9.74828	9.81186	8.33823	8.24739	8.06906	hsa-miR-1182	hsa-miR-6756-5p	hsa-miR-608	hsa-miR-6803-5p	hsa-miR-6883-5p
ASCRP3006898	6.1346e-07	6.698e-06	25.0916	up	hsa_circRNA_050648	hsa_circ_0050648	circBase	chr19	-	36245469	36246795	exonic	ENST00000004982	HSPB6	CTTACTCTCCCAATAAATGTGCTAGAGCTCTGCGTGCCGACGGACCCCGGCCACTTTTCG	8866.5	1271.67	14.3135	9.6644	8672.5	10571	7356	1326	1356	1133	14.2929	14.4242	14.2235	9.73197	9.71391	9.54732	hsa-miR-1182	hsa-miR-608	hsa-miR-6803-5p	hsa-miR-6756-5p	hsa-miR-6883-5p
ASCRP3006916	4.07341e-06	2.3901e-05	55.2219	up	hsa_circRNA_101471	hsa_circ_0034398	circBase	chr15	+	36936478	36950106	exonic	NM_032499	C15orf41	CTTATACTGGAGAGGTTTCTACAGGAACACGAGGAAACTCCACTCAATCGCAGGCCACTC	637.5	29.5	10.5204	4.73324	717	628.5	567	31	28.5	29	10.7216	10.2459	10.5937	4.56293	4.84396	4.79283	hsa-miR-136-5p	hsa-miR-665	hsa-miR-486-3p	hsa-miR-601	hsa-miR-30b-3p
ASCRP3006921	2.65e-08	1.603e-06	31.7097	up	hsa_circRNA_401586		25242744	chr16	+	29916172	29917448	exonic	uc002duu.3	ASPHD1	CTTATGTCTTCTCCTAGTACAACCAAACAGGCCTAAAGATCCCTCCTGGCTGTGAGCTGG	1213.17	135	11.5133	6.52648	1324	1374	941.5	145	131	129	11.4844	11.5827	11.4729	6.56813	6.50135	6.50995	hsa-miR-6867-5p	hsa-miR-6877-3p	hsa-miR-6849-3p	hsa-miR-6819-5p	hsa-miR-6752-3p
ASCRP3006937	2.54184e-06	1.768e-05	19.1392	up	hsa_circRNA_103594	hsa_circ_0004228	circBase	chr4	-	5664833	5667376	exonic	NM_147127	EVC2	CTTCAAGCCTTAGAAGAGTTCTGCCGCACCACGGCCTCCACGCAGCAGGGTTCTTCATTG	272.333	40.8333	9.23978	4.98132	241	345.5	230.5	50	37.5	35	9.05045	9.42025	9.24865	4.9797	5.01731	4.94695	hsa-miR-654-3p	hsa-miR-23b-5p	hsa-miR-548b-3p	hsa-miR-7-5p	hsa-miR-486-3p
ASCRP3006955	2.77187e-05	9.7404e-05	2.81915	up	hsa_circRNA_406677		25070500	chr5	-	138456723	138463542	exonic	NM_022464	SIL1	CTTCAGCCAGGTCCCTGACTATGGCTCCCCAGAGCCTGCCTTCATCTAGGATGGCTCCTC	64.8333	61.1667	6.98602	5.49076	72	67.5	55	65	59.5	59	7.11863	6.94801	6.89141	5.47745	5.51737	5.47745	hsa-miR-9-5p	hsa-miR-4529-5p	hsa-miR-942-5p	hsa-miR-6511a-5p	hsa-miR-4507
ASCRP3006964	8.80953e-05	0.000238821	3.88549	up	hsa_circRNA_032475	hsa_circ_0032475	circBase	chr14	+	72165697	72176381	exonic	NM_015556	SIPA1L1	CTTCAGTATAAACGATGCTGCTTCCCACACAAGGCTGTCTCCTGGTTCGGACATCTATGT	133.5	107.667	8.17476	6.21666	142	129	129.5	115	108	100	8.22827	7.94502	8.35099	6.20234	6.2576	6.19005	hsa-miR-653-3p	hsa-miR-8057	hsa-miR-6738-3p	hsa-miR-3135b	hsa-miR-620
ASCRP3006986	6.39834e-05	0.000186966	4.17153	up	hsa_circRNA_400766		25242744	chr11	+	65043362	65049992	exonic	NM_002689	POLA2	CTTCCATTTTATCAGCCCACTGAAGAGGATGCAGGGTTCTCAGAAGCGAGCTATCTCTAC	49.3333	24.5	6.46455	4.40397	49	58	41	31	21	21.5	6.39323	6.67905	6.32138	4.49524	4.36127	4.35541	hsa-miR-3192-5p	hsa-miR-4489	hsa-miR-7157-3p	hsa-miR-1914-5p	hsa-miR-8075
ASCRP3006997	0.000295621	0.000618437	3.14433	up	hsa_circRNA_405724		25070500	chr19	-	7692128	7693184	exonic	NM_020196	XAB2	CTTCCTCAAGGAGGAAGAGGACCTCCCCTATGAGGAGGAAATCATGCGGAACCAATTCTC	42	26	6.16008	4.50733	40	47	39	34	21	23	5.92903	6.22984	6.32138	4.55272	4.36127	4.608	hsa-miR-34a-5p	hsa-miR-34c-5p	hsa-miR-4455	hsa-miR-4692	hsa-miR-2682-5p
ASCRP3007006	5.43085e-06	2.9104e-05	5.59293	up	hsa_circRNA_101555	hsa_circ_0001955	circBase	chr15	-	64495280	64508912	exonic	NM_022048	CSNK1G1	CTTCGAAATCAGGTGAAGGTCTCCCACAGGTGTATTACTTTGGACCATGTGGGAAATATA	469.833	283.5	10.0263	7.54271	509.5	495	405	291	275.5	284	10.1178	9.88501	10.0761	7.55755	7.4896	7.58097	hsa-miR-644a	hsa-miR-485-5p	hsa-miR-889-5p	hsa-miR-329-5p	hsa-miR-148a-5p
ASCRP3007016	1.98443e-06	1.4863e-05	12.2202	up	hsa_circRNA_101921	hsa_circ_0041098	circBase	chr16	+	89961445	89973730	exonic	NM_014972	TCF25	CTTCGGACACAATCTACTCCTACGTCAGGCCAGAGAGGTTCTGCTCCAGACGAGCCCTTA	143.333	28.6667	8.25118	4.63998	152	169	109	35	24	27	8.30706	8.35742	8.08907	4.61292	4.61292	4.69411	hsa-miR-762	hsa-miR-510-5p	hsa-miR-597-3p	hsa-miR-24-3p	hsa-miR-615-5p
ASCRP3007021	0.000111412	0.000286964	4.19007	up	hsa_circRNA_404458		25070500	chr1	-	25644553	25645709	intronic	ENST00000473314	C1orf63	CTTCGGTCTCCCAAACTGCTGCAATTACAGTGAAGAATAAGAAAAGACCTCCTGGTACTT	5095.83	4200.33	13.4417	11.3747	5745.5	5306	4236	4181	4418	4002	13.7076	13.2921	13.3253	11.3897	11.4176	11.3168	hsa-miR-30b-3p	hsa-miR-3929	hsa-miR-1273h-5p	hsa-miR-3192-5p	hsa-miR-6086
ASCRP3007022	8.22909e-05	0.000227583	3.16078	up	hsa_circRNA_100994	hsa_circ_0024895	circBase	chr11	-	130773149	130776616	exonic	NM_014758	SNX19	CTTCGTCTTATCTTTGGGACCCTAGTTCAAAGGTCTAGGCTGAGGTTCTCATCCAGTAAA	50.5	34.3333	6.48294	4.82265	47	60	44.5	44	27	32	6.33708	6.64462	6.46711	4.85647	4.72626	4.88523	hsa-miR-95-5p	hsa-miR-20a-3p	hsa-miR-30d-3p	hsa-miR-641	hsa-miR-208a-3p
ASCRP3007025	8.453e-08	2.614e-06	28.5963	up	hsa_circRNA_008189	hsa_circ_0008189	circBase	chr11	+	76224429	76239510	exonic	NM_020193	C11orf30	CTTCTACAGAGTCCTCCCAGAGTTCCCAAGGTGTTAAAATCATCACACAACAGGTTCAAC	1497.17	188.5	11.8157	6.97794	1550	1774.5	1167	199	184.5	182	11.7291	11.8985	11.8194	7.01368	6.94606	6.97407	hsa-miR-6876-3p	hsa-miR-8062	hsa-miR-548b-3p	hsa-miR-653-3p	hsa-miR-1229-5p
ASCRP3007027	5.43887e-05	0.000165657	55.3684	up	hsa_circRNA_103675	hsa_circ_0070114	circBase	chr4	+	79186178	79207693	exonic	NM_025074	FRAS1	CTTCTACCAAGATCGCCATTCCTGTGCAGGATGAGACTGTAGTCCGAGTCCCTGGAAAAT	727.667	39	10.7399	4.94889	713.5	959	510.5	68	25	24	10.6932	11.0943	10.4322	5.45843	4.69411	4.69411	hsa-miR-362-3p	hsa-miR-96-5p	hsa-miR-103a-3p	hsa-miR-107	hsa-miR-615-3p
ASCRP3007036	0.00374226	0.00537635	3.38026	up	hsa_circRNA_405527		25070500	chr17	-	3474817	3477249	exonic	NM_018727	TRPV1	CTTCTCCCTGCGGTCAAGCAGAGCGGTGGTGACGCTGATTGAAGACGGGAAGAATGACTC	114.167	100.5	7.87513	6.118	79.5	140	123	113	96	92.5	7.30844	8.07175	8.24521	6.18922	6.0815	6.08328	hsa-miR-2392	hsa-miR-6165	hsa-miR-1184	hsa-miR-940	hsa-miR-4270
ASCRP3007045	0.00141192	0.00226745	2.17393	up	hsa_circRNA_101316	hsa_circ_0000523	circBase	chr14	-	21971315	21972024	exonic	NM_019852	METTL3	CTTCTGAACCAACAGTCCACTAAGGAACAACAGAGCAAGAAGATCTACGGAATCCAGAGG	35.5	29.3333	5.6653	4.54499	34	43	29.5	39.5	24.5	24	5.58154	5.91814	5.49621	4.66598	4.47376	4.49524	hsa-miR-422a	hsa-miR-194-3p	hsa-miR-449c-5p	hsa-miR-103a-3p	hsa-miR-107
ASCRP3007047	1.683e-08	1.379e-06	966.776	up	hsa_circRNA_101257	hsa_circ_0030062	circBase	chr13	-	41826780	41837620	exonic	uc001uxx.3	MTRF1	CTTCTGAATTATACACCAGCAGATTATGGTACTCACAGTTCTTTCCTGATCTTCCCCGCC	19787	46	15.0581	5.14105	20904.5	23573.5	14883	53	40	45	15.1113	15.1344	14.9285	5.1519	5.08263	5.18862	hsa-miR-301a-3p	hsa-miR-520f-3p	hsa-miR-148a-5p	hsa-miR-520c-3p	hsa-miR-520b
ASCRP3007057	0.00142464	0.00228453	2.01327	up	hsa_circRNA_027023	hsa_circ_0027023	circBase	chr12	+	56915608	56982158	exonic	NM_002898	RBMS2	CTTCTTCCAGTGTTTCAGTCGAGGAGCTCATTCTCTGCCCGCAGCCCCCCTTCATCTCTC	275.5	459.5	9.22966	8.22012	323	309	194.5	477	475	426.5	9.43456	9.24865	9.00577	8.2643	8.24224	8.15382	hsa-miR-4728-5p	hsa-miR-6127	hsa-miR-6797-5p	hsa-miR-7111-5p	hsa-miR-4739
ASCRP3007068	1.12547e-06	1.006e-05	8.33227	up	hsa_circRNA_406142		25070500	chr21	-	34974539	34985912	exonic	NM_145858	CRYZL1	CTTGAAGATAAGCAGTGCCTTGAAAGATTCAGACCTCCCATAGGAATTTTGCCCCTGGAC	106.5	31	7.78137	4.72266	115	115.5	89	39	26	28	7.87786	7.78553	7.68073	4.69411	4.69411	4.77976	hsa-miR-4644	hsa-miR-3678-3p	hsa-miR-6847-3p	hsa-miR-4999-5p	hsa-miR-521
ASCRP3007080	4.6407e-07	5.596e-06	13.2535	up	hsa_circRNA_400040	hsa_circ_0092305	circBase	chr17	-	79872718	79873138	intronic	ENST00000328666	SIRT7	CTTGACTCCTGGTGGTTGGACCTGTTGTGTGTTTTACTTTCTAGGAGCTCCCCCTCTGAA	271.5	62.1667	9.22081	5.49251	267	321	226.5	75	55	56.5	9.13435	9.30314	9.22493	5.56893	5.4447	5.46389	hsa-miR-149-3p	hsa-miR-30b-3p	hsa-miR-501-3p	hsa-miR-185-3p	hsa-miR-324-3p
ASCRP3007084	0.000100578	0.000264652	9.12237	up	hsa_circRNA_028628	hsa_circ_0028628	circBase	chr12	+	118456876	118460164	exonic	NM_007370	RFC5	CTTGAGAAGAGGGTTGAAAAATACCGGCCACAGACCCTGAATGATCTCATTTCTCATCAG	100.667	27.1667	7.65307	4.46366	86	129	87	39	22	20.5	7.37115	7.94502	7.64304	4.65647	4.49524	4.23926	hsa-miR-2355-3p	hsa-miR-6844	hsa-miR-4665-5p	hsa-miR-769-3p	hsa-miR-3144-5p
ASCRP3007091	2.30467e-05	8.5217e-05	15.3906	up	hsa_circRNA_060170	hsa_circ_0060170	circBase	chr20	+	34770193	34778719	exonic	NM_012156	EPB41L1	CTTGATGGAGGTAGCCCCTGGAATTTTGCCTTCACAGTCAAGTTCTACCCGCCTGATCCT	187.5	33	8.7039	4.75993	157	244	161.5	42	29	28	8.37997	8.96642	8.76532	4.69411	4.79283	4.79283	hsa-miR-6811-5p	hsa-miR-3934-3p	hsa-miR-6511b-5p	hsa-miR-1972	hsa-miR-1229-5p
ASCRP3007114	5.63557e-05	0.000169531	23.5049	up	hsa_circRNA_405025		25070500	chr12	+	69853296	69856305	sense overlapping	ENST00000549261	RP11-956E11.1	CTTGGCATCTCTCCATAGTCACCATTTAGAAGGCTCCTGGGTTCTGTTCTATGTCATTTC	1962.33	288.667	12.1135	7.55865	1436	2580	1871	284	302	280	11.611	12.3914	12.3383	7.51085	7.61203	7.55308	hsa-miR-3976	hsa-miR-1252-5p	hsa-miR-541-5p	hsa-miR-4644	hsa-miR-6878-5p
ASCRP3007124	1.3246e-07	3.109e-06	252.864	up	hsa_circRNA_084900	hsa_circ_0084900	circBase	chr8	-	95504879	95550574	exonic	NM_015496	KIAA1429	CTTGGGAAGCACAAGCATGAGACCTTTATAACGTCAAGAGAGACATCTCCCCATACATTT	4544	50.6667	13.2453	5.2631	5047	4690.5	3894.5	54	48	50	13.432	13.1348	13.1691	5.22444	5.25309	5.31178	hsa-miR-4778-3p	hsa-miR-877-3p	hsa-miR-6881-3p	hsa-miR-5196-3p	hsa-miR-6809-3p
ASCRP3007132	2.04894e-05	7.8286e-05	4.79165	up	hsa_circRNA_403604		25242744	chr6	-	43527914	43541338	exonic	NM_020750	XPO5	CTTGGTCAAGTTTTGTGAGGAGTTTAAAGAAAAGTGTCCTATCTGTGTCCCCTGTGGCTT	85	48.3333	7.40565	5.14513	89	97	69	52	48	45	7.47852	7.46804	7.2704	5.01359	5.25309	5.16871	hsa-miR-6888-3p	hsa-miR-519e-5p	hsa-miR-515-5p	hsa-miR-500b-3p	hsa-miR-6828-5p
ASCRP3007134	6.29676e-05	0.000185107	5.53494	up	hsa_circRNA_102647	hsa_circ_0053070	circBase	chr2	+	26492820	26500028	exonic	NM_000183	HADHB	CTTGTATCTCTGCCAACCAAGCCATGACCACAGATATAAAGACCTGATGCCACATGATTT	80.3333	34.6667	7.31412	4.84555	93	78.5	69.5	35	35	34	7.50358	7.14137	7.2974	4.65647	4.93324	4.94695	hsa-miR-518e-3p	hsa-miR-891a-5p	hsa-miR-99a-5p	hsa-miR-542-3p	hsa-miR-133b
ASCRP3007147	0.000295254	0.000617964	6.76395	up	hsa_circRNA_103931	hsa_circ_0073805	circBase	chr5	-	127854965	127863660	exonic	NM_001999	FBN2	CTTGTGTTTATGGGTTCACTGGTCCACAGTGTGAAAGAGTTCAGCAGTGCAGTGTGAGAT	81.6667	26.1667	7.29227	4.5344	98	90	57	30	23.5	25	7.64304	7.37514	6.85864	4.46834	4.52688	4.608	hsa-miR-410-5p	hsa-miR-92a-1-5p	hsa-miR-494-5p	hsa-miR-452-3p	hsa-miR-34c-5p
ASCRP3007162	0.000499909	0.000950651	2.218	up	hsa_circRNA_081055	hsa_circ_0081055	circBase	chr7	+	94023872	94027070	exonic	NM_000089	COL1A2	CTTTACAAGAGGTGTCCCATAGTGTTTCCAAACTTGGAAAGGGCGGGGGAGGGCGGGAGG	54.5	60.8333	6.61571	5.46645	52	58.5	53	76	53.5	53	6.52309	6.5257	6.79835	5.59404	5.41119	5.39413	hsa-miR-6785-5p	hsa-miR-6883-5p	hsa-miR-6797-5p	hsa-miR-6779-5p	hsa-miR-1538
ASCRP3007188	2.79e-09	8.64e-07	639.106	up	hsa_circRNA_104833	hsa_circ_0002191	circBase	chr9	+	97535283	97563284	exonic	NM_032823	C9orf3	CTTTCCAAGTCTGGGGATGGCCAGGCCATGTGTTTATACTGTGGGATCTCCCATAAACAA	7647	34.1667	14.0941	4.77417	7617.5	8758	6565.5	44.5	28	30	14.0724	14.1049	14.1049	4.83557	4.69411	4.79283	hsa-miR-298	hsa-miR-423-5p	hsa-miR-377-5p	hsa-miR-1301-3p	hsa-miR-320a
ASCRP3007203	0.000501083	0.000951766	2.44589	up	hsa_circRNA_101251	hsa_circ_0006900	circBase	chr13	+	40293372	40301685	exonic	NM_020751	COG6	CTTTCTTCTAAGTGCCACAGTGAAGTTGAACTCCCACCACCTGATCTTGGACCAAGTTCT	102.667	128	7.73141	6.44105	113	99	96	134.5	124	125.5	7.87326	7.48458	7.83638	6.46303	6.40391	6.4562	hsa-miR-641	hsa-miR-642a-3p	hsa-miR-595	hsa-miR-218-5p	hsa-miR-150-3p
ASCRP3007214	1.01332e-05	4.6183e-05	10.4647	up	hsa_circRNA_407242		25070500	chr9	-	128002616	128002954	intronic	ENST00000324460	HSPA5	CTTTGAGATGTCATTGTATCTGTGTTCGACCGGGTTTTTCTCATCCAGTTAGAGAACGGG	123.5	27.8333	7.99472	4.60726	141	133.5	96	35.5	23	25	8.18555	7.98448	7.81412	4.63244	4.49524	4.69411	hsa-miR-7114-3p	hsa-miR-4301	hsa-miR-101-3p	hsa-miR-1260b	hsa-miR-4796-5p
ASCRP3007229	2.06122e-05	7.8531e-05	2.02819	up	hsa_circRNA_406416		25070500	chr3	+	188844841	188865436	sense overlapping	uc003frv.2	TPRG1	CTTTGCTTCTAAGAAGTTCCAGAGACCATCCCAGGCCCACAGACAGGATTATTTATGAGG	57.3333	72.3333	6.72948	5.70929	56	62	54	76	72	69	6.72637	6.66372	6.79835	5.67156	5.74289	5.71341	hsa-miR-6758-5p	hsa-miR-6760-5p	hsa-miR-6859-5p	hsa-miR-548d-5p	hsa-miR-6856-5p
ASCRP3007258	0.000662037	0.00119822	3.74285	up	hsa_circRNA_024393	hsa_circ_0024393	circBase	chr11	-	117075787	117094932	exonic	uc001pqr.3	PCSK7	CTTTTCCAAAATAAAAACCTTCCAAACAAGCTGCCTTACAACATGGGGTGATTGCTGGTC	68	46.3333	7.03375	5.12961	76	60	68	50.5	42.5	46	7.18623	6.64462	7.2704	5.07908	5.12114	5.18862	hsa-miR-608	hsa-miR-4763-3p	hsa-miR-1207-5p	hsa-miR-6748-3p	hsa-miR-4443
ASCRP3007260	0.000875671	0.0015209	3.23231	up	hsa_circRNA_406140		25070500	chr21	-	34809189	34811604	exonic	ENST00000484377	TMEM50B	CTTTTCCGGAAACGAGATAATGGACACAGAGTCCCAGACGTCATCCTTTGATGTATCCTC	41.8333	27.3333	6.14009	4.44752	33.5	49	43	40	21	21	5.79363	6.22984	6.3968	4.56293	4.42422	4.35541	hsa-miR-3147	hsa-miR-6124	hsa-miR-892b	hsa-miR-7158-3p	hsa-miR-3610
ASCRP3007262	1.4661e-07	3.3e-06	99.0629	up	hsa_circRNA_043898	hsa_circ_0043898	circBase	chr17	-	40879652	40882936	exonic	NM_001991	EZH1	CTTTTCTCAAAAAGCTGGACACCTGTTCTGCTGTTGTGTCCTGCCATTCTCCTGAAGAAC	2391.67	78.1667	12.4242	5.79395	2708	2766	1701	84	75	75.5	12.5604	12.4371	12.2751	5.78056	5.79579	5.8055	hsa-miR-6839-3p	hsa-miR-3121-5p	hsa-miR-22-5p	hsa-miR-5010-5p	hsa-miR-6782-3p
ASCRP3007263	0.000308227	0.000637216	2.13685	up	hsa_circRNA_024588	hsa_circ_0024588	circBase	chr11	-	119209651	119215101	exonic	uc001pwj.2	MFRP	CTTTTCTCAGAGATCACTCAATAAACCTAAGAACCCTCGGTGTGGGGGGAATCTGACTGG	56	69.6667	6.71739	5.6219	52	63	53	78	64	67	6.55923	6.7343	6.85864	5.59404	5.57903	5.69264	hsa-miR-4640-5p	hsa-miR-4726-5p	hsa-miR-6510-5p	hsa-miR-4739	hsa-miR-4459
ASCRP3007265	2.36015e-05	8.6875e-05	4.6279	up	hsa_circRNA_104896	hsa_circ_0088222	circBase	chr9	+	118982215	119033695	exonic	NM_002581	PAPPA	CTTTTCTGCCGACAAGAAGTCTCCTTCAATTGTATTGATGACGACTGTACGGACTCCTTC	57	24.6667	6.72242	4.51207	63	58	50	26	24	24	6.82192	6.61671	6.72864	4.38448	4.49524	4.65647	hsa-miR-199b-5p	hsa-miR-505-3p	hsa-miR-199a-5p	hsa-miR-766-5p	hsa-miR-764
ASCRP3007268	0.00124662	0.00204188	2.04815	up	hsa_circRNA_056530	hsa_circ_0056530	circBase	chr2	+	135170439	135212192	exonic	NM_002410	MGAT5	CTTTTCTTGTGTGATTGTTTGTTGGACTTGGGTTCCCTTACGAGGGCCCAGCTCCCCTGG	32.3333	27.5	5.62586	4.59153	30	40	27	34	25.5	23	5.51999	5.86137	5.49621	4.56293	4.6848	4.52688	hsa-miR-6782-5p	hsa-miR-6756-5p	hsa-miR-4651	hsa-miR-608	hsa-miR-4763-3p
ASCRP3007278	7.4592e-07	7.604e-06	10.7866	up	hsa_circRNA_100956	hsa_circ_0000357	circBase	chr11	-	116734383	116744352	exonic	NM_025164	SIK3	GAAAAAATGGGCAACAACAGCAGCATCAAACAGCTGCAGCAGGAGCAGTCTCTCCTACAG	208.167	61.6667	8.9076	5.47643	239	219	166.5	67.5	60.5	57	9.03081	8.8695	8.82247	5.45296	5.49888	5.47745	hsa-miR-149-5p	hsa-miR-138-5p	hsa-miR-125a-3p	hsa-miR-181a-5p	hsa-miR-421
ASCRP3007284	3.1053e-07	4.558e-06	19.0264	up	hsa_circRNA_104109	hsa_circ_0076413	circBase	chr6	+	42819829	42821476	exonic	NM_015349	GLTSCR1L	GAAAAAGTAGTTGGATCATCTCCTGGCCATCCAGCTGTGCAGGCTCAGAAAAAATGTCTG	228.667	33.1667	9.0352	4.78527	232.5	244	209.5	38	31	30.5	9.01579	8.97874	9.11106	4.69411	4.86886	4.79283	hsa-miR-203a-5p	hsa-miR-23a-5p	hsa-miR-636	hsa-miR-34c-5p	hsa-miR-2113
ASCRP3007288	0.000179121	0.000414424	2.51446	up	hsa_circRNA_101508	hsa_circ_0007705	circBase	chr15	+	44788577	44789336	exonic	NM_016396	CTDSPL2	GAAAACAAGAAGCACACCGGAATTCTCCCTAGTTTTAGACTTGCACCAGTAACTCCAGAT	81.3333	91.3333	7.3413	6.01105	91	86	67	96	85	93	7.50358	7.31034	7.20997	6.01891	5.92211	6.09211	hsa-miR-103a-2-5p	hsa-miR-190a-5p	hsa-miR-578	hsa-miR-22-5p	hsa-miR-190b
ASCRP3007289	3.46501e-05	0.000115474	2.54385	up	hsa_circRNA_102118	hsa_circ_0044413	circBase	chr17	-	47388673	47395345	exonic	NM_014897	ZNF652	GAAAACACACACTGATAAGATGCTCCCAAGTCCCTTGCAGCTCTCTTCAGAAGAAAAATC	93.8333	109.667	7.57382	6.22681	93	100.5	88	120.5	105.5	103	7.56424	7.4765	7.68073	6.28561	6.18757	6.20723	hsa-miR-624-3p	hsa-miR-372-5p	hsa-miR-31-5p	hsa-miR-211-5p	hsa-miR-204-5p
ASCRP3007305	0.000184815	0.00042491	2.0173	up	hsa_circRNA_405039		25070500	chr12	-	92654269	92666392	sense overlapping	TCONS_00020869	XLOC_010151	GAAAAGCCTGGGGGAGTTATCATCAGTGATACATGTCTGACCCCAGCAATGGCTTTTACC	30	24.8333	5.47346	4.46103	31	33	26	34	21	19.5	5.58154	5.4447	5.39413	4.56293	4.42422	4.39595	hsa-miR-5787	hsa-miR-1273h-5p	hsa-miR-5001-5p	hsa-miR-4668-5p	hsa-miR-6831-5p
ASCRP3007308	1.06248e-05	4.7779e-05	6.50081	up	hsa_circRNA_042474	hsa_circ_0042474	circBase	chr17	-	20922396	20931987	exonic	NM_015276	USP22	GAAAAGGAGAAAGATCACCTCGAACTGCACCATAGGCCAAGTCCTGTATCTGCCATGTCT	87.6667	33.1667	7.46805	4.76743	84	101	78	47.5	26	26	7.37115	7.54473	7.48827	4.93324	4.65647	4.71257	hsa-miR-936	hsa-miR-6844	hsa-miR-6866-5p	hsa-miR-221-5p	hsa-miR-8073
ASCRP3007321	4.45181e-06	2.5408e-05	16.1536	up	hsa_circRNA_007966	hsa_circ_0007966	circBase	chrX	+	107083899	107148856	exonic	NM_012216	MID2	GAAAATGACCAGGCACGGTTTCTACAGTCTGCAAAAAATATTGCTGAGAGGTGAAAGCCC	901.667	201.833	11.089	7.07522	1120	886	699	208.5	194	203	11.3168	10.9407	11.0095	7.09683	7.02849	7.10034	hsa-miR-4686	hsa-miR-19b-2-5p	hsa-miR-19a-5p	hsa-miR-19b-1-5p	hsa-miR-125a-3p
ASCRP3007336	0.000129837	0.000323781	2.41563	up	hsa_circRNA_103066	hsa_circ_0006332	circBase	chr20	+	42331129	42333998	exonic	NM_002466	MYBL2	GAAACATGCTGCGACCCTGATGCTTGGTGTGACCTGAGTAAATTTGACCTCCCTGAGGAA	38.6667	29.1667	5.90813	4.63573	33.5	46.5	36	39	25.5	23	5.76074	5.97944	5.9842	4.72626	4.61292	4.56801	hsa-miR-608	hsa-miR-30b-3p	hsa-miR-138-5p	hsa-miR-192-3p	hsa-miR-1301-3p
ASCRP3007338	5.389e-08	2.131e-06	102.357	up	hsa_circRNA_038054	hsa_circ_0038054	circBase	chr16	+	15758592	15761296	exonic	NM_017668	NDE1	GAAACCATCAAGACACCATGCCACAAGGAGAGTGATCTCTTCCCCTGTTTTCACAATGGA	2635	83	12.5517	5.87422	2756	2758	2391	88	85	76	12.6298	12.4272	12.598	5.8819	5.89812	5.84263	hsa-miR-4778-3p	hsa-miR-5047	hsa-miR-29b-1-5p	hsa-miR-6833-5p	hsa-miR-6785-3p
ASCRP3007352	0.00109522	0.00183582	2.7611	up	hsa_circRNA_405389		25070500	chr15	-	75211135	75216111	sense overlapping	NM_004255	COX5A	GAAACTGGAAGCAGGACAAAGCAGGACCTCATAAGGAAATCTACCCCTATGTCATCCAGG	40.6667	29.1667	6.01793	4.55269	34	49	39	43	21.5	23	5.72482	6.22984	6.09915	4.69411	4.39595	4.56801	hsa-miR-1285-3p	hsa-miR-1273a	hsa-miR-1273h-5p	hsa-miR-4739	hsa-miR-6860
ASCRP3007358	0.000358955	0.000722626	3.10923	up	hsa_circRNA_008936	hsa_circ_0008936	circBase	chr1	-	10527246	10529395	exonic	NM_004401	DFFA	GAAAGAAGATCTGTCCAGCATCATCCTCCTATCAGAGGAGGACCTCCAGCCTGTGACATT	60	47	6.77904	5.14249	51	67	62	56.5	44	40.5	6.50599	6.83619	6.99495	5.16536	5.16536	5.09675	hsa-miR-6876-3p	hsa-miR-30b-3p	hsa-miR-6780a-5p	hsa-miR-3689b-3p	hsa-miR-3689c
ASCRP3007361	3.89646e-05	0.000127433	72.255	up	hsa_circRNA_007315	hsa_circ_0007315	circBase	chr3	+	110863745	110866331	exonic	NM_001243288	PVRL3	GAAAGACCTATTTCAGATGTTCCATTTAAGCAGACCTCTTCCATAGCTGTAGCTGGAGCG	1027.33	38	11.1487	4.97369	1524	964	594	41	37	36	11.7078	11.1049	10.6334	4.91343	5.03941	4.96823	hsa-miR-4662a-3p	hsa-miR-3925-3p	hsa-miR-935	hsa-miR-5702	hsa-miR-92a-2-5p
ASCRP3007365	9.92043e-05	0.000261821	2.8927	up	hsa_circRNA_071760	hsa_circ_0071760	circBase	chr5	-	6620218	6632869	exonic	NM_017755	NSUN2	GAAAGAGATCCTCTTCTATGATCGAATTTTATGTGATGTCCCTTGCAGGGCTGGGAAGGA	40.3333	25	6.0229	4.49048	41	43	37	27	23	25	6.01984	6.03459	6.01427	4.29545	4.56801	4.608	hsa-miR-4753-3p	hsa-miR-7161-3p	hsa-miR-644a	hsa-miR-10b-3p	hsa-miR-3923
ASCRP3007367	1.64559e-05	6.6218e-05	11.5855	up	hsa_circRNA_076057	hsa_circ_0076057	circBase	chr6	+	34789429	34803241	exonic	NM_017754	UHRF1BP1	GAAAGAGCCTGGCCCCTGAACCTGTGCAGGTTCACTAAGAATCTTTCCCCAGACAAAATC	144	32.6667	8.29616	4.76191	159	146	127	35	31	32	8.39879	8.1574	8.33227	4.51641	4.84396	4.92535	hsa-miR-4697-3p	hsa-miR-432-5p	hsa-miR-6515-3p	hsa-miR-5001-3p	hsa-miR-3664-5p
ASCRP3007371	0.000266766	0.000570895	6.04894	up	hsa_circRNA_103307	hsa_circ_0064557	circBase	chr3	-	18456602	18462483	exonic	NM_002971	SATB1	GAAAGATATGAATCAGAGTTCATTGGCCAAGGAGTGCCCCCTTTCACAGGTGATCTTTAG	93.8333	39	7.52278	4.9261	72	118.5	91	50	34	33	7.10209	7.78553	7.68073	4.95278	4.95666	4.86886	hsa-miR-1264	hsa-miR-490-3p	hsa-miR-619-3p	hsa-miR-23a-3p	hsa-miR-23b-3p
ASCRP3007378	8.646e-05	0.000235593	3.05206	up	hsa_circRNA_402647		25242744	chr21	-	34053805	34056429	exonic	NM_003895	SYNJ1	GAAAGCGAAGATGCCAGAGTGGTACAGTTCGAACAAACTGCTTGGATTGTCTTGATAGAA	40	24	6.03901	4.42923	41	45	34	27	22	23	6.13551	6.05643	5.92508	4.29545	4.42422	4.56801	hsa-miR-335-5p	hsa-miR-382-3p	hsa-miR-145-5p	hsa-miR-200b-5p	hsa-miR-5680
ASCRP3007431	0.000118778	0.000301338	3.0375	up	hsa_circRNA_000129	hsa_circ_0000129	circBase	chr1	-	151145974	151149507	exonic	ENST00000491094	VPS72	GAAATGTGTGACATTGCAGACTTGATCCTGCTCCCTCGGTGTCTGCATTGACTCCTCATG	509.5	591.333	10.1649	8.56197	519	535	474.5	611	592.5	570.5	10.1281	10.005	10.3615	8.61368	8.5413	8.53094	hsa-miR-4665-5p	hsa-miR-1275	hsa-miR-5088-5p	hsa-miR-3138	hsa-miR-6756-5p
ASCRP3007435	0.00152589	0.0024265	2.76647	up	hsa_circRNA_102881	hsa_circ_0057582	circBase	chr2	-	197135916	197172809	exonic	NM_020760	HECW2	GAAATTCTACAGGAGCGTCAACCTGATCTTACCAGGAATCACTCACTCAGACTGGGAGGC	53.6667	43.6667	6.54563	5.07759	64	51	46	46	42	43	6.85293	6.22984	6.55412	4.95278	5.13146	5.14851	hsa-miR-152-5p	hsa-miR-96-3p	hsa-miR-380-5p	hsa-miR-365a-5p	hsa-miR-103a-3p
ASCRP3007439	0.000221791	0.000490918	5.61812	up	hsa_circRNA_104231	hsa_circ_0007317	circBase	chr6	-	154762425	154771392	exonic	NM_173515	CNKSR3	GAACAAAATTATCCAGCTTTGCTTGGACCTGACCACTACAGTCCAGAAGGGTTGGATGAC	82.6667	34.6667	7.34637	4.85628	102	83	63	37.5	33	33.5	7.69936	7.22371	7.11603	4.69875	4.91343	4.95666	hsa-miR-22-5p	hsa-miR-498	hsa-miR-193a-5p	hsa-miR-493-3p	hsa-miR-148a-3p
ASCRP3007440	2.1339e-07	3.838e-06	4.57894	up	hsa_circRNA_104248	hsa_circ_0002073	circBase	chr6	+	158870027	158873300	exonic	NM_020245	TULP4	GAACAACTACGATGACTTGTCTCCCACGGTCATCCGCTCAGGGCTGAAAGGTGCTGTTTG	229	169.333	9.02206	6.82705	233.5	246.5	207	179	167	162	9.00858	8.98599	9.0716	6.85864	6.80804	6.81446	hsa-miR-611	hsa-miR-30c-1-3p	hsa-miR-149-3p	hsa-miR-132-5p	hsa-miR-375
ASCRP3007466	0.000251071	0.000546331	2.27174	up	hsa_circRNA_401666		25242744	chr16	+	83940591	83945972	exonic	NM_012213	MLYCD	GAACATTCCTCATAAAGCGAGTCGTCAAGGAGTTGCAGGAAATGAATGGGGTGCTGAAAG	44.3333	42.3333	6.23055	5.04675	46	44	43	47	39	41	6.31384	6.05643	6.32138	4.9797	5.03941	5.12114	hsa-miR-8075	hsa-miR-3182	hsa-miR-4420	hsa-miR-3165	hsa-miR-135b-3p
ASCRP3007479	5.2029e-07	6.073e-06	27.3015	up	hsa_circRNA_103047	hsa_circ_0060144	circBase	chr20	+	34389412	34459751	exonic	NM_016436	PHF20	GAACCGACTTCTCCCCTTGTGGAATTACAAGAGATTTCGACTGTGGAAGGAGAATAAAGG	10901	1377.17	14.5543	9.78343	10966.5	11646	10090.5	1500	1395	1236.5	14.5285	14.5285	14.6061	9.92167	9.77583	9.65279	hsa-miR-450a-1-3p	hsa-miR-374a-3p	hsa-miR-7-5p	hsa-miR-362-5p	hsa-miR-103a-2-5p
ASCRP3007481	0.00104307	0.0017656	2.07871	up	hsa_circRNA_100867	hsa_circ_0023249	circBase	chr11	-	68527036	68529155	exonic	NM_001876	CPT1A	GAACCTCATCAATTTCCACATTTCTTCCAAGTTCTCTTGCCCTGAGACGGTGGAACAGAG	34.1667	31.1667	5.72174	4.66605	30.5	41	31	38.5	28	27	5.51999	5.91814	5.72709	4.63244	4.75771	4.608	hsa-miR-515-5p	hsa-miR-519e-5p	hsa-miR-767-5p	hsa-miR-651-3p	hsa-miR-298
ASCRP3007490	4.3852e-07	5.376e-06	27.4501	up	hsa_circRNA_406768		25070500	chr6	-	37617884	37620116	exonic	NM_153487	MDGA1	GAACGTGCAGTCCATGAAGAACGCTACATTCCAGATCACTCCTGACGTGATCAAAGAGAG	303.667	29	9.39796	4.61923	298	370	243	36	25	26	9.32889	9.51515	9.34986	4.51641	4.65647	4.6848	hsa-miR-4660	hsa-miR-486-3p	hsa-miR-6770-3p	hsa-miR-500a-3p	hsa-miR-1908-3p
ASCRP3007495	0.000125185	0.000314864	2.91629	up	hsa_circRNA_100311	hsa_circ_0000116	circBase	chr1	+	117944807	117948267	exonic	NM_006699	MAN1A2	GAACTCAGACCTATTGCAAGGAAAGGACACTCCCCTAACATATTTGGGAAGAGGAAGAAC	48	34.1667	6.37477	4.83064	47.5	51.5	45	39	31.5	32	6.36214	6.20805	6.55412	4.76657	4.86886	4.85647	hsa-miR-135a-3p	hsa-miR-449a	hsa-miR-449b-5p	hsa-miR-204-5p	hsa-miR-433-3p
ASCRP3007496	0.000138403	0.000338264	7.22616	up	hsa_circRNA_104353	hsa_circ_0079958	circBase	chr7	+	43508518	43540921	exonic	NM_015052	HECW1	GAACTCCCCAGAGTGCCTACCGAGTCTTCACCAGTAGCACCTGCTTAAAGCACATGATTC	109.167	39.5	7.80132	4.94809	87.5	141	99	51.5	34	33	7.41408	8.05195	7.93793	5.00238	4.95666	4.88523	hsa-miR-29b-2-5p	hsa-miR-670-5p	hsa-miR-324-5p	hsa-miR-7-5p	hsa-miR-1468-3p
ASCRP3007509	0.00169379	0.00265597	3.22567	up	hsa_circRNA_030039	hsa_circ_0030039	circBase	chr13	+	40301605	40301685	exonic	NM_020751	COG6	GAACTTTCTTCTAAGTGCCACAGTGAAGTTCAGTTTGATCGTTATCTGTCAGCCCCAGAC	43.6667	23.6667	6.18715	4.49755	53	42	36	25	23	23	6.61794	5.9593	5.9842	4.38448	4.61292	4.49524	hsa-miR-4506	hsa-miR-410-5p	hsa-miR-323b-5p	hsa-miR-5000-5p	hsa-miR-494-5p
ASCRP3007515	2.0116e-07	3.757e-06	20.2381	up	hsa_circRNA_101879	hsa_circ_0040507	circBase	chr16	-	74926381	74937998	exonic	NM_030581	WDR59	GAAGAAAGGATCTTGTCCAGATCTCTCTCAGCCTTGTCTGCTTATCACACTGGCTTGATC	5540.33	998.833	13.6631	9.32414	5635	5864	5122	981	1018.5	997	13.6534	13.5743	13.7617	9.28051	9.33774	9.35418	hsa-let-7a-2-3p	hsa-miR-1296-3p	hsa-miR-382-3p	hsa-miR-193a-5p	hsa-miR-639
ASCRP3007516	6.7376e-07	7.16e-06	22.6074	up	hsa_circRNA_104939	hsa_circ_0089131	circBase	chr9	+	133738149	133738422	exonic	NM_005157	ABL1	GAAGAAATACAGCCTGACGGTGGCCGTGAAGACCTTGAAGCTCTACGTCTCCTCCGAGAG	433.333	58.3333	9.90498	5.40626	488	471.5	340.5	63	57	55	10.0654	9.83771	9.81186	5.37398	5.43361	5.41119	hsa-miR-193b-3p	hsa-miR-194-3p	hsa-miR-762	hsa-miR-486-5p	hsa-miR-892b
ASCRP3007520	5.96364e-06	3.1234e-05	4.34006	up	hsa_circRNA_004611	hsa_circ_0004611	circBase	chr16	-	8997124	8998422	exonic	NM_003470	USP7	GAAGAACTCCTCGCTTGCTGAGTTTGTTCAGAGCCTCTCTCAGACCATGGTGAAGTTTTA	498	385.333	10.0915	7.97376	544	558.5	391.5	383.5	391	381.5	10.2148	10.0709	9.98876	7.95402	7.97496	7.99229	hsa-miR-4755-5p	hsa-miR-2467-5p	hsa-miR-487b-3p	hsa-miR-6823-3p	hsa-miR-3915
ASCRP3007540	8.25526e-05	0.000227606	2.22033	up	hsa_circRNA_405057		25070500	chr12	+	105903546	105907553	sense overlapping	TCONS_l2_00005873	XLOC_l2_003133	GAAGAATTCATGAATCCATCTCTGGAGGTTGGACCATATCTCCTGGGCTATGTTTTGCTC	35	28.5	5.73823	4.58746	33	40	32	36	24.5	25	5.65257	5.86137	5.70075	4.60306	4.52688	4.63244	hsa-miR-4739	hsa-miR-6878-3p	hsa-miR-330-5p	hsa-miR-619-5p	hsa-miR-6876-5p
ASCRP3007559	0.000621545	0.00113523	2.31296	up	hsa_circRNA_071679	hsa_circ_0071679	circBase	chr5	+	896779	896909	exonic	NM_004237	TRIP13	GAAGAGACAGAAAACATAATTGCAGCAAATCACTGGGTTCTACCTGCAGCCCATCGATTT	35.3333	24.1667	5.69653	4.48679	40	35	31	27	23	22.5	5.92903	5.58154	5.57903	4.41861	4.56801	4.47376	hsa-miR-4743-3p	hsa-miR-8062	hsa-miR-6818-3p	hsa-miR-875-3p	hsa-miR-4691-5p
ASCRP3007573	6.94153e-05	0.000199779	3.02158	up	hsa_circRNA_404830		25070500	chr11	+	830718	830831	intronic	ENST00000450448	EFCAB4A	GAAGAGGGGGCCACCCGGCCCCTGCCCTGTCCCCACGGTCACCCGTGCACTCTCCCCCTG	1938.83	2439.5	12.1922	10.5969	2369	1923.5	1524	2394	2486	2438.5	12.3688	12.0515	12.1564	10.5833	10.6026	10.6049	hsa-miR-4532	hsa-miR-6852-5p	hsa-miR-3175	hsa-miR-5698	hsa-miR-6731-5p
ASCRP3007580	0.00112031	0.00187193	2.09258	up	hsa_circRNA_055264	hsa_circ_0055264	circBase	chr2	+	74140611	74143892	exonic	NM_001615	ACTG2	GAAGATCAAGGCATCGTCCTGGATTCAGGTGATGGCGTCACCCACAATGTCCCCATCTAT	30.3333	23.8333	5.51	4.44472	29	34	28	26	22.5	23	5.38841	5.64538	5.49621	4.23926	4.52688	4.56801	hsa-miR-4685-5p	hsa-miR-4739	hsa-miR-3125	hsa-miR-1182	hsa-miR-4441
ASCRP3007584	0.000540608	0.00101102	4.74994	up	hsa_circRNA_405532		25070500	chr17	-	5335475	5337087	sense overlapping	NM_001212	C1QBP	GAAGATGAGACTCCAAATCTACACAAGATTGAAGCAGCCTGAACTGACATCAACTCCCAA	54.6667	24.6667	6.59788	4.34997	44.5	70	49.5	32	20	22	6.19908	6.91552	6.67905	4.41861	4.42422	4.20708	hsa-miR-3620-5p	hsa-miR-1587	hsa-miR-378c	hsa-miR-6891-3p	hsa-miR-6837-5p
ASCRP3007592	0.000261899	0.000564251	2.94661	up	hsa_circRNA_101126	hsa_circ_0007044	circBase	chr12	+	104719114	104721449	exonic	NM_003330	TXNRD1	GAAGATTGCTGGCTCAGAGGCTCTATGCAGGTTCCACTGTCAAGGTTGAACAAATTGAAG	41	25.6667	6.09353	4.53447	46	42	35	30	24	23	6.33708	5.9593	5.9842	4.49524	4.61292	4.49524	hsa-miR-141-5p	hsa-miR-412-3p	hsa-miR-338-3p	hsa-miR-22-5p	hsa-miR-26b-3p
ASCRP3007596	6.06e-09	9.72e-07	39.1198	up	hsa_circRNA_001175	hsa_circ_0001658	circBase	chr6	+	157357968	157406039	exonic	uc003qqq.1	ARID1B	GAAGCAACCAGTCTCGATCTGGCCCAATCTCTCCTGCAAGTATCCCAGGTTGAAGTCTTG	4432.33	366.5	13.1943	7.90443	4322	4984.5	3990.5	370	378.5	351	13.1554	13.1806	13.2468	7.89109	7.92859	7.89362	hsa-miR-185-5p	hsa-miR-491-5p	hsa-miR-93-3p	hsa-miR-505-5p	hsa-miR-362-5p
ASCRP3007608	3.13321e-06	2.0134e-05	2.84932	up	hsa_circRNA_404768		25070500	chr10	+	70411602	70432802	exonic	NM_030625	TET1	GAAGCCCAAGCCCCAGAAGATTTAGAATTGATCCAAGCTCTCCCTTACATATCGAGTTAT	1147.67	1525.67	11.4532	9.94262	1239	1213	991	1540	1571	1466	11.4293	11.4045	11.5259	9.94814	9.9685	9.91122	hsa-miR-4446-5p	hsa-miR-26a-2-3p	hsa-miR-1248	hsa-miR-103a-2-5p	hsa-miR-6815-3p
ASCRP3007613	1.03747e-06	9.627e-06	9.99044	up	hsa_circRNA_040773	hsa_circ_0040773	circBase	chr16	-	87448881	87452507	exonic	NM_015144	ZCCHC14	GAAGCTCAAGACCCAGCTGGAGCTGGAAAAGTCCTGGCAATCCCTCCCTTTCTAAAGTAG	5588.83	2049.67	13.6775	10.357	6130	5921.5	4715	2023	2123	2003	13.8113	13.6106	13.6106	10.3404	10.3774	10.3531	hsa-miR-5589-5p	hsa-miR-4778-3p	hsa-miR-3622b-5p	hsa-miR-3605-5p	hsa-miR-5704
ASCRP3007647	0.000224587	0.000495333	2.84438	up	hsa_circRNA_103088	hsa_circ_0008694	circBase	chr20	-	50329504	50346517	exonic	NM_006045	ATP9A	GAAGTCAACTCCCAGGTCTACAGCCGGCTCACAGCACGAGGTGCTGCGAGTGGCTGAGAT	39.5	24.5	5.9846	4.47648	42	44	32.5	29	21.5	23	6.13551	6.05643	5.76185	4.40732	4.52688	4.49524	hsa-miR-582-3p	hsa-miR-1185-5p	hsa-miR-875-5p	hsa-miR-744-5p	hsa-miR-495-3p
ASCRP3007650	2.2541e-07	3.942e-06	52.1307	up	hsa_circRNA_404848		25070500	chr11	+	12183625	12183966	exonic	NM_014632	MICAL2	GAAGTCGTGCACGAACACCAAGGTGTGACGTTTCTCCAGATACTTCATGCTGTTCACCTG	564.333	27.3333	10.3048	4.60076	579	618	496	33	23	26	10.3052	10.2101	10.3992	4.49524	4.61292	4.69411	hsa-miR-1254	hsa-miR-3116	hsa-miR-675-5p	hsa-miR-5196-3p	hsa-miR-557
ASCRP3007665	8.61903e-05	0.000235254	3.96449	up	hsa_circRNA_103508	hsa_circ_0067919	circBase	chr3	-	169889160	169890500	exonic	NM_024947	PHC3	GAAGTGTCACACAGCAGTCAAGTATGTCCCAAACGTCTGTAATTCAACAGGCATTGCATC	47.1667	22	6.36099	4.37385	52.5	49	40	25	21	20	6.54063	6.28946	6.25288	4.23926	4.52688	4.35541	hsa-miR-558	hsa-miR-93-3p	hsa-miR-372-3p	hsa-miR-647	hsa-miR-373-3p
ASCRP3007675	8.0568e-06	3.9025e-05	7.58696	up	hsa_circRNA_048977	hsa_circ_0048977	circBase	chr19	+	7584090	7585911	exonic	NM_018083	ZNF358	GAAGTTGTGTGTTGTGCAGTCAGTAAAATCCTCCCACTGCCTCCGGGTCTTGCCCCAGAA	2122.67	1028.5	12.2935	9.36997	2594	2220	1554	1039.5	1049	997	12.4916	12.2005	12.1883	9.38867	9.36962	9.35161	hsa-miR-762	hsa-miR-5001-5p	hsa-miR-4498	hsa-miR-4492	hsa-miR-3620-5p
ASCRP3007676	4.8291e-07	5.718e-06	277.256	up	hsa_circRNA_011205	hsa_circ_0011205	circBase	chr1	-	31205314	31214563	exonic	NM_006762	LAPTM5	GAAGTTTCAATAAAGCAGCAACAAGCTTCTCTGACCTGATCTCCAGCTTCCTGCTCATCA	4982	52.5	13.42	5.30487	5331	5743	3872	60	50.5	47	13.5522	13.5522	13.1554	5.27499	5.37398	5.26565	hsa-miR-432-5p	hsa-miR-203b-3p	hsa-miR-3929	hsa-miR-4660	hsa-miR-3139
ASCRP3007679	6.89027e-05	0.000198826	24.7732	up	hsa_circRNA_076734	hsa_circ_0076734	circBase	chr6	-	52128811	52146973	exonic	NM_002388	MCM3	GAATAAACTTAGCCATTTCGTACACATGGTGTTCTCTAGTTCGTCCCAAAGTCGTCCGCA	318	32.6667	9.39661	4.7659	213	475	266	45	26	27	8.91305	9.84387	9.43291	4.82712	4.74432	4.72626	hsa-miR-1248	hsa-miR-362-5p	hsa-miR-5193	hsa-miR-500b-5p	hsa-miR-6809-3p
ASCRP3007684	4.14536e-06	2.4162e-05	57.4998	up	hsa_circRNA_400428		25242744	chr1	-	229675202	229685181	exonic	NM_012089	ABCB10	GAATAAGCATTGGAGCTGCGGTTGGATTTCTCACGATGTCCAGTGTTATCTCCATGTCTG	586.167	25.3333	10.3409	4.49545	673.5	686	399	34	22	20	10.5814	10.3861	10.0553	4.56293	4.56801	4.35541	hsa-miR-1256	hsa-miR-6511a-5p	hsa-miR-30d-3p	hsa-miR-1200	hsa-miR-30a-3p
ASCRP3007690	5.24567e-05	0.000160665	7.42898	up	hsa_circRNA_404475		25070500	chr1	+	35814866	35815138	intronic	uc001byu.3	ZMYM4	GAATAGCAGATAGTCAGATCATCCCTTAGAAATGTTTATGCGTGAGCTATGGTGTCCGGC	85	25	7.44203	4.54887	100	84	71	27	23	25	7.69936	7.28049	7.34624	4.38448	4.56801	4.69411	hsa-miR-944	hsa-miR-302a-5p	hsa-miR-5009-3p	hsa-miR-889-3p	hsa-miR-132-3p
ASCRP3007697	2.24243e-06	1.6253e-05	3.76231	up	hsa_circRNA_404723		25070500	chr10	-	17401512	17421424	sense overlapping	NM_001004470	ST8SIA6	GAATATGCAAATTTTAGGTGTGACCCGACACTCCTGGCCTACATCCTTGACTGAAAGAAG	58.3333	34.3333	6.79348	4.88186	61	61	53	40	32	31	6.78751	6.7343	6.85864	4.82712	4.93324	4.88523	hsa-miR-6758-5p	hsa-miR-4739	hsa-miR-6831-5p	hsa-miR-3916	hsa-miR-3670
ASCRP3007745	0.000176417	0.000410331	11.8031	up	hsa_circRNA_404726		25070500	chr10	+	23393072	23399247	exonic	NM_012228	MSRB2	GAATGTATCATTGCGTGTGCTGCGACAGTCCACTCTTCAGGGTCTCTTGCAACGTGTGAG	159.333	34.5	8.412	4.8509	212	158	108	36	34	33.5	8.9068	8.2541	8.07509	4.69411	4.93324	4.92535	hsa-miR-506-5p	hsa-miR-3927-3p	hsa-miR-6070	hsa-miR-627-3p	hsa-miR-488-3p
ASCRP3007756	2.133e-08	1.544e-06	28.4098	up	hsa_circRNA_005800	hsa_circ_0005800	circBase	chr19	+	7509089	7509340	exonic	NM_015318	ARHGEF18	GAATTATGTCATCCAGAAAATCGGCGACCTCCTGGTTCAGCAGAGCTGATGCAGACAGAG	298	25.6667	9.37878	4.55046	321.5	329.5	243	33	22	22	9.42401	9.37189	9.34043	4.58814	4.49524	4.56801	hsa-miR-6829-3p	hsa-miR-6836-5p	hsa-miR-93-3p	hsa-miR-6514-5p	hsa-miR-5706
ASCRP3007758	4.0052e-07	5.062e-06	16.8525	up	hsa_circRNA_070294	hsa_circ_0070294	circBase	chr4	-	85617884	85724620	exonic	NM_014991	WDFY3	GAATTCATCAGAGTCCATCGTGAGGCATGCATATCATTCTGTTTCAACTCCCCCTGTTTA	282	48.3333	9.27643	5.20154	306.5	317.5	222	54	43	48	9.36261	9.27508	9.1916	5.1519	5.16536	5.28736	hsa-miR-4252	hsa-miR-6766-5p	hsa-miR-412-3p	hsa-miR-6734-5p	hsa-miR-584-3p
ASCRP3007762	0.000105728	0.000274905	4.41065	up	hsa_circRNA_043247	hsa_circ_0043247	circBase	chr17	-	35578644	35601650	exonic	NM_198834	ACACA	GAATTCCAGTTCATGCTGCCCACATCTCATCCAAACAGGCTGAACTTCACACAGGTAGTC	105.5	67.1667	7.75478	5.61379	91.5	131	94	74	64.5	63	7.48893	7.96127	7.81412	5.6236	5.60149	5.61627	hsa-miR-3921	hsa-miR-3192-5p	hsa-miR-4653-5p	hsa-miR-8077	hsa-miR-1299
ASCRP3007822	0.00317056	0.00463235	2.9681	up	hsa_circRNA_008721	hsa_circ_0008721	circBase	chr18	-	67602967	67614669	intronic	ENST00000581982	CD226	GACACTGATTCTCCTGTGACCTCAGAACATTCTAACCAGCCTTTCAAACAGTTTCCAGAG	51.3333	40.5	6.50506	4.93552	42	68	44	52	34	35.5	6.07617	6.93038	6.50863	4.9797	4.91343	4.91343	hsa-miR-4753-3p	hsa-miR-7851-3p	hsa-miR-5584-5p	hsa-miR-4742-3p	hsa-miR-6514-3p
ASCRP3007837	0.000198214	0.000448897	2.42234	up	hsa_circRNA_403364		25242744	chr5	-	76758919	76785397	exonic	NM_018268	WDR41	GACAGCCTCTGCTGATAGAACAGTTATTAAATCTCCTTTACAGACAATAGGTGAAGAACA	35.6667	25	5.77386	4.49746	37	38	32	27	25	23	5.84263	5.75185	5.72709	4.34065	4.65647	4.49524	hsa-miR-922	hsa-miR-122-5p	hsa-miR-433-3p	hsa-miR-6884-5p	hsa-miR-3614-3p
ASCRP3007856	1.29037e-05	5.5687e-05	5.10433	up	hsa_circRNA_102187	hsa_circ_0045526	circBase	chr17	-	70644941	70645407	exonic	NM_139177	SLC39A11	GACATCATCCCCGAAGCCCAGATCAGGAATTTGGCCATTGGAATCGGGATCCAGAATTTC	80.3333	39	7.31419	4.96246	89.5	81.5	70	43	37	37	7.47852	7.19364	7.2704	4.91343	4.95666	5.01731	hsa-miR-183-5p	hsa-miR-542-5p	hsa-miR-450a-2-3p	hsa-miR-770-5p	hsa-miR-24-3p
ASCRP3007864	0.0152532	0.0191988	2.27031	up	hsa_circRNA_101698	hsa_circ_0000669	circBase	chr16	-	8952206	8953192	exonic	NM_014316	CARHSP1	GACATCTTCCTGCACATCTCTGAGTCAGCCATGTCATCTGAGCCTCCCCCACCACCACAG	649.333	1026.17	10.557	9.37407	473	804	671	979	1058.5	1041	9.98532	10.767	10.9186	9.31508	9.38687	9.42025	hsa-miR-185-3p	hsa-miR-146b-3p	hsa-miR-298	hsa-miR-128-2-5p	hsa-miR-92a-2-5p
ASCRP3007874	3.83529e-05	0.000125808	3.92992	up	hsa_circRNA_025249	hsa_circ_0025249	circBase	chr12	-	6859878	6860842	exonic	NM_005439	MLF2	GACATGTTTGGGATGATGAATGACATGATTGGAAACATGGCTGGAGCTGTCTCCCCCTTT	125.167	98.3333	8.07218	6.09768	117	140	118.5	108	92	95	7.90018	8.08708	8.22927	6.12349	6.03917	6.13037	hsa-miR-664a-3p	hsa-miR-6776-3p	hsa-miR-497-3p	hsa-miR-3622a-3p	hsa-miR-136-3p
ASCRP3007875	1.5472e-07	3.447e-06	10.2315	up	hsa_circRNA_056734	hsa_circ_0056734	circBase	chr2	+	153399252	153417549	exonic	NM_052905	FMNL2	GACATTCTGCACTGCGGAACGATTCCAGGTGAAGAATCCTCCCCATACATACATTCAAAA	205.333	64.6667	8.90482	5.54987	205	222	189	73	62	59	8.86383	8.87438	8.97624	5.59404	5.53822	5.51737	hsa-miR-657	hsa-miR-4778-3p	hsa-miR-4710	hsa-miR-5195-3p	hsa-miR-4685-5p
ASCRP3007893	1.7903e-07	3.602e-06	26.5211	up	hsa_circRNA_405439		25070500	chr16	+	12155384	12162989	exonic	NM_032167	SNX29	GACCAGAGGACCACGTTCTCCCAGATCCTGGACTTCGGTACAGGCCACTGGAAGGGAACA	2969.33	392	12.7214	7.99231	3056	3337	2515	421	374	381	12.7823	12.6839	12.6979	8.08907	7.90219	7.98567	hsa-miR-4686	hsa-miR-6748-3p	hsa-miR-30c-1-3p	hsa-miR-3660	hsa-miR-6852-3p
ASCRP3007901	0.00012855	0.000321119	6.50277	up	hsa_circRNA_100149	hsa_circ_0002306	circBase	chr1	+	33058531	33060824	exonic	NM_001040441	ZBTB8A	GACCATCTAAGTAGCCATTTTCGAACAAATGGAGATCTCCTCTCATCAGTCTCACCTCCT	255.5	127.333	9.14735	6.44629	200	337	229.5	124	128	130	8.79702	9.39046	9.25456	6.36287	6.4562	6.51981	hsa-miR-489-3p	hsa-miR-452-3p	hsa-miR-22-5p	hsa-miR-17-3p	hsa-miR-218-5p
ASCRP3007947	0.00054509	0.00101675	2.01184	up	hsa_circRNA_002407	hsa_circ_0002407	circBase	chr9	+	96392251	96398807	exonic	NM_005392	PHF2	GACCTTTCCCAGCTGTGTTGGGGTGGAAGAGGAGGAGGCGCCCGACATCGACATATACCA	35.3333	32	5.77876	4.77024	40	35	31	35	30	31	5.92903	5.64538	5.76185	4.65647	4.82712	4.82712	hsa-miR-103a-2-5p	hsa-miR-5587-3p	hsa-miR-4448	hsa-miR-6839-3p	hsa-miR-4660
ASCRP3007951	3.48928e-06	2.1723e-05	13.8834	up	hsa_circRNA_092458	hsa_circ_0000872	circBase	chr19	-	3976434	3976629	intronic	ENST00000600794	EEF2	GACGACACCTGGAGACTGTCCCGACACAGCGACGCTCCCCTGAGAGGTGGTGGCGGAGAC	260	56.6667	9.19013	5.39484	265	273	242	70.5	47	52.5	9.13071	9.08981	9.34986	5.50683	5.27499	5.40269	hsa-miR-6727-5p	hsa-miR-6068	hsa-miR-3196	hsa-miR-6721-5p	hsa-miR-382-5p
ASCRP3007970	3.906e-07	5.027e-06	195.803	up	hsa_circRNA_058934	hsa_circ_0058934	circBase	chr2	+	241402763	241407495	exonic	NM_002081	GPC1	GACGTGTGTTCTTTTGAGTCCTTGTATGAATAAAAGGCTGGAAACCTACAGTCCCCCTGG	2091.33	28.6667	12.2744	4.6611	2553	2282	1439	34	26	26	12.4819	12.2385	12.1027	4.56293	4.69411	4.72626	hsa-miR-4763-3p	hsa-miR-6791-5p	hsa-miR-637	hsa-miR-185-3p	hsa-miR-4459
ASCRP3007990	2.56711e-06	1.7799e-05	6.48011	up	hsa_circRNA_004738	hsa_circ_0004738	circBase	chr5	+	170667931	170669824	exonic	NM_022897	RANBP17	GACTCACTACTCTTGGTAATCAGATCCTGTCCCTTGGGAGCCTCTCAAAAGATCAGATTT	124.333	54.3333	8.03579	5.33977	133	135	105	57	55	51	8.11532	8.02981	7.96224	5.27499	5.4447	5.29962	hsa-miR-3691-5p	hsa-miR-1261	hsa-miR-127-5p	hsa-miR-4433b-3p	hsa-miR-4433a-3p
ASCRP3007999	1.6925e-07	3.548e-06	572.864	up	hsa_circRNA_004885	hsa_circ_0004885	circBase	chr1	-	6659106	6659512	exonic	NM_014851	KLHL21	GACTCTAAACGGACTCATGTACTTTGTCAGGTGGGTCCGATGGCTCCCGGCTCTATGACT	7779.33	39.6667	14.1587	4.99665	7922.5	7982	7433.5	45	37	37	14.2235	13.9365	14.3161	4.93324	5.03941	5.01731	hsa-miR-6726-5p	hsa-miR-4640-5p	hsa-miR-920	hsa-miR-4300	hsa-miR-3180-3p
ASCRP3008023	0.000416785	0.000815546	6.32902	up	hsa_circRNA_101968	hsa_circ_0041811	circBase	chr17	-	7217398	7217478	exonic	NM_004489	GPS2	GACTGTTCACACAGGAACTCATCTCCTCAGCATGCAGGTGACCTGACCACCCTAACATCA	124.667	53.5	8.01556	5.35358	168	117	89	56	54	50.5	8.50172	7.80259	7.74239	5.29656	5.42244	5.34173	hsa-miR-143-3p	hsa-miR-484	hsa-miR-19b-2-5p	hsa-miR-132-3p	hsa-miR-212-3p
ASCRP3008026	0.000618779	0.00113159	2.11553	up	hsa_circRNA_104209	hsa_circ_0078155	circBase	chr6	+	147527106	147655358	exonic	NM_139244	STXBP5	GACTGTTGTTCCAGAGGATCGCTGCAAATCTCCAACCTCTGACTGTTCGCCATGGATTTC	35.3333	30.1667	5.76287	4.68185	38	38	30	33.5	28	29	5.92903	5.78056	5.57903	4.60306	4.6848	4.75771	hsa-miR-587	hsa-miR-218-2-3p	hsa-miR-597-3p	hsa-miR-518c-5p	hsa-miR-873-3p
ASCRP3008034	6.9817e-05	0.000200541	3.51997	up	hsa_circRNA_000686	hsa_circ_0000686	circBase	chr16	+	29677910	29678100	intronic	ENST00000449759	QPRT	GACTTCCCCTGTGGGGCCTGGGGGGAGAGGGGTTTGCCCTGGTCTCGGGGACTGGTCTGG	219.667	216.833	8.98296	7.16739	206	238	215	235.5	196	219	8.86383	8.94877	9.13627	7.25159	7.02849	7.2221	hsa-miR-6780b-5p	hsa-miR-4725-3p	hsa-miR-6745	hsa-miR-6769a-3p	hsa-miR-4271
ASCRP3008063	0.000185009	0.000425132	2.09569	up	hsa_circRNA_000055	hsa_circ_0000055	circBase	chr1	+	36939396	36941065	antisense	NM_000760	CSF3R	GAGAAAGGCCTGAGTGTGGTTGAGGTGGGTCTCAGGTCCTGGCTCCCACTGGCAGATGAG	78.8333	108	7.30665	6.23922	85	78.5	73	118	102	104	7.40204	7.16209	7.35582	6.29253	6.18096	6.24418	hsa-miR-7160-5p	hsa-miR-1273g-3p	hsa-miR-1285-3p	hsa-miR-3613-3p	hsa-miR-6720-5p
ASCRP3008074	7.3056e-07	7.492e-06	173.076	up	hsa_circRNA_029235	hsa_circ_0029235	circBase	chr12	+	124090477	124090706	exonic	NM_020936	DDX55	GAGAAGAGAAGAGAAGTTAAAAAAGAGTCAGTCCGCAACCATCCCTCTGTTCATGCGAAA	8054.67	154	14.1459	6.71062	9547	8661	5956	159	159	144	14.412	14.0539	13.9718	6.72864	6.75559	6.64762	hsa-miR-2392	hsa-miR-6809-3p	hsa-miR-1184	hsa-miR-5187-5p	hsa-miR-6744-5p
ASCRP3008084	9.62543e-05	0.000255417	3.82685	up	hsa_circRNA_059914	hsa_circ_0059914	circBase	chr20	-	32878137	32881962	exonic	NM_000687	AHCY	GAGAAGGTGAACATCAAGCCGCAGGTGCAGTGGTCCAGCTGCAACATCTTCTCCACCCAG	50.1667	25	6.48427	4.54811	52.5	57	41	28	23	24	6.61794	6.582	6.25288	4.46834	4.56801	4.608	hsa-miR-377-5p	hsa-miR-6086	hsa-miR-4756-3p	hsa-miR-103b	hsa-miR-767-3p
ASCRP3008096	0.000576939	0.00106618	3.30177	up	hsa_circRNA_000440	hsa_circ_0000440	circBase	chr12	-	113487898	113488149	intergenic			GAGAATGTTTCCTGCGTTTCCCAAGGGGTGACATCTGAGCCATGACTTGAAGGAGAGTAG	55	37.1667	6.64724	4.92401	48	58	59	46.5	33	32	6.41029	6.54643	6.98502	4.91343	4.93324	4.92535	hsa-miR-629-3p	hsa-miR-6867-3p	hsa-miR-6873-3p	hsa-miR-1236-3p	hsa-miR-7110-3p
ASCRP3008103	2.72215e-06	1.8386e-05	32.2317	up	hsa_circRNA_102271	hsa_circ_0046580	circBase	chr17	+	80863811	80869665	exonic	NM_005993	TBCD	GAGACAAGCAGTCTTCCCGAGGCTGCTGTCCATGACACTGAGTCCAGATCTTCACATGAG	330.833	24.5	9.53605	4.52565	392	333.5	267	28.5	22	23	9.77967	9.38346	9.44504	4.44092	4.56801	4.56801	hsa-miR-138-5p	hsa-miR-323a-5p	hsa-miR-551b-3p	hsa-miR-597-3p	hsa-miR-198
ASCRP3008121	0.000764692	0.0013566	4.5632	up	hsa_circRNA_103910	hsa_circ_0073271	circBase	chr5	-	88044886	88047860	exonic	NM_002397	MEF2C	GAGACCTCACGTCTGGTGCAGGCACCAGTGCAGGCTGTTCCACCTCCCAACTTCGAGATG	204	143.833	8.78792	6.59788	155	275	182	157	137.5	137	8.32498	9.09466	8.94413	6.64762	6.55028	6.59574	hsa-miR-191-3p	hsa-miR-619-5p	hsa-miR-575	hsa-miR-432-5p	hsa-miR-30b-3p
ASCRP3008122	0.000822532	0.00144635	4.29657	up	hsa_circRNA_102388	hsa_circ_0002799	circBase	chr18	+	74561481	74580819	exonic	NM_007345	ZNF236	GAGACCTCCTCGGAGCTGAAGGAACACATGAAGACTCATTACAAAATTAGATGGAGTTTT	72	41	7.11063	5.00745	66	68	82	42	38	43	6.91352	6.88431	7.53407	4.82712	5.04671	5.14851	hsa-miR-514a-5p	hsa-miR-589-3p	hsa-miR-23b-5p	hsa-miR-151a-5p	hsa-miR-125a-3p
ASCRP3008123	9.99935e-06	4.5763e-05	4.45144	up	hsa_circRNA_405375		25070500	chr15	+	68937498	68937926	sense overlapping	NM_006091	CORO2B	GAGACCTGAGATCTCTTTCCAGAGCTTGCCTAAAGATGTCCTGGCGTCCGCAATACCGTA	57.5	26	6.74891	4.59464	63.5	60	49	31	22	25	6.86536	6.70233	6.67905	4.56293	4.52688	4.69411	hsa-miR-4756-5p	hsa-miR-4793-3p	hsa-miR-1254	hsa-miR-4701-5p	hsa-miR-6758-5p
ASCRP3008133	0.000474997	0.000911969	2.24122	up	hsa_circRNA_400862		25242744	chr11	-	122954387	122968660	exonic	NM_024769	CLMP	GAGAGAAAGAGGGAGAGGATGAACGTCTGCCTCCCAAATCTAGGATTGTTTCCTACTATG	57.3333	65.3333	6.73771	5.57343	54	64	54	78	58	60	6.58011	6.77439	6.85864	5.71112	5.45296	5.55621	hsa-miR-378g	hsa-miR-650	hsa-miR-370-5p	hsa-miR-6868-3p	hsa-miR-1237-3p
ASCRP3008136	5.49479e-05	0.000166782	17.2394	up	hsa_circRNA_100447	hsa_circ_0016418	circBase	chr1	+	213134507	213147412	exonic	NM_024749	VASH2	GAGAGAAGTCCCTTCAATACCCCAGGTCCCAAACTACAGGCTGTCGATGACGATCCCAGA	297.833	48.6667	9.32887	5.22123	388	305.5	200	50	49.5	46.5	9.76537	9.19571	9.02552	5.1519	5.28736	5.22444	hsa-miR-214-5p	hsa-miR-153-5p	hsa-miR-657	hsa-miR-450a-2-3p	hsa-miR-605-3p
ASCRP3008148	0.000106692	0.00027692	3.49141	up	hsa_circRNA_036599	hsa_circ_0036599	circBase	chr15	-	85230855	85234875	exonic	NM_014300	SEC11A	GAGAGATTCCTATAGTTCACCGAGTCTTGAAGATTCATGAAAACTCTATTATCAAGTCCT	43.5	23.1667	6.18633	4.38252	50	45.5	35	28	21.5	20	6.39323	6.11658	6.04919	4.38448	4.47376	4.28931	hsa-miR-744-3p	hsa-miR-7161-3p	hsa-miR-556-3p	hsa-miR-6873-3p	hsa-miR-29a-3p
ASCRP3008168	0.000253525	0.000550223	6.07841	up	hsa_circRNA_101528	hsa_circ_0035436	circBase	chr15	+	57753877	57754090	exonic	NM_032866	CGNL1	GAGAGTGTGGAAGAAGCAACCAAGGAGCTCTTACAGGCAAAACAGGATCTTCAAGATCTG	67.6667	26	7.01117	4.40748	58	87.5	57.5	38	19	21	6.72637	7.33884	6.96832	4.61292	4.21357	4.39595	hsa-miR-182-5p	hsa-miR-103a-2-5p	hsa-miR-512-5p	hsa-miR-329-5p	hsa-miR-877-3p
ASCRP3008171	2.02198e-05	7.7506e-05	25.3448	up	hsa_circRNA_406748		25070500	chr6	-	29643162	29643836	exonic	NM_001109809	ZFP57	GAGAGTTTGTCCATCTCCCAAACACAGAAGGCCTTTCAGAAGCCAGTCACCTTTGAGGAT	7960.67	1125.33	14.1607	9.49712	6023.5	10154	7704.5	1100	1180.5	1095.5	13.7617	14.3718	14.3487	9.46108	9.51515	9.51515	hsa-miR-5683	hsa-miR-588	hsa-miR-4538	hsa-miR-6740-5p	hsa-miR-7110-3p
ASCRP3008177	1.85171e-05	7.2611e-05	15.0885	up	hsa_circRNA_003814	hsa_circ_0003814	circBase	chr6	-	90461149	90472249	exonic	NM_014611	MDN1	GAGATATAGTCCGAGTTGTCTCTGCAGGTTATAAACCGGTGGACCATAAGCTTATTTGGC	190	33.3333	8.73376	4.81838	232	195	143	35	32	33	9.00577	8.67467	8.52083	4.65647	4.88523	4.91343	hsa-miR-105-5p	hsa-miR-4753-3p	hsa-miR-7853-5p	hsa-miR-4768-3p	hsa-miR-6888-5p
ASCRP3008254	6.44196e-05	0.000188115	45.5526	up	hsa_circRNA_008404	hsa_circ_0008404	circBase	chr14	+	77930940	77932010	exonic	NM_012111	AHSA1	GAGCTCTATAGAGTGTTTACCACCCAAGAGAGTTCACCCAGGGCATGATCTTACCTACAA	427	22	9.83546	4.326	622	388	271	23	23	20	10.4083	9.61634	9.48174	4.12067	4.56801	4.28931	hsa-miR-4268	hsa-miR-6839-3p	hsa-miR-6822-3p	hsa-miR-193b-5p	hsa-miR-1296-3p
ASCRP3008257	1.24926e-05	5.4503e-05	8.33343	up	hsa_circRNA_402119		25242744	chr19	-	47584769	47585552	exonic	NM_015168	ZC3H4	GAGCTCTTGGATAAGGGAGACCACTGTAATTTTAGCCATGACATCGAACTCCCAAAGAAG	90	24.3333	7.52095	4.46204	80	102	88	32	21	20	7.31789	7.54473	7.70023	4.51641	4.47376	4.39595	hsa-miR-4277	hsa-miR-4660	hsa-miR-4632-5p	hsa-miR-6801-5p	hsa-miR-7843-5p
ASCRP3008290	0.0024775	0.00371245	2.3195	up	hsa_circRNA_020317	hsa_circ_0020317	circBase	chr10	+	126301832	126302710	exonic	NM_022126	LHPP	GAGGAAACTAACAGTTCAGTAAACTCTGCCTTGACCAGCAGCCCAGTGACGAGCACCATC	39.3333	31	5.90274	4.68892	35	50	33	39.5	28.5	25	5.79363	6.24893	5.66566	4.66598	4.74432	4.65647	hsa-miR-6880-5p	hsa-miR-1207-5p	hsa-miR-6893-5p	hsa-miR-6756-5p	hsa-miR-6775-5p
ASCRP3008302	0.0042631	0.00604352	2.10117	up	hsa_circRNA_016682	hsa_circ_0016682	circBase	chr1	-	226054811	226067110	exonic	NM_014698	TMEM63A	GAGGACAACAATAGCAAACCTACAGACTGAGAAAGTCTACAGTTTGGTACCCCAGGACTC	30.3333	23.3333	5.40527	4.33407	28	37	26	30	18	22	5.38841	5.64538	5.18201	4.41861	4.08837	4.49524	hsa-miR-4632-5p	hsa-miR-7977	hsa-miR-211-3p	hsa-miR-432-3p	hsa-miR-6876-3p
ASCRP3008309	0.000671554	0.00121214	3.22781	up	hsa_circRNA_101846	hsa_circ_0003220	circBase	chr16	+	68893786	68896964	exonic	NM_024562	TANGO6	GAGGACCACCCCAGGCTCGGGCTCAAGTTCACTACAGGTCACAAAACATGATGTCTTGTT	66.6667	53.6667	6.9639	5.27335	65	84	51	66	45	50	6.91352	7.28049	6.6977	5.32083	5.17538	5.32384	hsa-miR-486-3p	hsa-miR-544a	hsa-miR-92a-1-5p	hsa-miR-10b-3p	hsa-miR-330-3p
ASCRP3008311	5.55036e-05	0.000167697	4.0932	up	hsa_circRNA_100031	hsa_circ_0009577	circBase	chr1	-	8525984	8674745	exonic	NM_012102	RERE	GAGGACGAAGTGGTCCACAACTCCCAGGCCTGTTGCAGATCTCCAACTCCTGCTTTGTGT	68.3333	42.3333	7.08979	5.05656	78	65	62	44	41	42	7.23732	6.88431	7.14774	4.9797	5.09323	5.09675	hsa-miR-105-5p	hsa-miR-16-5p	hsa-miR-424-5p	hsa-miR-107	hsa-miR-103a-3p
ASCRP3008326	3.41957e-06	2.141e-05	5.1201	up	hsa_circRNA_406169		25070500	chr22	-	18324587	18379747	exonic	NM_015241	MICAL3	GAGGAGGACGTCGCCAGCAGGACTACGCCGACACAGAGCTCCTGCTTTCCCGAGAAAACG	78.3333	36.8333	7.2696	4.91343	73.5	88.5	73	46	32	32.5	7.14265	7.31034	7.35582	4.91343	4.91343	4.91343	hsa-miR-6791-3p	hsa-miR-6868-3p	hsa-miR-4518	hsa-miR-6856-5p	hsa-miR-646
ASCRP3008342	4.30131e-05	0.000137099	6.76307	up	hsa_circRNA_001995	hsa_circ_0001995	circBase	chr8	+	28821327	28837673	exonic	NM_024567	HMBOX1	GAGGATTTCCCAAGCAGTTGTTGCACAGGTAACAGAATGGTAGATAACGCAGATCATCTC	76.3333	24.1667	7.19994	4.44226	88	81	60	28	21.5	23	7.45439	7.17712	6.96832	4.40732	4.42422	4.49524	hsa-miR-1302	hsa-miR-6881-3p	hsa-miR-6875-3p	hsa-miR-450a-2-3p	hsa-miR-4778-3p
ASCRP3008345	2.1121e-07	3.831e-06	11.6159	up	hsa_circRNA_100876	hsa_circ_0023404	circBase	chr11	+	71668272	71671937	exonic	NM_018320	RNF121	GAGGCACCCACGCTCCTACAATGTTGATATGTCAGATCTCTCTCCAGAAGAGCAATGGAG	3754.67	1087	12.9933	9.45531	3882	4084.5	3297.5	1126	1088	1047	13.0372	12.9057	13.0372	9.49679	9.43456	9.43456	hsa-miR-636	hsa-miR-665	hsa-miR-217	hsa-miR-136-5p	hsa-miR-646
ASCRP3008349	0.000766667	0.00135956	4.02683	up	hsa_circRNA_079973	hsa_circ_0079973	circBase	chr7	-	43906156	43909145	exonic	NM_032014	MRPS24	GAGGCATAGTCTCTCATCTGCTATTGAATAAAGACCTTCTATCTTGTCCCCACCCCTCAG	159.333	124.5	8.42498	6.41533	193.5	177.5	107	134	124.5	115	8.752	8.50536	8.01757	6.46303	6.42155	6.36141	hsa-miR-4436a	hsa-miR-3689d	hsa-miR-3909	hsa-miR-5000-3p	hsa-miR-6851-5p
ASCRP3008353	0.000145446	0.000351909	7.0287	up	hsa_circRNA_000380	hsa_circ_0000380	circBase	chr12	-	15095126	15095229	sense overlapping	NM_001175	ARHGDIB	GAGGCCAGAAAATGGGCAAATTATCACTAACAGATCTTCCACGTCTCCATCTCAGTACAC	163	71.6667	8.52077	5.70751	137	184	168	74	68.5	72.5	8.16685	8.55319	8.84225	5.64778	5.70075	5.77399	hsa-miR-6881-5p	hsa-miR-3922-3p	hsa-miR-6878-3p	hsa-miR-5585-3p	hsa-miR-5584-5p
ASCRP3008360	1.68716e-05	6.7502e-05	8.72008	up	hsa_circRNA_004076	hsa_circ_0004076	circBase	chr14	+	102659799	102664184	intronic	ENST00000556511	WDR20	GAGGCTCTAGTAACTGTCCAGACAATCCCATGAGGTTGGTAGAACAGAGATTCTCATCTC	102.667	28.3333	7.70403	4.57969	90.5	129	88.5	37	24	24	7.48893	7.93105	7.69211	4.60306	4.56801	4.56801	hsa-miR-4685-5p	hsa-miR-203a-5p	hsa-miR-4686	hsa-miR-3925-3p	hsa-miR-6874-3p
ASCRP3008382	7.44601e-06	3.6969e-05	3.89563	up	hsa_circRNA_404784		25070500	chr10	-	79590657	79593670	intronic	ENST00000372388	DLG5	GAGGTTCAGAGCCGTTACGCGGTGGGATGTTTCACCTCCCAAGGGGCTTAGGCTCGGGTG	55.6667	33	6.74299	4.78114	59	61	47	38	30	31	6.75782	6.81339	6.65778	4.69411	4.79283	4.85647	hsa-miR-4459	hsa-miR-6754-5p	hsa-miR-4270	hsa-miR-665	hsa-miR-650
ASCRP3008388	0.000262043	0.000564251	2.14096	up	hsa_circRNA_101312	hsa_circ_0031113	circBase	chr14	-	20863608	20864108	exonic	NM_007110	TEP1	GAGTACACAAGGCCAGAAGTCGGTGATCCACAGTCGGCAGTTTCCATTCAGATTTCTTAA	31.5	25.6667	5.48888	4.39062	30.5	34	30	35	21	21	5.4557	5.51474	5.49621	4.48454	4.21357	4.47376	hsa-miR-767-3p	hsa-miR-219a-1-3p	hsa-miR-410-3p	hsa-miR-485-3p	hsa-miR-558
ASCRP3008398	1.70048e-06	1.3448e-05	17.9025	up	hsa_circRNA_400380		25242744	chr1	+	204945798	204957934	exonic	NM_015090	NFASC	GAGTCACCAGCACCCCCGAATGAAGGATGAAGAAGGAAGACGACTCCCTGACCATCTTTG	585	107.167	10.3854	6.22331	566.5	720.5	468	112	107	102.5	10.2565	10.5716	10.3282	6.20234	6.24418	6.22341	hsa-miR-92a-1-5p	hsa-miR-3907	hsa-miR-4281	hsa-miR-133b	hsa-miR-133a-3p
ASCRP3008405	0.000337572	0.000689439	2.27845	up	hsa_circRNA_000487	hsa_circ_0001854	circBase	chr9	+	35657767	35658017	antisense	NR_003051	RMRP	GAGTCCTCAGTGTGTAGCCTAGGATACAGGCCTTCAGCACGAACCACCCCCGTGTGGTTG	37.8333	31.8333	5.89951	4.71146	41	38.5	34	35	31	29.5	6.01984	5.78056	5.89812	4.56293	4.82712	4.74432	hsa-miR-519d-5p	hsa-miR-645	hsa-miR-197-5p	hsa-miR-1224-5p	hsa-miR-603
ASCRP3008426	1.00862e-05	4.6113e-05	2.02568	up	hsa_circRNA_404938		25070500	chr11	-	116627861	116631668	exonic	NM_032725	BUD13	GAGTGGACAGGTGACTGCCAGAAAGCAACTGATTCAGACCTTTCTTCTCCACGGCATAAA	40.6667	41.5	6.05119	5.03278	40.5	44.5	37	47	39.5	38	6.01984	6.03459	6.09915	4.9797	5.07195	5.04671	hsa-miR-7156-5p	hsa-miR-4753-3p	hsa-miR-4273	hsa-miR-4677-5p	hsa-miR-6873-3p
ASCRP3008437	7.96761e-05	0.000222031	2.26508	up	hsa_circRNA_028799	hsa_circ_0028799	circBase	chr12	-	120592773	120613015	exonic	NM_006836	GCN1L1	GAGTTATTTCAGAATCTCCTCCAGATCAGTGGGAAGCCAGGCTCGGAAGGAAAACTAACT	45.6667	46.3333	6.28526	5.1057	43	51	43	51	46	42	6.21454	6.31988	6.32138	5.01359	5.22444	5.07908	hsa-miR-3692-5p	hsa-miR-4763-5p	hsa-miR-4685-5p	hsa-miR-221-5p	hsa-miR-7843-5p
ASCRP3008440	9.27199e-05	0.000248139	8.7931	up	hsa_circRNA_001012	hsa_circ_0000254	circBase	chr10	-	99144016	99144540	intronic	ENST00000315563	RRP12	GAGTTCTCAGGGCCTCTGTCCTGGCTGCCAAGATTGGGGGTCCTCAGGGTCTCCATCCTG	830	339.167	10.9249	7.78854	1044.5	885.5	560	339.5	360	318	11.246	10.9571	10.5716	7.77952	7.84765	7.73845	hsa-miR-125b-5p	hsa-miR-125a-5p	hsa-miR-184	hsa-miR-1224-5p	hsa-miR-150-5p
ASCRP3008442	0.000133343	0.000330458	3.17852	up	hsa_circRNA_101593	hsa_circ_0004401	circBase	chr15	-	74948073	74948409	exonic	NM_025083	EDC3	GAGTTCTGCACGGGGTCATCTAGTAGCAGGCACCCAAATCAGGCAACTCCCAAGAAAAGT	45.1667	26	6.22708	4.55872	43	54.5	38	31	24	23	6.13551	6.44658	6.09915	4.49524	4.61292	4.56801	hsa-miR-579-3p	hsa-miR-769-3p	hsa-miR-22-3p	hsa-miR-302a-5p	hsa-miR-450b-3p
ASCRP3008454	8.7129e-05	0.000237079	2.39692	up	hsa_circRNA_103808	hsa_circ_0004599	circBase	chr5	-	31448653	31451747	exonic	NM_013235	DROSHA	GATAAATATCATGTCACGCCTTGGCCAAGATGACCCAACTCCCTCGAGCATGCAATGATG	52	52.3333	6.5655	5.30432	55	56	45	57	51	49	6.70348	6.54643	6.44658	5.27499	5.3506	5.28736	hsa-miR-586	hsa-miR-204-5p	hsa-miR-890	hsa-miR-454-5p	hsa-miR-105-5p
ASCRP3008458	2.3865e-07	3.993e-06	494.038	up	hsa_circRNA_102018	hsa_circ_0042819	circBase	chr17	-	28003837	28022541	exonic	NM_033389	SSH2	GATAACAGAGTTCACATATTCAAACCTGTATCTGTGCAGGCAATGTGGCGATCTCCAACA	5236.33	28.8333	13.5404	4.59196	4852	5951.5	4905.5	38	24.5	24	13.3253	13.6179	13.6781	4.69411	4.47376	4.608	hsa-miR-302b-3p	hsa-miR-520c-3p	hsa-miR-520b	hsa-miR-302a-3p	hsa-miR-302c-3p
ASCRP3008479	0.00203657	0.00312346	2.43472	up	hsa_circRNA_009169	hsa_circ_0009169	circBase	chr3	-	186988982	187003844	intronic	ENST00000392472	MASP1	GATACTGAGTTTCTCATCCCTGCAGCTGATAGTGAAAAGGTGGCTGCTTCTCTATTATGC	44.3333	37.8333	6.20726	4.9235	38	56	39	52.5	31	30	5.92903	6.50599	6.18675	5.05758	4.85647	4.85647	hsa-miR-4739	hsa-miR-3616-3p	hsa-miR-6798-5p	hsa-miR-3916	hsa-miR-4640-5p
ASCRP3008491	1.31196e-06	1.1125e-05	4.17943	up	hsa_circRNA_404837		25070500	chr11	-	3777940	3778768	intronic	ENST00000324932	NUP98	GATATATATGATGTCTCCCCAAAAAACAAAAACAAGCCGAGTGTGGTGTGAACCACCACG	960.833	882.167	11.2218	9.15851	968.5	1034	880	891.5	889	866	11.1787	11.1787	11.3079	9.18211	9.1467	9.1467	hsa-miR-1277-5p	hsa-miR-1273h-5p	hsa-miR-190a-3p	hsa-miR-665	hsa-miR-6780a-5p
ASCRP3008492	8.32838e-06	3.9949e-05	5.88345	up	hsa_circRNA_032547	hsa_circ_0032547	circBase	chr14	-	74756185	74757202	exonic	NM_005050	ABCD4	GATATATCCCCTGAAGGAGGTCTACCCCGACTCAGACCCCCAGGGTGGCCAGCGGCAGAG	76.8333	30.1667	7.21456	4.6579	76	90	64.5	36.5	27	27	7.2006	7.34624	7.09683	4.60306	4.61292	4.75771	hsa-miR-7161-3p	hsa-miR-4518	hsa-miR-4697-3p	hsa-miR-6775-5p	hsa-miR-6891-5p
ASCRP3008495	2.71947e-05	9.6024e-05	6.57009	up	hsa_circRNA_100635	hsa_circ_0008856	circBase	chr10	+	82266983	82269227	exonic	NM_030927	TSPAN14	GATATCGATCTGCAAAACCTCATCGACTCCCTTCAGAAAGCTGGTGTGCTGTCCGACCTC	135.667	61.8333	8.17503	5.45911	128	171	108	72.5	56	57	8.03303	8.42299	8.06906	5.47745	5.42244	5.47745	hsa-miR-19b-1-5p	hsa-miR-140-3p	hsa-miR-19b-2-5p	hsa-miR-634	hsa-miR-197-3p
ASCRP3008506	0.000152888	0.000365681	2.17084	up	hsa_circRNA_100188	hsa_circ_0011950	circBase	chr1	-	42041214	42050989	exonic	NM_024503	HIVEP3	GATCAAAATCTTCGAAGGAGGAAGAAGAGCGTGATTTCTCCTCCAAGGCCGTTGATCTCC	39	36.6667	5.98392	4.86567	40	42	35	43	35	32	6.13551	5.91814	5.89812	4.85647	4.91343	4.82712	hsa-miR-637	hsa-miR-608	hsa-miR-328-5p	hsa-miR-877-3p	hsa-miR-185-3p
ASCRP3008529	5.388e-08	2.131e-06	50.7554	up	hsa_circRNA_102122	hsa_circ_0044603	circBase	chr17	+	48734062	48741472	exonic	NM_003786	ABCC3	GATCATCCTGGCGATCTACTTCCTCTGGCAGGTCCTGGGTGTCCTGCTGTGGTGCGTCTC	1298.83	88	11.6322	5.96667	1431	1389.5	1076	87	93.5	83.5	11.5935	11.6197	11.6832	5.8819	6.04919	5.96893	hsa-miR-214-3p	hsa-miR-185-5p	hsa-miR-432-5p	hsa-miR-761	hsa-miR-323a-5p
ASCRP3008551	0.00123801	0.00202899	2.05693	up	hsa_circRNA_101673	hsa_circ_0005483	circBase	chr16	-	929569	961079	exonic	NR_033645	LMF1	GATCCTGTTCCAGGATGGGAGTCCCAGCTTCTGGAGACGGGGTTCCTGGGGATCTTCCTG	35.1667	28.6667	5.64741	4.60691	35.5	39	31	34	25	27	5.86446	5.58154	5.49621	4.49524	4.61292	4.71257	hsa-miR-92a-2-5p	hsa-miR-125a-3p	hsa-miR-671-5p	hsa-miR-486-3p	hsa-miR-675-5p
ASCRP3008556	7.58346e-06	3.7373e-05	22.4357	up	hsa_circRNA_102162	hsa_circ_0045202	circBase	chr17	+	61655830	61657304	exonic	NM_005828	DCAF7	GATCGCCCATGACAAAGAGGTTCAGCTTGTTGGTTTAGATGAGGAGAGTTCAGAGTTTAT	261.167	28.3333	9.135	4.64728	313.5	292	178	32	27	26	9.38687	9.13253	8.8856	4.56293	4.69411	4.6848	hsa-miR-766-3p	hsa-miR-614	hsa-miR-193a-5p	hsa-miR-361-3p	hsa-miR-339-5p
ASCRP3008566	3.12165e-06	2.0089e-05	11.4852	up	hsa_circRNA_104740	hsa_circ_0086444	circBase	chr9	-	19070216	19076702	exonic	NM_017645	HAUS6	GATCTAGCCAACAGTCTGTAGATCTTTTACCACCAATGTCTCCCCTTTCGTTTGATCCTG	1489	503	11.8703	8.34855	1681	1523	1263	523	495	491	11.8985	11.7012	12.011	8.40253	8.31085	8.33227	hsa-miR-186-5p	hsa-miR-96-3p	hsa-miR-367-5p	hsa-miR-487a-5p	hsa-miR-516b-5p
ASCRP3008573	5.48054e-05	0.00016658	3.84737	up	hsa_circRNA_024524	hsa_circ_0024524	circBase	chr11	+	118939940	118952024	exonic	uc010ryx.2	VPS11	GATCTCCATGATCAATTCCAGCATCAGCTACAGCTTACAGGCTTCCAAGCCTACAAACTA	49.6667	22.6667	6.38306	4.43919	53	54	42	25	21	22	6.54063	6.31988	6.28869	4.29545	4.49524	4.52688	hsa-miR-4686	hsa-miR-760	hsa-miR-8057	hsa-miR-4640-5p	hsa-miR-6510-5p
ASCRP3008575	0.000194677	0.000443061	2.55012	up	hsa_circRNA_081968	hsa_circ_0081968	circBase	chr7	-	111372281	111585853	exonic	NM_014705	DOCK4	GATCTCCATTGAAGTGAGAGATTTTTCTTGAGGCTGAATAGAAACGGGCTTCCCAAAGCC	35	22.3333	5.76227	4.41171	38	37	30	27	20	20	5.9496	5.67156	5.66566	4.38448	4.49524	4.35541	hsa-miR-208b-5p	hsa-miR-4298	hsa-miR-7845-5p	hsa-miR-5001-3p	hsa-miR-450a-1-3p
ASCRP3008586	0.000253404	0.000550223	3.17607	up	hsa_circRNA_102734	hsa_circ_0054877	circBase	chr2	-	61719169	61724142	exonic	NM_003400	XPO1	GATCTTCAGCCTCAACAGTTCCTGAATGTTCCAATGTTTCGAAATGTCTCTCTGAAGTGC	70.8333	58	7.09752	5.43028	81	76.5	55	65	57	52	7.31789	7.11603	6.85864	5.45296	5.46389	5.37398	hsa-miR-335-3p	hsa-miR-95-5p	hsa-miR-409-3p	hsa-miR-329-5p	hsa-miR-627-3p
ASCRP3008593	2.14595e-05	8.0846e-05	3.38892	up	hsa_circRNA_102805	hsa_circ_0056146	circBase	chr2	+	113321942	113322076	exonic	NM_019014	POLR1B	GATCTTGCTCCAGGCATCGCAGATTCTCTTCGTCATTTTAAGGGGTCACTCCCATTGATG	51.8333	32.6667	6.49583	4.735	48	61	46.5	43	29	26	6.36214	6.61671	6.50863	4.76657	4.69411	4.74432	hsa-miR-214-3p	hsa-miR-181d-5p	hsa-miR-550a-5p	hsa-miR-432-5p	hsa-miR-500a-5p
ASCRP3008609	5.51142e-06	2.9428e-05	10.7448	up	hsa_circRNA_102755	hsa_circ_0055095	circBase	chr2	+	70033516	70039841	exonic	NM_001153	ANXA4	GATGAAGGAAATTATCTGGACGATGCTCTCGTGAGACAGGATGCCCAGGACTTGATAGAC	115.333	24.3333	7.88266	4.45709	129	118	99	28	22	23	8.05195	7.74239	7.85364	4.40732	4.39595	4.56801	hsa-miR-146a-3p	hsa-miR-145-5p	hsa-miR-598-3p	hsa-miR-593-3p	hsa-miR-634
ASCRP3008626	0.000837486	0.00146912	3.99128	up	hsa_circRNA_003040	hsa_circ_0003040	circBase	chr13	+	24823614	24826000	exonic	NM_153023	SPATA13	GATGAGAGCATCCAACGGTCGTCCCTGATGGCCCCTGGAGGCGAAGCTCATCACAGGATG	73.6667	48	7.14983	5.15297	60	84.5	76.5	68	40	36	6.81446	7.24368	7.39134	5.41964	5.08263	4.95666	hsa-miR-6751-5p	hsa-miR-6803-5p	hsa-miR-637	hsa-miR-762	hsa-miR-3192-5p
ASCRP3008643	1.41028e-05	5.9345e-05	3.26466	up	hsa_circRNA_102158	hsa_circ_0008438	circBase	chr17	+	60629662	60631116	exonic	NM_006852	TLK2	GATGATTTATTAAGAGCTCAGCAAAACAGTCCCTCATCTACGGGATCTGGCAACACAGAG	47.8333	32.3333	6.4097	4.70277	50.5	50.5	42.5	39	30	28	6.47254	6.28946	6.46711	4.69411	4.75771	4.65647	hsa-miR-26a-2-3p	hsa-miR-26a-1-3p	hsa-miR-452-5p	hsa-miR-887-5p	hsa-miR-744-3p
ASCRP3008649	3.665e-08	1.84e-06	134.388	up	hsa_circRNA_101076	hsa_circ_0026652	circBase	chr12	+	53856276	53862616	exonic	NM_031989	PCBP2	GATGCATCTGCTCAGACTACTTCTCATGAACTCACCATTCCAAACGATTCCCCCCCGAAG	2374.33	54	12.4024	5.33219	2360	2846	1917	64	48	50	12.3627	12.4819	12.3627	5.41964	5.25309	5.32384	hsa-miR-608	hsa-miR-873-3p	hsa-miR-106b-3p	hsa-miR-491-5p	hsa-miR-99b-3p
ASCRP3008651	2.0392e-07	3.791e-06	8.32727	up	hsa_circRNA_101144	hsa_circ_0028196	circBase	chr12	-	110826316	110834257	exonic	NM_016238	ANAPC7	GATGCCATTCTAGTGAGTTATTCTCCCCACCTCAGAAGTACCAGCTTTTGGTGTATCATG	764	343.333	10.8743	7.81644	789	831	672	351	334	345	10.8701	10.8227	10.9301	7.84399	7.76135	7.84399	hsa-miR-153-5p	hsa-miR-7-5p	hsa-miR-338-3p	hsa-miR-493-3p	hsa-miR-205-3p
ASCRP3008660	8.74732e-05	0.000237495	6.51216	up	hsa_circRNA_002532	hsa_circ_0002532	circBase	chrX	+	64295353	64295792	sense overlapping	TCONS_00017187	XLOC_008000	GATGCTATGCTAAGCTGGGCAGAGAGACCATGGCGACATCCCCCAGACATCTAGACTATG	113.167	50	7.91269	5.20955	99.5	125	115	55	42	53	7.68775	7.88348	8.16685	5.1519	5.08263	5.39413	hsa-miR-4743-3p	hsa-miR-6795-5p	hsa-miR-6887-5p	hsa-miR-4419b	hsa-miR-4652-5p
ASCRP3008672	1.241e-07	3.06e-06	160.332	up	hsa_circRNA_004901	hsa_circ_0004901	circBase	chr12	+	99071202	99080651	exonic	NM_001160	APAF1	GATGGAACCTTAAAGAAACAAAAAAAACATCACGAATCTTTCCCGCTTAGTTGTCCGCCC	1459	25.1667	11.8058	4.48092	1720	1551	1106	30	23.5	22	11.9805	11.7078	11.7291	4.49524	4.47376	4.47376	hsa-miR-452-3p	hsa-miR-5196-3p	hsa-miR-549a	hsa-miR-3136-5p	hsa-miR-6796-5p
ASCRP3008673	0.00118228	0.00195371	3.86572	up	hsa_circRNA_003153	hsa_circ_0003153	circBase	chr9	-	34269254	34286702	exonic	NM_194313	KIF24	GATGGAAGGTGCAGAAATAAATCAGAGTCTACTGGCTGCTCTTTGCAAGAGAAGATAGCA	46.8333	27.6667	6.35901	4.40827	39.5	59	42	42	21	20	6.00119	6.67905	6.3968	4.65647	4.36127	4.20708	hsa-miR-502-5p	hsa-miR-3130-3p	hsa-miR-6806-3p	hsa-miR-623	hsa-miR-6841-3p
ASCRP3008676	1.2136e-06	1.0589e-05	253.341	up	hsa_circRNA_100875	hsa_circ_0023397	circBase	chr11	+	71201890	71202949	exonic	NM_018161	NADSYN1	GATGGACAGGTGTCCCAGACCGACGAGTCTCCTGGGCTACCTGACCAAGTACGACTGCTC	3959.17	43.5	13.0563	5.07141	3570	3980	4327.5	55.5	38	37	12.9232	12.8574	13.3885	5.08617	5.11074	5.01731	hsa-miR-431-5p	hsa-miR-106b-3p	hsa-miR-125a-5p	hsa-miR-125b-5p	hsa-miR-572
ASCRP3008685	0.00010065	0.000264681	6.49619	up	hsa_circRNA_102128	hsa_circ_0044647	circBase	chr17	-	49067810	49075978	exonic	NM_003971	SPAG9	GATGGATAAACCACCAGTTTCAGCCGACTTTTCAGCTCCTCAAGTAACACGACTAAGAAG	84.3333	30.5	7.4214	4.72181	103	81	69	32	28.5	31	7.72487	7.22371	7.31563	4.56293	4.77538	4.82712	hsa-miR-766-3p	hsa-miR-103a-2-5p	hsa-miR-593-3p	hsa-miR-508-5p	hsa-miR-589-3p
ASCRP3008687	5.08344e-06	2.7716e-05	49.9651	up	hsa_circRNA_101780	hsa_circ_0038773	circBase	chr16	-	28112778	28113266	exonic	NM_015171	XPO6	GATGGATCGGGCTTTCGGACAGTCCTTTCTCCAGCCCGACATCCACCTTTTTAAACAAAA	1262.33	85.5	11.5548	5.912	1664	1220	903	85	81.5	90	11.8712	11.4293	11.364	5.82789	5.87167	6.03642	hsa-miR-365a-5p	hsa-miR-16-5p	hsa-miR-15a-3p	hsa-miR-515-5p	hsa-miR-627-5p
ASCRP3008690	7.707e-08	2.487e-06	74.9095	up	hsa_circRNA_105037	hsa_circ_0091710	circBase	chrX	-	151130894	151131115	exonic	NM_004961	GABRE	GATGGCAAGGTGTTGTACACAATTAGGAATACACCATTGACATCATCTTCTCCCAGACCT	790.333	32	10.9416	4.71447	854	836	681	38	28	30	11.0296	10.8483	10.9468	4.65647	4.69411	4.79283	hsa-miR-197-3p	hsa-miR-149-5p	hsa-miR-888-5p	hsa-miR-145-3p	hsa-miR-92a-1-5p
ASCRP3008723	4.32701e-06	2.4896e-05	5.08681	up	hsa_circRNA_400319		25242744	chr1	-	151111900	151112566	exonic	NM_030913	SEMA6C	GATGTGGAGAACTGTGCTGTACGGGGAAAGCTGACGGTACTTCCCCATTATCCTGGTTTC	60.1667	25.3333	6.84695	4.50019	63	62.5	55	31	22	23	6.85293	6.77439	6.91352	4.46834	4.42422	4.608	hsa-miR-4277	hsa-miR-4691-3p	hsa-miR-7156-3p	hsa-miR-4691-5p	hsa-miR-5088-3p
ASCRP3008724	3.9478e-07	5.062e-06	29.4945	up	hsa_circRNA_103759	hsa_circ_0071224	circBase	chr4	-	151771875	151789457	exonic	NM_006726	LRBA	GATGTGGAGAAGAGATACTAAAAGTAATTGCGACCCTACTTCGAAATTCTCCCCAGTGCC	304.167	27.1667	9.40225	4.51987	325.5	324	263	33	26	22.5	9.45347	9.34043	9.41286	4.48454	4.65647	4.41861	hsa-miR-30d-3p	hsa-miR-30a-3p	hsa-miR-30e-3p	hsa-miR-502-5p	hsa-miR-452-3p
ASCRP3008730	2.2651e-05	8.4264e-05	2.48837	up	hsa_circRNA_061376	hsa_circ_0061376	circBase	chr21	-	30428647	30446010	exonic	uc002ynb.3	CCT8	GATGTTATAATAAACATATTGTTACTGTCAAGAGGCGGCCCCACGCTGCTTTCCCAGAAG	43	34.8333	6.12652	4.81132	41	50	38	46.5	29	29	6.01984	6.20805	6.15167	4.83557	4.81863	4.77976	hsa-miR-1248	hsa-miR-6868-3p	hsa-miR-19b-1-5p	hsa-miR-515-5p	hsa-miR-22-5p
ASCRP3008737	7.78382e-05	0.000218214	25.2944	up	hsa_circRNA_007250	hsa_circ_0007250	circBase	chr2	-	10931920	10933328	exonic	NM_005742	PDIA6	GATGTTTGGATGGTTGAGTTCTATGCTCCTTGGTGTGGACACTGCAAAAAGTGGCAGAAC	315.5	31	9.33592	4.67517	236.5	500	210	39	27	27	9.02552	9.89641	9.08583	4.65647	4.65647	4.71257	hsa-miR-4487	hsa-miR-7158-5p	hsa-miR-6738-3p	hsa-miR-1248	hsa-miR-4705
ASCRP3008740	1.11154e-06	9.956e-06	18.7612	up	hsa_circRNA_101918	hsa_circ_0006661	circBase	chr16	+	89961445	89962491	exonic	NM_014972	TCF25	GATTACCGCAGACCCGAGAACAGGTTCTGCTCCAGACGAGCCCTTACCACGTTGACTCAC	176.667	24.3333	8.65016	4.42048	199	178	153	29	22	22	8.79405	8.49106	8.66538	4.41861	4.42422	4.41861	hsa-miR-363-5p	hsa-let-7a-2-3p	hsa-let-7g-3p	hsa-miR-873-3p	hsa-miR-598-5p
ASCRP3008746	6.20961e-06	3.2139e-05	2.06355	up	hsa_circRNA_062634	hsa_circ_0062634	circBase	chr22	-	25747384	25777544	exonic	NM_001135772	LRP5L	GATTATAATGAGCAAATCCGGTAGACACACATACATGTACTGGGCAGATTGGGGTGAGAC	38.6667	37.3333	5.97011	4.92499	38	43	35	45.5	32	34.5	5.97658	6.00868	5.92508	4.96438	4.88523	4.92535	hsa-miR-4685-5p	hsa-miR-4640-5p	hsa-miR-432-3p	hsa-miR-3130-5p	hsa-miR-4726-5p
ASCRP3008763	2.70481e-05	9.5632e-05	2.24081	up	hsa_circRNA_101325	hsa_circ_0031288	circBase	chr14	+	23793346	23793498	exonic	NM_004643	PABPN1	GATTCTACAGTGGTTTTAACAGCAGGCCCCGGGGTCGCGTCTACAGGTGATCCCAAAACG	36.8333	30	5.8409	4.67688	36.5	42	32	34	27	29	5.86446	5.86137	5.79687	4.58814	4.6848	4.75771	hsa-miR-323a-5p	hsa-miR-497-3p	hsa-miR-370-3p	hsa-miR-589-5p	hsa-miR-510-3p
ASCRP3008765	8.65864e-06	4.104e-05	7.84631	up	hsa_circRNA_066377	hsa_circ_0066377	circBase	chr3	+	58223258	58253072	exonic	NM_020676	ABHD6	GATTCTCTGCCCACAAGGATATGTGGCTCAGTGTGGTCAAGACCTCTGTAGGCGATCCTG	95.6667	28.3333	7.62378	4.65176	99	106	82	33	28	24	7.69936	7.58348	7.58849	4.46834	4.79283	4.69411	hsa-miR-937-3p	hsa-miR-3944-3p	hsa-miR-4707-5p	hsa-miR-1538	hsa-miR-6743-3p
ASCRP3008770	0.00165142	0.00259686	4.19869	up	hsa_circRNA_060123	hsa_circ_0060123	circBase	chr20	-	34243123	34260766	exonic	uc002xdn.1	CPNE1	GATTGACCATTCCTGATGGGGGCGTGCATATTGTAGGGGGTGAACTGGGTTTGGAATTGG	96	64.5	7.62432	5.55438	98	80	110	63.5	62	68	7.66808	7.15113	8.05376	5.435	5.51474	5.71341	hsa-miR-548t-3p	hsa-miR-548aa	hsa-miR-3161	hsa-miR-548ap-3p	hsa-miR-329-3p
ASCRP3008794	1.32704e-05	5.6934e-05	3.38148	up	hsa_circRNA_028184	hsa_circ_0028184	circBase	chr12	-	110819556	110819753	exonic	NM_016238	ANAPC7	GATTGTTATGAAGCTGTCACAGCTTCTATAGCAAACGCTACTCCCGGGCCCTCTATTTAG	42.8333	22.6667	6.14938	4.39172	44	48	36.5	28	19	21	6.18262	6.18757	6.07795	4.38448	4.29545	4.49524	hsa-miR-4796-3p	hsa-miR-520d-3p	hsa-miR-520c-3p	hsa-miR-520e	hsa-miR-372-3p
ASCRP3008809	7.57e-08	2.479e-06	14.9781	up	hsa_circRNA_100733	hsa_circ_0006467	circBase	chr11	-	224077	233215	exonic	NM_012239	SIRT3	GATTTCCCCATGGCAGATCTGCTGCTCATCCTTGGGACCTCCCTGGAGATCGCCGGGGAG	286.5	56	9.3008	5.39601	292	320	247.5	63	55	50	9.25928	9.28051	9.36261	5.39127	5.4447	5.35207	hsa-miR-424-5p	hsa-miR-885-3p	hsa-miR-15b-5p	hsa-miR-15a-5p	hsa-miR-497-5p
ASCRP3008812	0.000104114	0.000271513	5.29928	up	hsa_circRNA_000174	hsa_circ_0000174	circBase	chr1	-	204437997	204439014	exonic	NM_002646	PIK3C2B	GATTTCTGCAGCCCCGGCGCCCAGACACCATGTCACAACCCTCCAGAACTGACGTTGGCA	89.3333	43.8333	7.51461	5.10881	107	85	76	47	43	41.5	7.81038	7.30046	7.43298	5.04306	5.1519	5.13146	hsa-miR-4739	hsa-miR-7113-5p	hsa-miR-6871-5p	hsa-miR-1207-5p	hsa-miR-328-5p
ASCRP3008813	6.85525e-05	0.000198076	2.08472	up	hsa_circRNA_104252	hsa_circ_0001661	circBase	chr6	+	159001971	159010814	exonic	NM_020823	TMEM181	GATTTGAACACCTGAAGCTCCCCATCAAGGGAATGAACTTCACAGACCTAAAGTGATCCA	35.5	31.8333	5.78514	4.72529	37	37.5	32	37	28.5	30	5.813	5.78056	5.76185	4.61292	4.81863	4.74432	hsa-miR-493-5p	hsa-miR-100-3p	hsa-miR-302b-5p	hsa-miR-218-1-3p	hsa-miR-181a-3p
ASCRP3008816	3.95994e-05	0.000128837	18.2763	up	hsa_circRNA_405333		25070500	chr15	+	45059428	45059793	sense overlapping	NM_080745	TRIM69	GATTTGCCTTCTTTCAGTCTGACACTGACTAACAACCTCGACAAGGCCTGTCTCCACTAA	246.167	36.1667	9.0727	4.8808	324.5	255	159	41.5	35	32	9.45347	9.02552	8.73912	4.83557	4.9797	4.82712	hsa-miR-770-5p	hsa-miR-3664-3p	hsa-miR-520a-5p	hsa-miR-525-5p	hsa-miR-4712-5p
ASCRP3008822	6.90726e-06	3.4846e-05	13.0685	up	hsa_circRNA_090069	hsa_circ_0090069	circBase	chrX	+	22108546	22117269	exonic	NM_000444	PHEX	GATTTGTTTAGGATATTAGGGTCTGAGAGAAAGAACTGGACCAAGCAACACTCTCCCTGG	172.333	37.6667	8.60925	4.90123	156	205	156	44	35	34	8.37273	8.76864	8.68639	4.88523	4.93324	4.88523	hsa-miR-15b-3p	hsa-miR-1278	hsa-miR-6751-5p	hsa-miR-5000-5p	hsa-miR-6813-5p
ASCRP3008824	0.000289968	0.000609874	2.35628	up	hsa_circRNA_102359	hsa_circ_0047585	circBase	chr18	-	44395274	44401035	exonic	NM_004671	PIAS2	GATTTTCTTTCCCTTATTCCAGTTGATCCCCAGGGTTCTCATGTATCAGCCATCTTCTGT	61	67.8333	6.85714	5.62062	67	69	47	71	66	66.5	6.97932	6.93432	6.65778	5.56893	5.62847	5.66447	hsa-miR-761	hsa-miR-569	hsa-miR-190b	hsa-miR-214-3p	hsa-miR-490-3p
ASCRP3008836	3.36979e-05	0.000113247	5.4414	up	hsa_circRNA_092366	hsa_circ_0000046	circBase	chr1	+	31994030	32006486	intergenic			GCAAAAGGAAGCAGAGTCTGATCATCTTTCCAGCTTCCTGATCCTTACTTTCCTCATGAA	151.833	86.8333	8.36855	5.92457	172.5	165	118	90	92.5	78	8.56165	8.32498	8.21902	5.8819	6.04919	5.84263	hsa-miR-4739	hsa-miR-1273g-3p	hsa-miR-619-5p	hsa-miR-6774-5p	hsa-miR-6760-5p
ASCRP3008881	1.16309e-05	5.1253e-05	39.1348	up	hsa_circRNA_070521	hsa_circ_0070521	circBase	chr4	-	103228592	103236987	exonic	NM_022154	SLC39A8	GCAATTTTCCAACTTATTCCAGAGTGTTTAACTGCTGAAGAGATCTTTTCCCTTCATGGC	397.333	25.3333	9.77076	4.48038	507.5	411	273.5	28	22	26	10.1111	9.71391	9.48728	4.38448	4.42422	4.63244	hsa-miR-8063	hsa-miR-4689	hsa-miR-2113	hsa-miR-551b-5p	hsa-miR-3660
ASCRP3008895	0.000262134	0.000564251	4.40075	up	hsa_circRNA_104832	hsa_circ_0087571	circBase	chr9	+	97191470	97203381	exonic	NM_032558	HIATL1	GCACGAGCGAAGTACAGCTTATGGATGGGTTCTACATGAAACATTTTCTCAACACACATT	56.1667	26.8333	6.67047	4.53272	52.5	70	46	35	22.5	23	6.49003	7.01275	6.50863	4.51641	4.47376	4.608	hsa-miR-489-3p	hsa-miR-410-3p	hsa-miR-593-5p	hsa-miR-373-5p	hsa-miR-1296-3p
ASCRP3008902	0.00245761	0.00368389	3.16226	up	hsa_circRNA_100638	hsa_circ_0003018	circBase	chr10	+	86177526	86198463	exonic	NM_018999	CCSER2	GCACTGCTGTAAAAACTCAGTTACTCAAACTGAAACGTCTCCTGCATCAGGATATTTTGA	46	29	6.32808	4.66712	37	52	49	34	27	26	5.8819	6.40462	6.6977	4.56293	4.74432	4.69411	hsa-miR-153-5p	hsa-miR-608	hsa-miR-186-3p	hsa-miR-148a-3p	hsa-miR-421
ASCRP3008947	4.24369e-06	2.4598e-05	2.31113	up	hsa_circRNA_400053	hsa_circ_0092285	circBase	chr19	-	50369762	50370182	intronic	ENST00000322344	PNKP	GCAGGCCACACTCCCCAGAGTACAGGAAGATAAAGTTTGTGCTTGATTTAGAATTAGCTA	101.167	132.667	7.71811	6.50951	105	109.5	89	137	127	134	7.74239	7.66956	7.74239	6.51522	6.46303	6.55028	hsa-miR-627-3p	hsa-let-7g-5p	hsa-miR-488-5p	hsa-miR-449c-5p	hsa-miR-891a-3p
ASCRP3008950	0.00299123	0.00440998	2.95903	up	hsa_circRNA_055855	hsa_circ_0055855	circBase	chr2	-	100623093	100628033	exonic	NM_001025108	AFF3	GCAGGGGGAGGGGTGAAGACATCTTAAACCAGAGGAATGACTCTCTAGTTGTGGAATTTC	66.6667	60	7.00317	5.43804	64	59.5	76.5	65	58	57	6.85293	6.67905	7.47751	5.40552	5.46389	5.4447	hsa-miR-6071	hsa-miR-3692-5p	hsa-miR-7161-3p	hsa-miR-7150	hsa-miR-4727-5p
ASCRP3008981	0.000165888	0.000391653	2.77441	up	hsa_circRNA_057074	hsa_circ_0057074	circBase	chr2	+	172803227	172809519	exonic	NM_003642	HAT1	GCATCTAAAGTTGATGAGAACTTTGACTGTGTAGAGTTCGTTTTCCTGAAGATCTTGAAA	38.6667	24.3333	5.9476	4.47542	36	46	34	30	21	22	5.84263	6.13466	5.8655	4.38448	4.47376	4.56801	hsa-miR-148a-5p	hsa-miR-4703-5p	hsa-miR-510-5p	hsa-miR-3168	hsa-miR-7161-3p
ASCRP3009005	4.32809e-06	2.4896e-05	4.74593	up	hsa_circRNA_405046		25070500	chr12	+	97178494	97222866	exonic	ENST00000524981	C12orf55	GCCAACACCACTATCTGAGACAACTACCAAGTCCTCTTCCAGACTTCCTGTACATTTTTG	232.833	162.667	9.0144	6.76771	260.5	258	180	170	160.5	157.5	9.11388	9.03081	8.89851	6.80589	6.74611	6.75114	hsa-miR-206	hsa-miR-1-3p	hsa-miR-4436b-5p	hsa-miR-1264	hsa-miR-126-5p
ASCRP3009030	9.38571e-05	0.000250724	8.66773	up	hsa_circRNA_001052	hsa_circ_0001052	circBase	chr2	-	100035289	100052403	exonic	NM_016316	REV1	GCCAGCTAGTGACCAATCTACCAGGAGATATGTCAGTATTGAATTCTCCCAGACATCAGA	98.1667	26.8333	7.60792	4.49226	77	118	99.5	37	21.5	22	7.22772	7.74239	7.85364	4.56293	4.49524	4.41861	hsa-miR-29b-1-5p	hsa-miR-33a-3p	hsa-miR-4757-5p	hsa-miR-3176	hsa-miR-3922-3p
ASCRP3009048	5.16756e-05	0.000158856	2.77649	up	hsa_circRNA_049290	hsa_circ_0049290	circBase	chr19	+	10741732	10742627	exonic	NM_020428	SLC44A2	GCCATGCGCATATTTGAAGATTACACCGTCTCTTGGTACTGGATTATCATGAACAAACCC	43.1667	29.1667	6.10335	4.63008	44	44.5	41	39	23.5	25	6.19908	5.9593	6.15167	4.69411	4.58814	4.608	hsa-miR-4700-5p	hsa-miR-8089	hsa-miR-4635	hsa-miR-4704-3p	hsa-miR-3619-5p
ASCRP3009089	0.000404782	0.000795606	2.1771	up	hsa_circRNA_102885	hsa_circ_0007422	circBase	chr2	-	200173482	200298237	exonic	NM_015265	SATB2	GCCGGTGCAGGTTTGATGATTCCTGTCTTTTGTGTCGTGGAGCAGTTGGACGGCTCTCTT	34.5	25.6667	5.68784	4.56543	34.5	40	29	31	23.5	22.5	5.76074	5.80657	5.49621	4.49524	4.61292	4.58814	hsa-miR-328-3p	hsa-miR-301a-5p	hsa-miR-330-5p	hsa-miR-329-5p	hsa-miR-494-5p
ASCRP3009108	8.7571e-07	8.657e-06	17.9353	up	hsa_circRNA_092373	hsa_circ_0000167	circBase	chr1	+	193181194	193205486	exonic	NM_024529	CDC73	GCCTGATGGATCACCAGTTGATATATTTGCTAAAATTTCTCAAGCAAGACCTCCCCCAAA	178.333	25.5	8.67118	4.50645	189	186	160	30	23.5	23	8.69367	8.57794	8.74193	4.38448	4.52688	4.608	hsa-miR-4659b-3p	hsa-miR-4659a-3p	hsa-miR-3663-5p	hsa-miR-187-5p	hsa-miR-548aj-5p
ASCRP3009113	0.000580492	0.00107185	2.05501	up	hsa_circRNA_101521	hsa_circ_0004951	circBase	chr15	-	50935536	50955243	exonic	NM_017672	TRPM7	GCCTGGATTTTAACTGGAGGAGTAAACACAGTCCCAGAAATCCTGGATAGAAAGCACTTT	31.6667	24.8333	5.42814	4.389	29	38	28	36.5	19	19	5.30875	5.58154	5.39413	4.51641	4.36127	4.28931	hsa-miR-145-5p	hsa-miR-561-3p	hsa-miR-675-3p	hsa-miR-496	hsa-miR-628-5p
ASCRP3009121	0.000142672	0.000346725	3.41174	up	hsa_circRNA_406501		25070500	chr4	+	95917190	95921731	sense overlapping	NM_001203	BMPR1B	GCCTTAGCAAAGAGTTTTAGGTTCAGACTTCTGCTGATTCATAACCATTTGGCTCTGAGC	45.6667	25.1667	6.25308	4.48258	52	48	37	27.5	24	24	6.47254	6.18757	6.09915	4.38448	4.56801	4.49524	hsa-miR-548d-5p	hsa-miR-548ab	hsa-miR-548ay-5p	hsa-miR-548b-5p	hsa-miR-548ad-5p
ASCRP3009123	4.19686e-05	0.000135049	2.21709	up	hsa_circRNA_105018	hsa_circ_0004957	circBase	chrX	-	100275475	100276304	exonic	NM_024917	TRMT2B	GCCTTCAATGTACCATGACCCGTTGCAGCCATCAGCAGTCTCCCTATCAGCTTCTGTTTG	524.833	820.333	10.1754	9.02669	563	558	453.5	830	844	787	10.2459	10.0654	10.2148	9.04477	9.04931	8.98599	hsa-miR-518c-5p	hsa-miR-508-5p	hsa-miR-498	hsa-miR-23b-5p	hsa-miR-22-5p
ASCRP3009129	6.43588e-06	3.3115e-05	23.2215	up	hsa_circRNA_002636	hsa_circ_0002636	circBase	chr1	+	240492375	240519208	exonic	NM_020066	FMN2	GCCTTTCAAGGAAAACATGGAACAATTTATTATTCAAGAGAGCACAGTCAGACGAACTCG	232.333	28.3333	9.02076	4.48337	210	306	181	43	21	21	8.90228	9.21586	8.94413	4.69875	4.39595	4.35541	hsa-miR-6508-3p	hsa-miR-4677-5p	hsa-miR-4328	hsa-miR-1206	hsa-miR-1264
ASCRP3009146	0.00832364	0.0110805	2.02497	up	hsa_circRNA_103898	hsa_circ_0008861	circBase	chr5	-	76745584	76760634	exonic	NM_018268	WDR41	GCGCCTCCTTGATCACCAGGATAATATTCTCTCATTGATTAATGTCAATGATTTGCATCT	53	64.1667	6.5975	5.57959	44	58	57	70	59	63.5	6.21454	6.64462	6.93333	5.57399	5.54853	5.61627	hsa-miR-146a-3p	hsa-miR-26a-2-3p	hsa-miR-122-5p	hsa-miR-200c-5p	hsa-miR-330-3p
ASCRP3009160	0.000567342	0.00105199	3.10178	up	hsa_circRNA_406483		25070500	chr4	-	57237616	57250507	exonic	NM_181806	AASDH	GCGTTCTCTTTTCCCATCATAGAGTGACTGTTTTGCAGGGTTCTGTGCTACAAATTGATG	82.3333	71.6667	7.33459	5.7015	98.5	82	66.5	77	72	66	7.65829	7.17712	7.16837	5.72709	5.72482	5.65257	hsa-miR-335-3p	hsa-miR-3612	hsa-miR-5002-5p	hsa-miR-4709-3p	hsa-miR-493-3p
ASCRP3009168	9.47512e-05	0.000252038	2.05623	up	hsa_circRNA_104214	hsa_circ_0078171	circBase	chr6	+	147588219	147599340	exonic	NM_139244	STXBP5	GCTAAACCAGTACAGACAATCACTCCACATGCTTTTGATTGGCTTTGAATCTGGAACAGT	31	25.3333	5.44311	4.4031	28	36	29	35	20	21	5.38841	5.4447	5.49621	4.49524	4.29545	4.41861	hsa-miR-376b-5p	hsa-miR-18a-5p	hsa-miR-18b-5p	hsa-miR-376c-5p	hsa-miR-29b-1-5p
ASCRP3009171	7.3862e-07	7.557e-06	39.6575	up	hsa_circRNA_001210	hsa_circ_0001938	circBase	chrX	+	106769811	106776780	exonic	NM_032428	FRMPD3	GCTAAGGAATTCATCGTTCTTACAGTTCTGCACACTCATCAGTCATGTGATGCAGGAAGA	446.667	28.3333	9.94789	4.63837	394	565	381	37	24	24	9.79403	10.0761	9.97353	4.69411	4.52688	4.69411	hsa-miR-767-3p	hsa-miR-148a-5p	hsa-miR-660-3p	hsa-miR-449b-3p	hsa-miR-23a-3p
ASCRP3009176	4.39812e-06	2.5167e-05	82.7912	up	hsa_circRNA_103328	hsa_circ_0008654	circBase	chr3	+	37315026	37323763	exonic	NM_001172713	GOLGA4	GCTACAGGGGAAAATATTCTGAGAATGCATCTACTCATGCCTCGAAATCTCCTGACAGTG	817.333	25.6667	10.9219	4.55046	991	897	564	33	22	22	11.2125	10.9736	10.5795	4.58814	4.56801	4.49524	hsa-miR-873-3p	hsa-miR-363-5p	hsa-miR-141-3p	hsa-miR-200a-3p	hsa-miR-597-5p
ASCRP3009185	2.42712e-06	1.7154e-05	15.1286	up	hsa_circRNA_101145	hsa_circ_0028198	circBase	chr12	-	110832905	110834257	exonic	NM_016238	ANAPC7	GCTATACTTGATGGGATCCCTTCAAGACAAAGAACTCCCAAATGAGTTATTCTCCCCACC	155.667	24.5	8.39599	4.47679	173	162	132	28.5	22	23	8.55319	8.29525	8.33953	4.36711	4.49524	4.56801	hsa-miR-153-5p	hsa-miR-7-5p	hsa-miR-493-3p	hsa-miR-205-3p	hsa-miR-181c-5p
ASCRP3009206	0.000120665	0.00030507	8.60314	up	hsa_circRNA_007051	hsa_circ_0007051	circBase	chr20	+	37570601	37576643	exonic	NM_030919	FAM83D	GCTCCTACAGGTGATTGCAGTGGTCATGGACGTGTTCACAGACATCGACATCTTCAGAGA	89.3333	23.3333	7.46325	4.35839	102	103	63	27	21	22	7.69936	7.57436	7.11603	4.18742	4.31973	4.56801	hsa-miR-198	hsa-miR-5003-3p	hsa-miR-7152-5p	hsa-miR-6856-5p	hsa-miR-4461
ASCRP3009214	0.000215039	0.000479821	2.37857	up	hsa_circRNA_404864		25070500	chr11	+	22696395	22777499	exonic	NM_177553	GAS2	GCTCTCCCAAGGAAGATACCGAGTGGGAGAAAAGATCCTCTTCATTAGGGTATTACAAGT	189.5	281.667	8.78172	7.53163	191	192.5	185	284.5	271.5	289	8.74052	8.64945	8.9552	7.53244	7.46804	7.59441	hsa-miR-4742-3p	hsa-miR-4753-3p	hsa-miR-4516	hsa-miR-7847-3p	hsa-miR-4708-3p
ASCRP3009242	0.00443346	0.00625674	2.03462	up	hsa_circRNA_077426	hsa_circ_0077426	circBase	chr6	-	99912479	99958106	exonic	NM_001080481	USP45	GCTGCCAAGAAGCATTCTTCATCTAAAGATAAGTAAATAACAGATGCGGGTGAAAGATCC	40	40.1667	6.06029	5.03552	35	45	40	45.5	37	38	5.72482	6.13466	6.32138	5.00238	5.06478	5.03941	hsa-miR-1248	hsa-miR-4659b-3p	hsa-miR-4659a-3p	hsa-miR-4531	hsa-miR-3929
ASCRP3009255	1.06758e-06	9.735e-06	11.3729	up	hsa_circRNA_104500	hsa_circ_0001753	circBase	chr7	-	137597736	137600758	exonic	NM_194071	CREB3L2	GCTGGAGCCTCATGAAGTGGATCAGTTTCTAAACTTCTCTCCTAAAGAAGATGAGGTGGA	273	74.1667	9.23364	5.72611	274	331	214	83	70.5	69	9.1916	9.36261	9.1467	5.78493	5.70075	5.69264	hsa-miR-608	hsa-miR-892b	hsa-miR-149-5p	hsa-miR-520a-5p	hsa-miR-199a-5p
ASCRP3009330	0.000666188	0.00120374	2.01309	up	hsa_circRNA_051348	hsa_circ_0051348	circBase	chr19	+	44085363	44085855	exonic	NM_001193621	PINLYP	GGAAAGGAAAACCACTGCGTCTCCTTATCTGGACACGTGCAGGCTGAGGGCAAGGAGTTG	75.5	104.667	7.19026	6.18085	71.5	79	76	116	98	100	7.0756	7.10384	7.39134	6.24101	6.13893	6.16262	hsa-miR-3189-3p	hsa-miR-770-5p	hsa-miR-663a	hsa-miR-1910-5p	hsa-miR-140-5p
ASCRP3009336	3.3803e-05	0.000113513	8.16923	up	hsa_circRNA_401459		25242744	chr15	+	73414865	73428368	exonic	NM_002499	NEO1	GGAAATGAGACAATTGAAGCTCAAGCAGAGCTTACAGTGCAAGGTCTTCCAAGATTTACC	89.5	24.6667	7.50871	4.47851	105	90	73.5	29	23	22	7.76024	7.36314	7.40275	4.38448	4.63244	4.41861	hsa-miR-338-3p	hsa-miR-3691-3p	hsa-miR-33b-5p	hsa-miR-33a-5p	hsa-miR-4722-3p
ASCRP3009351	5.0824e-07	5.98e-06	7.71169	up	hsa_circRNA_073942	hsa_circ_0073942	circBase	chr5	-	133534776	133536765	exonic	NM_002715	PPP2CA	GGAACTTGACGATACTCTAAAATACTCTTTATCTTCTGTCTACATGGTGGTCTCTCGCCA	108	35.6667	7.7907	4.84366	113	122	89	46	30	31	7.84765	7.82423	7.70023	4.82712	4.81863	4.88523	hsa-miR-593-5p	hsa-miR-6776-3p	hsa-miR-302c-3p	hsa-miR-183-5p	hsa-miR-1301-5p
ASCRP3009358	4.04325e-05	0.000131035	10.1686	up	hsa_circRNA_008676	hsa_circ_0008676	circBase	chr4	+	72205086	72222904	exonic	NM_001098484	SLC4A4	GGAAGACAGTCTCCAGTGCAAGTAGGATGTTTACCAACCCTGATAATGTCTCTCCTGCTG	172	47.8333	8.56271	5.21666	211	171	134	47.5	46	50	8.88433	8.40253	8.40128	5.12114	5.20501	5.32384	hsa-miR-7151-5p	hsa-miR-6734-5p	hsa-miR-5699-3p	hsa-miR-4436b-5p	hsa-miR-4793-5p
ASCRP3009375	1.16083e-05	5.1253e-05	3.69338	up	hsa_circRNA_103509	hsa_circ_0005362	circBase	chr3	-	169889160	169896726	exonic	NM_024947	PHC3	GGAAGTGTCACACAGCAGTCAAGTATGTCCCAAACGTCTATTTAAGGACCATAGTACAGC	47.3333	25.5	6.39391	4.50896	47	55	40	33.5	21	22	6.39323	6.46711	6.32138	4.56293	4.39595	4.56801	hsa-miR-647	hsa-miR-558	hsa-miR-93-3p	hsa-miR-20a-3p	hsa-miR-514a-3p
ASCRP3009389	4.08236e-05	0.00013208	3.88949	up	hsa_circRNA_104211	hsa_circ_0007762	circBase	chr6	+	147581750	147599340	exonic	NM_139244	STXBP5	GGAATGTAAGGTCCCCTGCTAAACCAGTACAGACAATCACTCCACATGGGTTACATTTTG	128	98	8.08149	6.12191	147.5	134	102.5	106	93	95	8.27753	8.01292	7.95402	6.14149	6.09388	6.13037	hsa-miR-587	hsa-miR-376b-5p	hsa-miR-135a-5p	hsa-miR-135b-5p	hsa-miR-18a-5p
ASCRP3009423	1.56928e-06	1.2684e-05	9.14615	up	hsa_circRNA_100119	hsa_circ_0002909	circBase	chr1	+	28800065	28800663	exonic	NM_023923	PHACTR4	GGACCAGGTCTCTTCCCATCACTATTGAAATGCTAAAAGTCTGAACTGTCCCAAGCAATA	536.5	192	10.1973	7.0041	582.5	588	439	190	201.5	184.5	10.3242	10.1111	10.1565	6.95868	7.06576	6.98787	hsa-miR-370-3p	hsa-miR-92a-2-5p	hsa-miR-92b-5p	hsa-miR-194-3p	hsa-miR-148b-5p
ASCRP3009456	0.000218393	0.000485329	2.30716	up	hsa_circRNA_000749	hsa_circ_0001628	circBase	chr6	-	90974784	90974925	intronic	ENST00000257749	BACH2	GGAGAGAGTTCATGTTTTGTCTGAAATGGAGCATGCCTTGAGTTACAATCCTCTCTGAGG	34.3333	26.3333	5.78104	4.57493	31	39	33	34	24	21	5.61627	5.86137	5.8655	4.57307	4.65647	4.49524	hsa-miR-377-3p	hsa-miR-205-3p	hsa-miR-885-5p	hsa-miR-662	hsa-miR-136-5p
ASCRP3009463	4.51233e-06	2.5587e-05	39.6907	up	hsa_circRNA_105015	hsa_circ_0091178	circBase	chrX	-	80064511	80064803	exonic	NM_153252	BRWD3	GGAGCATCAGAGCTGTATTACCTGATCGCTAGGTTCTTGCAGTCTGGACCCTGCAACAAA	372.333	23.1667	9.69666	4.38593	457	392	268	28.5	20	21	9.97078	9.6432	9.47601	4.36711	4.29545	4.49524	hsa-miR-500a-3p	hsa-miR-198	hsa-miR-601	hsa-miR-20a-3p
ASCRP3009498	4.24967e-05	0.000136145	9.68379	up	hsa_circRNA_104620	hsa_circ_0084443	circBase	chr8	-	48839753	48842572	exonic	NM_006904	PRKDC	GGATACCTGAAGACTTCAGCCTTGTCAGAGAGATTCTCCCTGAGAAACAAGCAGAATTTT	108.167	24	7.78221	4.50664	129.5	106	89	24	23	25	8.04104	7.62488	7.68073	4.29545	4.56801	4.65647	hsa-miR-506-5p	hsa-miR-548d-5p	hsa-miR-20b-3p	hsa-miR-548b-5p	hsa-miR-17-3p
ASCRP3009511	8.11229e-06	3.9169e-05	23.6441	up	hsa_circRNA_406268		25070500	chr3	+	44670556	44672713	exonic	NM_001024855	ZNF197	GGATCCTCAGCATGGTCTTGTAGATGATACTCTCCAAGCTGTAAGGAAGAAGTCAAGGAT	248.833	26.6667	9.10596	4.54255	202	304	240.5	31	24.5	24.5	8.81715	9.1916	9.30912	4.46834	4.52688	4.63244	hsa-miR-362-5p	hsa-miR-1343-3p	hsa-miR-6852-5p	hsa-miR-6736-3p	hsa-miR-4268
ASCRP3009512	7.00839e-05	0.000201176	2.02313	up	hsa_circRNA_017521	hsa_circ_0017521	circBase	chr10	+	4872866	4884696	exonic	NR_073125	AKR1E2	GGATCTATCACCCCAAGTCACATTAAAGAGAATATCCAGGCTTCTCCAGGGAAAGTGACC	38.1667	38.6667	5.95758	4.941	38	41.5	35	44	37	35	5.97658	5.8819	6.01427	4.85647	5.00987	4.95666	hsa-miR-4782-5p	hsa-miR-5706	hsa-miR-6878-3p	hsa-miR-6819-5p	hsa-miR-542-5p
ASCRP3009528	0.000889236	0.0015408	2.1833	up	hsa_circRNA_005280	hsa_circ_0005280	circBase	chr2	-	168869143	168931741	exonic	NM_013233	STK39	GGATGGTCACGATGTAGTTATAGGTAAGAAGAGTTCCTGGGTCAAGTGGTCACCTTCATA	31.6667	24	5.59452	4.468	35	32	28	29	21	22	5.84263	5.4447	5.49621	4.48454	4.42422	4.49524	hsa-miR-4324	hsa-miR-6856-5p	hsa-miR-526b-5p	hsa-miR-1200	hsa-miR-7976
ASCRP3009536	0.000136446	0.000335616	8.97777	up	hsa_circRNA_059565	hsa_circ_0059565	circBase	chr20	-	20505049	20517428	exonic	NM_020343	RALGAPA2	GGATTATATCTACAGGGCGCCTCGTTCAGAGGCTGTCACTGTCCTCGGCTCTCTGGTCTG	175.5	57.3333	8.60337	5.43701	220	186.5	120	57	55	60	8.95459	8.61766	8.23786	5.32083	5.41119	5.57903	hsa-miR-8080	hsa-miR-6511a-5p	hsa-miR-545-5p	hsa-miR-6878-3p	hsa-miR-1197
ASCRP3009537	1.17695e-06	1.0387e-05	4.30262	up	hsa_circRNA_405619		25070500	chr17	+	64509453	64510584	intronic	ENST00000284384	PRKCA	GGATTCAAACTGAAGCCTGAGACCTGCCGTGTGATCGGACATCTTCCAAATAAAAGGTGT	67.5	36.3333	6.99446	4.88925	67	76	59.5	43	32	34	6.97932	7.05314	6.95093	4.83557	4.88523	4.94695	hsa-miR-6074	hsa-miR-6856-5p	hsa-miR-590-3p	hsa-miR-5700	hsa-miR-138-1-3p
ASCRP3009549	2.70653e-06	1.836e-05	39.1457	up	hsa_circRNA_050998	hsa_circ_0050998	circBase	chr19	-	39923846	39924209	exonic	NM_001020	RPS16	GGATTTTAAAGTTTCAAGAACTATCCGTCAGTCCATCTCCAAAGCCCTGGTGGCCTATTA	965.667	83.6667	11.1944	5.90357	1256	927	714	81	86	84	11.4397	11.0717	11.0717	5.78056	5.96989	5.96026	hsa-miR-433-3p	hsa-miR-2277-5p	hsa-miR-937-5p	hsa-miR-1178-5p	hsa-miR-5089-5p
ASCRP3009559	0.000125895	0.000316237	4.19815	up	hsa_circRNA_101313	hsa_circ_0031132	circBase	chr14	+	21464367	21464870	exonic	NM_022734	METTL17	GGCACGGCAGTGTCCCCATGAACTCCCTTGTCCCCAGTTGACCAACCTGGCCTGTAGCTT	653.5	554.333	10.5434	8.47363	752.5	663	545	555	566.5	541.5	10.7935	10.3052	10.5314	8.4805	8.4668	8.47358	hsa-miR-455-5p	hsa-miR-9-5p	hsa-miR-125b-2-3p	hsa-miR-146a-5p	hsa-miR-146b-5p
ASCRP3009582	0.00334922	0.00485941	2.02019	up	hsa_circRNA_004262	hsa_circ_0004262	circBase	chr4	-	87808910	87812746	exonic	NM_144645	C4orf36	GGCCAGCCGGTTTGAGAAGACCTCTTCCATCTAAATGACAGTAAAGTGAACAGAGTTATC	40	45.3333	6.1247	5.1102	36	44	40	53	43	40	5.84263	6.13466	6.3968	5.08617	5.16536	5.07908	hsa-miR-4659a-3p	hsa-miR-4659b-3p	hsa-miR-4742-5p	hsa-miR-6715b-3p	hsa-miR-892a
ASCRP3009586	0.000572037	0.00105846	4.06393	up	hsa_circRNA_035209	hsa_circ_0035209	circBase	chr15	-	50596162	50601995	exonic	NM_002041	GABPB1	GGCCATGCCAGCATAGTAGAGGTTTTACTTAAGATGTCCCTGGTAGATTTGGGAAAGAAG	52.3333	25.6667	6.55605	4.53318	65	52	40	28	24	25	6.94216	6.40462	6.32138	4.41861	4.61292	4.56801	hsa-miR-4799-3p	hsa-miR-4720-5p	hsa-miR-5008-3p	hsa-miR-6728-3p	hsa-miR-5588-5p
ASCRP3009588	0.000362062	0.000726608	7.42718	up	hsa_circRNA_103357	hsa_circ_0003602	circBase	chr3	-	47702783	47719801	exonic	NM_003074	SMARCC1	GGCCCGATGAGCCAGAGAAGCTTGATACTTGGCATATCGAAATTTTATGATTGACACGTA	94.1667	29.3333	7.56847	4.67566	126.5	82	74	34	27	27	8.07041	7.24368	7.39134	4.58814	4.72626	4.71257	hsa-miR-629-5p	hsa-miR-17-3p	hsa-miR-424-5p	hsa-miR-101-3p	hsa-miR-432-5p
ASCRP3009611	0.000869572	0.0015127	5.12106	up	hsa_circRNA_104152	hsa_circ_0077248	circBase	chr6	-	86281854	86282092	exonic	NM_020468	SNX14	GGCTAGACCTGAAAATTTCTTCCAAGGTTGATGCATCTCTCTCAGAGCAGTTAGGACTTC	355.5	226.833	9.5823	7.22586	241.5	479	346	230	224.5	226	9.0561	9.85638	9.83442	7.19446	7.2221	7.26103	hsa-miR-601	hsa-miR-497-5p	hsa-miR-26a-5p	hsa-miR-15b-5p	hsa-miR-889-5p
ASCRP3009614	0.000148602	0.000358558	5.04449	up	hsa_circRNA_000202	hsa_circ_0000202	circBase	chr1	-	249086333	249086418	intergenic			GGCTATAATAGTCTAGAGTAGAGTTTCCATCTTGCTGATTTGTCCCCTGACTGGGAGCTT	59.8333	24.6667	6.79733	4.46262	67	62.5	50	26	24	24	6.97932	6.71497	6.6977	4.18742	4.56801	4.63244	hsa-miR-618	hsa-miR-26a-2-3p	hsa-miR-5684	hsa-miR-4662a-5p	hsa-miR-548s
ASCRP3009643	0.0030621	0.00449785	2.06318	up	hsa_circRNA_008842	hsa_circ_0008842	circBase	chr9	-	99154679	99160596	exonic	NM_153695	ZNF367	GGCTGGCGAGGATGGAATCCGACGTGGTAGGCCCAGAGCAGATACTGTCCGCGATTTAAT	37.1667	34.6667	5.85533	4.81046	40	41	30.5	37	34	33	6.07617	5.86137	5.62847	4.61292	4.93324	4.88523	hsa-miR-5683	hsa-miR-4753-3p	hsa-miR-6744-3p	hsa-miR-3158-3p	hsa-miR-6833-3p
ASCRP3009686	5.85487e-06	3.0884e-05	2.5994	up	hsa_circRNA_403058		25242744	chr3	-	195022303	195022903	exonic	NM_012287	ACAP2	GGGAGCCAGAACTTTTAAAGAAGCTGGATAAGAAATCATCTCCATCCACAGGAAGCCTAG	56.8333	56	6.73517	5.35699	56.5	64	50	64	52	52	6.66609	6.77439	6.76502	5.39127	5.30571	5.37398	hsa-miR-4726-3p	hsa-miR-5006-5p	hsa-miR-1972	hsa-miR-3654	hsa-miR-4317
ASCRP3009693	0.000111551	0.000287154	11.0872	up	hsa_circRNA_103124	hsa_circ_0001187	circBase	chr21	+	37619814	37620866	exonic	NM_005128	DOPEY2	GGGATCCTCTTCCGTTTACTTTAAAACCACCAAACACAACCTCCAAGAGGGAAAACATTT	280.333	80.6667	9.29024	5.81941	217	309	315	89	74	79	8.94096	9.21586	9.71391	5.84368	5.74289	5.87167	hsa-miR-369-5p	hsa-miR-548a-5p	hsa-miR-188-5p	hsa-miR-501-5p	hsa-miR-650
ASCRP3009720	0.000998128	0.00170127	3.11796	up	hsa_circRNA_085918	hsa_circ_0085918	circBase	chr8	-	145008165	145009097	exonic	NM_000445	PLEC	GGGCTGTGTGAGGAGCAGCTGAACCAGGCCGACGCCCTGCTGCAGTCGGAGCTGCAGCTG	41.6667	23.3333	6.09044	4.44984	49	40	36	25	23	22	6.42575	5.86137	5.9842	4.34065	4.61292	4.39595	hsa-miR-1301-3p	hsa-miR-136-5p	hsa-miR-5047	hsa-miR-3944-3p	hsa-miR-4268
ASCRP3009733	0.00262125	0.00390916	2.33393	up	hsa_circRNA_405752		25070500	chr19	-	19112421	19115455	exonic	NM_014884	SUGP2	GGGGTCGTCCCATGTCCAAAAAGAAGGTTTCTACATGACCAAAATAGTTCTGCTTTCAAA	42.1667	37.3333	6.13948	4.91672	37	53	36.5	44	35	33	5.8819	6.48735	6.04919	4.88523	4.9797	4.88523	hsa-miR-877-3p	hsa-miR-5193	hsa-miR-6891-3p	hsa-miR-431-3p	hsa-miR-766-3p
ASCRP3009743	0.000559335	0.00104155	3.23412	up	hsa_circRNA_001393	hsa_circ_0000845	circBase	chr18	+	42281139	42292759	sense overlapping	NM_015559	SETBP1	GGGTCCTCGAATGAGAAGTTGAATTCATTGAGGACACAGTTGCAGATCTGATCTCTTCTG	43.3333	27	6.15316	4.45979	44	52	34	41	21	19	6.21454	6.31988	5.92508	4.69411	4.39595	4.28931	hsa-miR-149-3p	hsa-miR-765	hsa-miR-665	hsa-miR-612	hsa-miR-153-5p
ASCRP3009749	5.93567e-05	0.000176741	3.57959	up	hsa_circRNA_006465	hsa_circ_0006465	circBase	chr10	+	46224309	46235694	exonic	NM_015262	FAM21C	GGGTGGAACTGATCCTTGAACCAAAGCTACTACAGTTTCTACAGGAATTCTCACAGCAAA	43.1667	22.5	6.17548	4.33569	47.5	46	36	26.5	20	21	6.31384	6.13466	6.07795	4.31973	4.21357	4.47376	hsa-miR-6828-3p	hsa-miR-4436b-5p	hsa-miR-9-5p	hsa-miR-605-3p	hsa-miR-378i
ASCRP3009753	3.0343e-05	0.00010437	7.17415	up	hsa_circRNA_021120	hsa_circ_0021120	circBase	chr11	-	9002122	9025596	exonic	NM_020645	NRIP3	GGGTTCATTTGTGAGACTGATGTAACAATAAAGTGAAATCTTCCCCTCTGGCGACGTCAC	126.833	49	8.0664	5.22359	112	164.5	104	58	45.5	43.5	7.86322	8.31841	8.01757	5.25151	5.23724	5.18201	hsa-miR-4739	hsa-miR-6089	hsa-miR-4656	hsa-miR-3162-5p	hsa-miR-4747-5p
ASCRP3009783	6.443e-08	2.337e-06	216.42	up	hsa_circRNA_103239	hsa_circ_0001235	circBase	chr22	-	41670603	41677086	exonic	NM_002883	RANGAP1	GGTCATCGCCAAGGCCTTAGAGAAGAAGTCGGAGTTGAAGTCTGCAGATCTCCAGGGGAG	2528.5	30.8333	12.4756	4.71789	2381	2871	2333.5	40	26	26.5	12.3747	12.4916	12.5604	4.82712	4.69411	4.63244	hsa-miR-182-5p	hsa-miR-34a-5p	hsa-miR-504-5p	hsa-miR-647	hsa-miR-892a
ASCRP3009786	0.000358182	0.000721459	3.19063	up	hsa_circRNA_045871	hsa_circ_0045871	circBase	chr17	+	76166897	76167135	exonic	NM_004710	SYNGR2	GGTCATTGGTGACCTGCTCTTCTCAGGTCTTCGCCTTGATCGTGTTCTCCTGCATCTATG	149.667	150.333	8.34183	6.66799	134	167	148	161	147	143	8.0926	8.33525	8.59763	6.72864	6.6277	6.64762	hsa-miR-4493	hsa-miR-6871-3p	hsa-miR-4686	hsa-miR-3185	hsa-miR-3065-3p
ASCRP3009791	3.7913e-07	5.006e-06	19.0622	up	hsa_circRNA_104269	hsa_circ_0078768	circBase	chr6	+	170626457	170632347	exonic	NM_032448	FAM120B	GGTCTACTCACTCTTACTGGAGGACTGTCAAGATCCTTTCCCGGAGTTCAGTTATGGGTG	433	69.6667	9.91187	5.65923	475	458	366	78	64	67	10.007	9.82868	9.89994	5.72709	5.57903	5.67156	hsa-miR-450a-1-3p	hsa-miR-661	hsa-miR-493-5p	hsa-miR-208a-5p	hsa-miR-486-5p
ASCRP3009808	2.5522e-07	4.105e-06	4.98262	up	hsa_circRNA_004939	hsa_circ_0004939	circBase	chr16	+	27345636	27351594	sense overlapping	NM_000418	IL4R	GGTGGCAAGCTCTGGGAAGCCTCTTCTCCCACTGCATCTGTGATCTCTCCTGAAATGTAG	5218.67	3858.83	13.5585	11.2416	5505	5628	4523	3785.5	3996	3795	13.6179	13.5055	13.5522	11.2349	11.2551	11.2349	hsa-miR-1273h-5p	hsa-miR-3192-5p	hsa-miR-661	hsa-miR-7851-3p	hsa-miR-1285-3p
ASCRP3009817	1.2331e-07	3.058e-06	28.5784	up	hsa_circRNA_101101	hsa_circ_0002940	circBase	chr12	+	69983264	69987393	exonic	NM_006431	CCT2	GGTGTGGAACGCCTAGCTCTTGTCACAGTTCCGATGAAGTTAAATTCCGTCAAGATTTAA	293.167	24.8333	9.34738	4.51053	321.5	327	231	29	22	23.5	9.43126	9.35161	9.25928	4.46834	4.49524	4.56801	hsa-miR-205-5p	hsa-miR-544a	hsa-miR-450b-5p	hsa-miR-30d-3p	hsa-miR-30a-3p
ASCRP3009826	5.79829e-06	3.0661e-05	16.7962	up	hsa_circRNA_101707	hsa_circ_0000673	circBase	chr16	-	11940357	11940700	exonic	NM_015659	RSL1D1	GGTTCTTGCAGATTATCTCCCTCCAAACTCTAAAGAAGGAATATAAATCCTATGAAGCCA	4538.17	897.833	13.2438	9.17376	4556	5625	3433.5	859	917	917.5	13.1997	13.475	13.0568	9.10823	9.18211	9.23095	hsa-miR-33a-3p	hsa-let-7f-2-3p	hsa-miR-25-5p	hsa-miR-203a-3p	hsa-miR-1185-2-3p
ASCRP3009830	4.71453e-06	2.6528e-05	56.3349	up	hsa_circRNA_100297	hsa_circ_0013530	circBase	chr1	+	113192039	113202401	exonic	NM_006135	CAPZA1	GGTTGGCGTGCTTAAGATTCAGACGTTCGGCTACTACTTAATAATGACAATCTCCTCAGG	649.833	30.5	10.5624	4.74644	772	715	462.5	34	29	28.5	10.8443	10.564	10.2789	4.63244	4.82712	4.77976	hsa-miR-103a-2-5p	hsa-miR-637	hsa-miR-515-5p	hsa-miR-513a-5p	hsa-miR-519e-5p
ASCRP3009839	2.99758e-05	0.000103675	16.8617	up	hsa_circRNA_000696	hsa_circ_0001344	circBase	chr3	+	141228409	141248644	sense overlapping	NM_006506	RASA2	GGTTTTCATTACAGCCTGTTGACTCCAATTCAGAGGTTCAGGTCCTATATTGCGACCTAG	186.5	28.5	8.69407	4.61839	229	197.5	133	31.5	26	28	8.98362	8.72441	8.37418	4.48454	4.61292	4.75771	hsa-miR-153-5p	hsa-miR-577	hsa-miR-597-3p	hsa-miR-545-5p	hsa-miR-651-3p
ASCRP3009846	0.00595183	0.00818889	3.12817	up	hsa_circRNA_104565	hsa_circ_0002111	circBase	chr8	-	18622958	18662408	exonic	NM_015310	PSD3	GTAAATGAGGGTGTTGATTTCTCCAAGGATCTGCTGAAACAATGCTGGGGTGAAAACAAC	65.6667	52.3333	6.9344	5.28908	75	52	70	54	45	58	7.12983	6.35775	7.31563	5.22444	5.16536	5.47745	hsa-miR-450b-5p	hsa-miR-205-3p	hsa-miR-103a-2-5p	hsa-miR-95-5p	hsa-miR-329-5p
ASCRP3009854	7.40323e-06	3.684e-05	3.02423	up	hsa_circRNA_017562	hsa_circ_0017562	circBase	chr10	+	5759621	5791990	exonic	NM_017782	FAM208B	GTAAGAACAAAGGTGTATACATTTCCAAATACTCCGACTGTCTTCATTCAAGACCATGGT	38.8333	24	6.00249	4.40592	37.5	43	36	29	22	21	5.9496	6.00868	6.04919	4.36711	4.49524	4.35541	hsa-miR-526b-5p	hsa-miR-2682-3p	hsa-miR-519d-5p	hsa-miR-876-5p	hsa-miR-3976
ASCRP3009872	9.61001e-05	0.000255162	5.68422	up	hsa_circRNA_102641	hsa_circ_0052943	circBase	chr2	-	24021007	24056948	exonic	NM_017552	ATAD2B	GTACAGTGAACTGCCTGAAGAGCTCTATAGTATCAACCCTCCTTGCTCTTATGGATGGAT	264.5	152.667	9.17898	6.67202	217.5	363	213	163	151	144	8.94413	9.48174	9.11106	6.70348	6.66075	6.65181	hsa-miR-372-3p	hsa-miR-93-5p	hsa-miR-20a-5p	hsa-miR-106a-5p	hsa-miR-20b-5p
ASCRP3009881	0.000317366	0.000653954	3.42159	up	hsa_circRNA_090364	hsa_circ_0090364	circBase	chrX	+	46844284	46857679	exonic	NM_014735	JADE3	GTACCAGCCAGTCCAGACACCGTTCCACAGCCTTCTCTCAGGATGCTCCAGGATGAAACG	409.5	399.667	9.78959	8.01492	332.5	532	364	414	416	369	9.49679	9.98081	9.89117	8.05286	8.05104	7.94087	hsa-miR-378h	hsa-miR-378f	hsa-miR-378b	hsa-miR-378c	hsa-miR-378a-3p
ASCRP3009891	9.13172e-06	4.2637e-05	2.12518	up	hsa_circRNA_104128	hsa_circ_0076917	circBase	chr6	-	58256381	58256569	exonic	NR_003660	GUSBP4	GTACTCGTGGGAGGGCTGGTGAATTACCAGATCTCCATCAAGTGCAGTAACCAGTTCAAG	30	22.3333	5.44003	4.35245	31	31	28	26	21	20	5.4557	5.36817	5.49621	4.34065	4.36127	4.35541	hsa-miR-494-5p	hsa-miR-1271-5p	hsa-miR-96-5p	hsa-miR-410-5p	hsa-miR-661
ASCRP3009892	1.93244e-05	7.4799e-05	2.92807	up	hsa_circRNA_103870	hsa_circ_0072805	circBase	chr5	+	69206201	69206389	exonic	uc003jxp.3	SMA4	GTACTCGTGGGAGGGCTGGTGAATTACCAGATCTCCGTCAAGTGCAGTAACCAGTTCAAG	39.6667	23	5.95327	4.40332	41	44	34	27	21	21	6.07617	5.91814	5.8655	4.36711	4.42422	4.41861	hsa-miR-494-5p	hsa-miR-1271-5p	hsa-miR-96-5p	hsa-miR-410-5p	hsa-miR-661
ASCRP3009901	2.52225e-06	1.7574e-05	3.1265	up	hsa_circRNA_060176	hsa_circ_0060176	circBase	chr20	+	34832618	34832848	exonic	NM_015511	AAR2	GTAGACATTGTCTCCCAAGACAACTTCCTCACCAGCACCTTACAGGTGAACTCCAGTTTG	75	64.1667	7.21164	5.56709	75	80	70	67	64.5	61	7.21968	7.17712	7.23811	5.51474	5.64057	5.54596	hsa-miR-4459	hsa-miR-377-5p	hsa-miR-2392	hsa-miR-4781-5p	hsa-miR-30c-1-3p
ASCRP3009909	0.000204033	0.000459884	4.19322	up	hsa_circRNA_401055		25242744	chr12	-	112429561	112443107	exonic	NM_138341	TMEM116	GTAGCAAATAAGGACATCATCTGCTATAACCTACAAGCAGTTGGACAGGTTCTTCCTGCA	51.6667	26	6.53665	4.46859	46	63	46	37	21	20	6.28792	6.81339	6.50863	4.56293	4.42422	4.41861	hsa-miR-127-5p	hsa-miR-3928-5p	hsa-miR-6806-3p	hsa-miR-577	hsa-miR-6854-5p
ASCRP3009915	0.000185238	0.000425437	2.27889	up	hsa_circRNA_103041	hsa_circ_0060122	circBase	chr20	-	34243123	34246904	exonic	NR_037188	CPNE1	GTAGGGGGTGAACTGGGATTGACTTGGCCTCTACTTCTTGTTAAGGAAATTCATCTCTTG	44.5	42	6.21616	5.02782	46.5	49	38	54	39	33	6.36214	6.13466	6.15167	5.08617	5.07195	4.92535	hsa-miR-329-3p	hsa-miR-887-5p	hsa-miR-520a-5p	hsa-miR-143-3p	hsa-miR-362-3p
ASCRP3009918	0.00131795	0.00214282	2.17229	up	hsa_circRNA_000221	hsa_circ_0000221	circBase	chr10	-	17271723	17271867	sense overlapping	NR_108061	VIM-AS1	GTAGTTGGCGAAGCGGTCATTCAGCTCCTGCAGCTCCACCTTCTCGTTGAGGTCCCCCAG	92.6667	123.833	7.52656	6.40734	80	119	79	133.5	123	115	7.29204	7.77349	7.51415	6.42506	6.41523	6.38174	hsa-miR-6081	hsa-miR-4761-5p	hsa-miR-6838-5p	hsa-miR-195-5p	hsa-miR-503-5p
ASCRP3009923	1.5682e-07	3.448e-06	420.013	up	hsa_circRNA_077398	hsa_circ_0077398	circBase	chr6	-	94066434	94068129	exonic	NM_004440	EPHA7	GTATCACCACTGGTCAAGCAGCCTGTGGCCGTGGGTTCTACAAGTCTTCCTCTCAAGATC	9242.67	68.1667	14.3479	5.63364	10194	10717	6817	74.5	64	66	14.4737	14.442	14.1281	5.63332	5.61504	5.65257	hsa-miR-8082	hsa-miR-136-5p	hsa-miR-4534	hsa-miR-1248	hsa-miR-6769a-5p
ASCRP3009982	3.42965e-05	0.000114784	3.21332	up	hsa_circRNA_002796	hsa_circ_0002796	circBase	chr9	+	100132203	100133988	exonic	NM_020893	CCDC180	GTCACCATTGACGATGTCCAGGTTGCAAAATTACGGATCCAGATCAGGAGATTTGAGGAG	43.3333	26.3333	6.13252	4.44845	42	48	40	36	20.5	22.5	6.13551	6.05643	6.20561	4.58814	4.36127	4.39595	hsa-miR-4677-5p	hsa-miR-216b-3p	hsa-miR-766-3p	hsa-miR-6747-3p	hsa-miR-1236-3p
ASCRP3009983	0.000356877	0.000719491	4.05104	up	hsa_circRNA_104468	hsa_circ_0082139	circBase	chr7	+	127447537	127484477	exonic	NM_014390	SND1	GTCACCATTGGAGGAATGATAAGAACAAGAAACTGCGTCCCCTGTATGACATTCCTTACA	75.6667	49.8333	7.2003	5.18201	67	78	82	56	45.5	48	6.94216	7.12467	7.53407	5.10376	5.20501	5.23724	hsa-miR-891a-3p	hsa-miR-130a-5p	hsa-miR-371a-5p	hsa-miR-518c-5p	hsa-miR-593-3p
ASCRP3009991	0.000324949	0.000667384	4.59039	up	hsa_circRNA_104983	hsa_circ_0089974	circBase	chrX	+	17705861	17710588	exonic	NM_198270	NHS	GTCACTTTTTAACGCCGTCTCCAACCTGGACATAGAGAGTAAGCTGAGTGTGTACTACCG	144.333	99.5	8.29843	6.09981	159	127	147	112.5	96	90	8.40466	7.93105	8.55958	6.14913	6.09388	6.05643	hsa-miR-30b-3p	hsa-miR-603	hsa-miR-34c-5p	hsa-miR-766-5p	hsa-miR-612
ASCRP3010000	0.000125947	0.000316237	2.01999	up	hsa_circRNA_100630	hsa_circ_0005235	circBase	chr10	+	76602357	76603236	exonic	NM_012330	KAT6B	GTCAGCCTTCTACCCCATGAGAAAGACCAGGTCTTGATTTCCCAGTTAAAGATGTTCTTC	108.833	166	7.81982	6.80546	118.5	113	95	170.5	170.5	157	7.94429	7.71661	7.79854	6.81232	6.83409	6.76999	hsa-miR-22-5p	hsa-miR-758-5p	hsa-miR-494-5p	hsa-miR-410-5p	hsa-miR-302b-5p
ASCRP3010002	5.45249e-05	0.000165842	3.21857	up	hsa_circRNA_101937	hsa_circ_0002637	circBase	chr17	-	1383820	1384179	exonic	NM_033375	MYO1C	GTCAGGAAGGCTCTGACAGTCATTGATTTCACCGAGGATGAAGTGGAGGGTGCCCCCGTG	42.5	25	6.19535	4.50892	45	46.5	36	30	23	22	6.28792	6.24893	6.04919	4.41861	4.61292	4.49524	hsa-miR-412-3p	hsa-miR-877-3p	hsa-miR-637	hsa-miR-665	hsa-miR-892b
ASCRP3010004	1.05406e-05	4.7498e-05	8.07692	up	hsa_circRNA_104619	hsa_circ_0084429	circBase	chr8	-	48817428	48842572	exonic	NM_006904	PRKDC	GTCAGGATACTGTTGCCTTACTAGAAGCTATATTGAGAGATTCTCCCTGAGAAACAAGCA	88	24.6667	7.48356	4.46975	96	94	74	30	23	21	7.64304	7.40488	7.40275	4.44092	4.61292	4.35541	hsa-miR-452-3p	hsa-miR-506-5p	hsa-miR-873-5p	hsa-miR-302d-5p	hsa-miR-302b-5p
ASCRP3010007	2.0452e-06	1.5137e-05	125.266	up	hsa_circRNA_104943	hsa_circ_0089175	circBase	chr9	+	134062675	134064518	exonic	NM_005085	NUP214	GTCAGTTATCATCTGGTGACAAAGCTTCAGTTCTTCAGTGCCCTACTCCACAGCCAAAAC	1793.17	43.3333	12.0489	5.08007	2330.5	1899	1150	47	39	44	12.3383	12.0328	11.7757	5.03208	5.03941	5.16871	hsa-miR-505-3p	hsa-miR-138-5p	hsa-miR-141-3p	hsa-miR-200a-3p	hsa-miR-105-3p
ASCRP3010017	2.3932e-07	3.993e-06	71.8818	up	hsa_circRNA_104368	hsa_circ_0008729	circBase	chr7	-	47474879	47481653	exonic	NM_022748	TNS3	GTCATTCACTGCAGGGCTCCAGGGAGTTCCACGCTGTCCAGTTCTCTCTGCCGTGATAAA	5717.67	269.833	13.6383	7.47073	5655	7068	4430	271	275	263.5	13.6781	13.7617	13.475	7.43298	7.4896	7.4896	hsa-miR-196b-5p	hsa-miR-196a-5p	hsa-miR-510-5p	hsa-miR-448	hsa-miR-608
ASCRP3010039	7.9812e-05	0.000222127	7.96925	up	hsa_circRNA_100805	hsa_circ_0007001	circBase	chr11	-	46515157	46529920	exonic	NM_017749	AMBRA1	GTCCTGGCAGATTATCTCCTGCTGCATACTACGCCCAGAGGATGATCCAGTATCTCTCAC	120.167	41.5	8.00148	5.00703	98	145.5	117	46.5	40	38	7.64304	8.14238	8.21902	4.96438	5.03941	5.01731	hsa-miR-494-5p	hsa-miR-139-3p	hsa-miR-765	hsa-miR-410-5p	hsa-miR-642a-5p
ASCRP3010041	1.33311e-05	5.7083e-05	2.45797	up	hsa_circRNA_043821	hsa_circ_0043821	circBase	chr17	-	40554466	40575273	exonic	uc010wgi.2	PTRF	GTCCTGGTGAGCAGCCCGACCAATAAACCTGCTTTTCTAAAAGGAGTTCTGGCCGCTGTC	41.3333	32.8333	6.09862	4.80115	43	44	37	41	29.5	28	6.13551	6.00868	6.15167	4.75771	4.81863	4.82712	hsa-miR-6756-5p	hsa-miR-4739	hsa-miR-6762-3p	hsa-miR-5196-5p	hsa-miR-6734-3p
ASCRP3010057	0.000222421	0.000492039	2.88526	up	hsa_circRNA_101160	hsa_circ_0028502	circBase	chr12	-	113753139	113754806	exonic	NM_024959	SLC8B1	GTCGGGGACCTAGATCCTCTCAGACTCCGAGGAGGACCGGGTATCTTCTAATACCAACAG	40.8333	27	6.12233	4.59363	37	45.5	40	32	25	24	5.92903	6.11658	6.32138	4.51641	4.65647	4.608	hsa-miR-365b-5p	hsa-miR-185-3p	hsa-miR-214-3p	hsa-miR-487b-5p	hsa-miR-29a-5p
ASCRP3010072	0.000141649	0.000344812	2.37703	up	hsa_circRNA_004878	hsa_circ_0004878	circBase	chr13	-	60348322	60385057	exonic	NM_001042517	DIAPH3	GTCTCAGTCCAATGTCTCAGAGGCCTGTTCTGAAAGTTTGTAACCATGCAAGCAATAAAG	63.8333	68.6667	6.90705	5.65789	74	63	54.5	76	65	65	7.06756	6.77439	6.87921	5.69264	5.62847	5.65257	hsa-miR-6728-3p	hsa-miR-4329	hsa-miR-511-5p	hsa-miR-499b-3p	hsa-miR-3672
ASCRP3010076	0.000379194	0.000756149	2.44638	up	hsa_circRNA_013141	hsa_circ_0013141	circBase	chr1	-	92224169	92224307	exonic	NM_003243	TGFBR3	GTCTCCAGACTGTTTTTGGTCACACTTCACCTGAATCCCATCTCCTCAGTCCACATCCAC	194.5	275	8.78694	7.49629	181.5	248	154	281	264	280	8.65184	9.00577	8.70322	7.48357	7.43854	7.56677	hsa-miR-7110-5p	hsa-miR-6873-3p	hsa-miR-499b-5p	hsa-miR-4491	hsa-miR-3688-5p
ASCRP3010079	1.61807e-06	1.2983e-05	35.0437	up	hsa_circRNA_407224		25070500	chr9	-	113137647	113139646	exonic	NM_153366	SVEP1	GTCTCGCTGTCATACAGCTGTCTGTCGATTTCCATGTCAGAATGGGGGCATCTGCCAACG	1565	162.167	11.8958	6.76474	1512	1961	1222	162	165.5	159	11.6968	12.0921	11.8985	6.71383	6.78205	6.79835	hsa-miR-6720-5p	hsa-miR-6512-3p	hsa-miR-3189-5p	hsa-miR-6762-5p	hsa-miR-3937
ASCRP3010081	1.21796e-05	5.319e-05	10.1474	up	hsa_circRNA_407008		25070500	chr7	+	129008310	129019590	sense overlapping	NM_015328	AHCYL2	GTCTCGTTCCATTTCTCAGTCATCTACTGACAGCTACAGCTCAGGACATATCTTACCCAA	290.5	87.3333	9.28402	5.94098	296	367.5	208	92	83	87	9.29857	9.48728	9.06623	5.89812	5.91615	6.00868	hsa-miR-619-5p	hsa-miR-1303	hsa-miR-1273g-3p	hsa-miR-5001-5p	hsa-miR-5096
ASCRP3010082	1.2063e-07	3.043e-06	9.95908	up	hsa_circRNA_008794	hsa_circ_0008794	circBase	chr13	-	77589543	77595996	exonic	NM_012158	FBXL3	GTCTCTCCAGCAGGATGAAACGAGGAGGAAGAGATAGTGACCGTAATTCATCAGAAGAAG	201.333	64.3333	8.87542	5.55941	201	223	180	72	59	62	8.80524	8.9004	8.92063	5.57399	5.52522	5.57903	hsa-miR-513b-5p	hsa-miR-125b-2-3p	hsa-miR-6882-5p	hsa-miR-607	hsa-miR-526b-5p
ASCRP3010091	0.00425261	0.00603255	2.0976	up	hsa_circRNA_085743	hsa_circ_0085743	circBase	chr8	-	141727696	141756959	exonic	NM_005607	PTK2	GTCTGATGAAGCACCGCCCAAGTAACAATGCGTCAGTTTGACCATCCTCATATTGTGAAG	40.3333	40	6.06918	5.00044	33	48	40	53	34	33	5.72482	6.22984	6.25288	5.12114	4.93324	4.94695	hsa-miR-4741	hsa-miR-6840-3p	hsa-miR-6740-3p	hsa-miR-1197	hsa-miR-5000-3p
ASCRP3010100	0.000167485	0.000394362	2.62644	up	hsa_circRNA_101584	hsa_circ_0036200	circBase	chr15	-	72509749	72511451	exonic	NM_002654	PKM	GTCTGGAATGAATGTGGCTCGTCTGAACTTCTCTCATGGAACTCATGAGGACCTCAGCAG	49.5	44.3333	6.47264	5.07953	45.5	58	45	57	38	38	6.31384	6.61671	6.48735	5.18201	5.00987	5.04671	hsa-miR-1301-3p	hsa-miR-449c-5p	hsa-miR-181b-5p	hsa-miR-889-5p	hsa-miR-181a-2-3p
ASCRP3010102	5.9932e-07	6.635e-06	25.4428	up	hsa_circRNA_101469	hsa_circ_0034325	circBase	chr15	-	31947298	31949280	exonic	uc001zfr.3	OTUD7A	GTCTGGCCAGAGACCTGCTGGAAGGTGGCAGTGACGAAAGAAGAGACTCTCCCGGCCGAG	322.667	34.6667	9.50011	4.83092	327	352	289	41	32	31	9.47601	9.43456	9.58975	4.69411	4.91343	4.88523	hsa-miR-372-3p	hsa-miR-302c-3p	hsa-miR-92a-2-5p	hsa-miR-96-3p	hsa-miR-608
ASCRP3010107	0.000397828	0.000783341	10.6	up	hsa_circRNA_405009		25070500	chr12	+	53685473	53687313	sense overlapping	NM_012291	ESPL1	GTCTTATTGATGCTAGAAGCCTCATAACTGTTCTACCTCCAAGATCATGCTCAGTGGTGC	120.5	26.6667	7.91664	4.51064	81.5	172	108	34	23	23	7.32765	8.38123	8.04104	4.56293	4.47376	4.49524	hsa-miR-6891-5p	hsa-miR-6890-5p	hsa-miR-6893-5p	hsa-miR-6783-3p	hsa-miR-3173-3p
ASCRP3010110	2.14981e-05	8.0922e-05	3.46432	up	hsa_circRNA_404603		25070500	chr1	+	165854378	165854616	intronic	ENST00000367879	UCK2	GTCTTCAGAATGCCATAGGTAAAGTACATTTATGGAGAACATCGGGGTGAATGCCAAAGC	66.3333	46.6667	6.97839	5.18581	66	70.5	62.5	47	44	49	6.94216	6.97932	7.01368	5.04306	5.21476	5.29962	hsa-miR-320e	hsa-miR-4496	hsa-miR-27b-5p	hsa-miR-3529-3p	hsa-miR-4738-3p
ASCRP3010121	7.26019e-05	0.000206915	18.8777	up	hsa_circRNA_065926	hsa_circ_0065926	circBase	chr3	+	51664287	51664947	exonic	NM_015106	RAD54L2	GTGAAACCTCATCAGAGGAAATTGCTTTAAGGGCAAGTGACGGTCCCCAACTGCCTCCTC	199.833	26.3333	8.75913	4.52052	275.5	192	132	30	25	24	9.20144	8.67467	8.40128	4.34065	4.61292	4.608	hsa-miR-6837-3p	hsa-miR-6072	hsa-miR-6891-3p	hsa-miR-5193	hsa-miR-3617-5p
ASCRP3010122	0.000814494	0.00143509	4.51605	up	hsa_circRNA_000416	hsa_circ_0000416	circBase	chr12	+	69214104	69222711	exonic	NM_002392	MDM2	GTGAAAGAAGCAGTAGCAGTGAATCTACAGGGACGCCATCGAATCCGGAAAATATATACC	62.3333	29	6.85835	4.68329	78	62	47	33	25	29	7.29204	6.77439	6.50863	4.56293	4.69411	4.79283	hsa-miR-4755-3p	hsa-miR-6867-3p	hsa-miR-4777-5p	hsa-miR-6888-3p	hsa-miR-4753-3p
ASCRP3010167	0.000178084	0.00041246	4.55779	up	hsa_circRNA_011267	hsa_circ_0011267	circBase	chr1	-	31764759	31766195	exonic	NM_004814	SNRNP40	GTGATGGAATTGCATTACAACACAGATGGCAGGGACCTCCAAGATGTTCCTCCCTTCAAG	132.167	87.3333	8.09907	5.91073	128.5	172	96	96	83	83	8.04104	8.40253	7.85364	5.94571	5.8624	5.92409	hsa-miR-363-5p	hsa-miR-892a	hsa-miR-101-5p	hsa-miR-198	hsa-miR-4632-5p
ASCRP3010179	0.000294138	0.000616216	2.66607	up	hsa_circRNA_012299	hsa_circ_0012299	circBase	chr1	+	46499473	46499938	exonic	NM_015112	MAST2	GTGCATTCAGAGTGGAAACAAGGTGGCCATTTCAACAACTCCCCTGGAGAACACATCCAT	38.5	25.5	5.92828	4.51356	40.5	41	34	28	22.5	26	6.00119	5.91814	5.8655	4.34065	4.47376	4.72626	hsa-miR-1233-5p	hsa-miR-30c-1-3p	hsa-miR-6778-5p	hsa-miR-6754-5p	hsa-miR-4448
ASCRP3010185	2.3509e-07	3.993e-06	8.61828	up	hsa_circRNA_037558	hsa_circ_0037558	circBase	chr16	+	2806334	2807946	exonic	NM_016333	SRRM2	GTGCCCGAGAAGCTAAACAACCAGCTCCTGAGCCTCCCAAACCTTACAGGAGCGGTGGTG	418.167	162	9.87589	6.76849	448	454	352.5	167.5	163	155.5	9.95972	9.81547	9.85248	6.77439	6.77548	6.75559	hsa-miR-4326	hsa-miR-6753-5p	hsa-miR-4632-5p	hsa-miR-4733-3p	hsa-miR-4279
ASCRP3010211	0.000341742	0.000694401	2.67963	up	hsa_circRNA_092448	hsa_circ_0000811	circBase	chr17	+	78298829	78311797	exonic	NM_001256071	RNF213	GTGGAGAGGTTTTCAGAGTCTCAGACCAGTATCCTTCAGGGGTTCTCTTACTCTGATTTG	44.3333	33.6667	6.20807	4.78604	45	50	38	41.5	28.5	31	6.24893	6.39108	5.9842	4.72626	4.77538	4.85647	hsa-miR-4518	hsa-miR-323b-5p	hsa-miR-2276-3p	hsa-miR-3913-3p	hsa-miR-6757-5p
ASCRP3010212	0.00106312	0.00179463	2.1164	up	hsa_circRNA_101735	hsa_circ_0006976	circBase	chr16	-	18851019	18851268	exonic	NM_015092	SMG1	GTGGAGAGTTACGCAGGCCCAAGATTCCTACCAAACTCCTCAGAATCCTGGAATTGTACC	32	22.5	5.54415	4.46254	35	33	28	25	20.5	22	5.79363	5.4447	5.39413	4.41861	4.47376	4.49524	hsa-miR-200b-3p	hsa-miR-452-5p	hsa-miR-644a	hsa-miR-136-5p	hsa-miR-205-5p
ASCRP3010217	0.000341606	0.000694401	2.96516	up	hsa_circRNA_100753	hsa_circ_0002969	circBase	chr11	+	5624475	5624965	exonic	NM_058166	TRIM6	GTGGAGGAGGTTGCCCAGGAGTACCAGGATTCTACAGGCAGGAAACATCTTAGAAATCAG	44.5	28	6.20299	4.63488	48	50.5	35	32	27	25	6.36214	6.28946	5.95736	4.51641	4.69411	4.69411	hsa-miR-28-5p	hsa-miR-657	hsa-miR-212-5p	hsa-miR-34b-3p	hsa-miR-149-5p
ASCRP3010309	7.0312e-07	7.383e-06	92.5363	up	hsa_circRNA_084051	hsa_circ_0084051	circBase	chr8	+	38947565	38948865	exonic	NM_003816	ADAM9	GTGTTCCTCGACATGTTTCTCCAGTGACACCTCCCAGAGAAGTTAAATGAATACTGCATT	1629.17	58.3333	11.9719	5.43995	1996	1680.5	1211	61.5	58	55.5	12.2005	11.8488	11.8664	5.38265	5.51474	5.42244	hsa-miR-597-5p	hsa-miR-129-5p	hsa-miR-103a-2-5p	hsa-miR-3185	hsa-miR-6734-5p
ASCRP3010322	0.0013903	0.00223928	2.2184	up	hsa_circRNA_407335		25070500	chrX	+	133938130	133948879	exonic	NM_001170780	FAM122C	GTTAAGAATTAGGACAAACAGAACAACATTTAGGAATCGACGCTCTCTGGTGAGGGCCTG	37.5	30.6667	5.86773	4.71821	40	40	32.5	34	32	26	6.07617	5.86137	5.66566	4.61292	4.88523	4.65647	hsa-miR-4659a-5p	hsa-miR-4659b-5p	hsa-miR-4659b-3p	hsa-miR-4659a-3p	hsa-miR-1180-3p
ASCRP3010331	0.00376509	0.00540562	2.15696	up	hsa_circRNA_405694		25070500	chr18	-	57048187	57069951	sense overlapping	TCONS_00026535	XLOC_012858	GTTACCAGGTGTAAACCCCAGAGTTGGAAGCACAATTTGAGAATGCAGCGTCTCCTGCAG	38.8333	35	5.93015	4.82115	41	38	37.5	52	26	27	6.01984	5.64538	6.12522	5.04306	4.69411	4.72626	hsa-miR-6765-5p	hsa-miR-7851-3p	hsa-miR-5787	hsa-miR-4739	hsa-miR-3192-5p
ASCRP3010334	0.000151013	0.000362381	3.09778	up	hsa_circRNA_103942	hsa_circ_0003180	circBase	chr5	+	134002512	134007576	exonic	NM_021982	SEC24A	GTTACGACGAGATTGAAGGAGGTGGCTTATTGGGTCCTTCTGTACCTCCCTTAGTGAATC	279.667	307	9.27808	7.64685	249	349	241	289	322	310	9.07785	9.43126	9.32514	7.54473	7.70254	7.69328	hsa-miR-382-5p	hsa-miR-183-3p	hsa-miR-134-3p	hsa-miR-328-5p	hsa-miR-541-3p
ASCRP3010348	1.09707e-06	9.904e-06	35.878	up	hsa_circRNA_003599	hsa_circ_0003599	circBase	chr12	+	69109406	69119576	exonic	NM_020401	NUP107	GTTCAAAAGTTTCTTATCCTGGGAGACATTGATGGACCCTGATGCTCCCATAAGACAGAA	414.667	29	9.81682	4.65179	416	525	303	36.5	25.5	25	9.84387	9.9685	9.63808	4.60306	4.74432	4.608	hsa-miR-4727-5p	hsa-miR-4494	hsa-miR-1301-3p	hsa-miR-4677-5p	hsa-miR-4743-3p
ASCRP3010352	0.000730984	0.00130259	3.1567	up	hsa_circRNA_015911	hsa_circ_0015911	circBase	chr1	+	201786215	201796102	exonic	NM_020443	NAV1	GTTCAATGCCATTTGCGTTTCAATAAAGTTATCTCCTGTACTGTCCACTGGTCCATGGAC	55.1667	40.1667	6.62278	4.96437	46	71.5	48	50	36.5	34	6.33708	6.94801	6.58325	4.96438	4.97206	4.95666	hsa-miR-5584-5p	hsa-miR-6847-5p	hsa-miR-6751-5p	hsa-miR-6813-5p	hsa-miR-765
ASCRP3010356	0.00070511	0.0012647	2.00782	up	hsa_circRNA_400322		25242744	chr1	-	151849476	151860859	exonic	NM_053055	THEM4	GTTCAGAGTGTTGATGAGAAGACCCTATACTCAGAGGCGACAAATTCATTCATGGAGGTG	54.8333	70	6.67691	5.67127	56.5	54	54	77	67	66	6.66609	6.50599	6.85864	5.73389	5.64057	5.63937	hsa-miR-32-5p	hsa-miR-367-3p	hsa-miR-92b-3p	hsa-miR-5186	hsa-miR-3606-3p
ASCRP3010361	8.46424e-06	4.0491e-05	20.4318	up	hsa_circRNA_402904		25242744	chr3	+	77595488	77617585	exonic	NM_002942	ROBO2	GTTCAGGTCACATGGACGCTCCCCCACAGTTTGTGGTTCGGCCAAGAGATCAGATTGTTG	1343.33	239.333	11.6595	7.3068	1708	1328	994	227	243	248	11.9385	11.5103	11.5298	7.20753	7.31261	7.40026	hsa-miR-3064-5p	hsa-miR-6504-5p	hsa-miR-219a-2-3p	hsa-miR-6868-5p	hsa-miR-4420
ASCRP3010366	2.81123e-06	1.8856e-05	5.04837	up	hsa_circRNA_030643	hsa_circ_0030643	circBase	chr13	+	97986529	98009889	exonic	NM_144778	MBNL2	GTTCATTCCAACAGGGCCGTTGTTCGAGAGAGAACTGCAAGTATCTTCACCCTCCGACAC	58.6667	25	6.80552	4.4697	64	63	49	30	23	22	6.91352	6.77439	6.72864	4.41861	4.49524	4.49524	hsa-miR-612	hsa-miR-595	hsa-miR-3692-5p	hsa-miR-541-3p	hsa-miR-365b-5p
ASCRP3010373	1.93585e-06	1.4599e-05	7.77692	up	hsa_circRNA_000671	hsa_circ_0001221	circBase	chr22	-	30941049	30941149	intronic	ENST00000402034	SEC14L6	GTTCCATGAGCATGGAGGCAACGACGGGTCCTTGGAGGTCCTTAGGGTCTTTCCTTCGTG	103.667	34.6667	7.77324	4.81405	96	125	90	43	30	31	7.67515	7.90219	7.74239	4.85647	4.79283	4.79283	hsa-miR-744-3p	hsa-miR-873-5p	hsa-miR-627-5p	hsa-miR-100-3p
ASCRP3010380	3.7891e-05	0.000124572	2.44442	up	hsa_circRNA_049279	hsa_circ_0049279	circBase	chr19	-	10685092	10685705	exonic	NM_005498	AP1M2	GTTCGCTACATCACCCAGAGTGGCGGGGGGCAAGGAGTACTTGATGCGAGCCCACTTTGG	52.6667	52.5	6.57886	5.28937	53	55	50	62	47	48.5	6.52309	6.50599	6.70751	5.29656	5.27499	5.29656	hsa-miR-328-5p	hsa-miR-6764-5p	hsa-miR-1255b-2-3p	hsa-miR-4763-3p	hsa-miR-4290
ASCRP3010400	0.00102418	0.00173826	2.07757	up	hsa_circRNA_103725	hsa_circ_0070700	circBase	chr4	+	114095571	114120265	exonic	NM_001148	ANK2	GTTCTTGTTAAGGAAGGAGCCAATATTAATGCACAGTCTCAGTCTGACAGCAATGCAAGC	36.1667	33.5	5.90368	4.84879	39.5	38	31	33	33	34.5	6.05281	5.86137	5.79687	4.65647	4.93324	4.95666	hsa-miR-877-3p	hsa-miR-362-5p	hsa-miR-656-5p	hsa-miR-106a-3p	hsa-miR-212-5p
ASCRP3010413	6.36067e-06	3.2882e-05	3.46628	up	hsa_circRNA_001862	hsa_circ_0001862	circBase	chr9	-	74484998	74489999	exonic	NM_016014	ABHD17B	GTTGCCTTTCCTGATACCAAGAAGACCTACTGTTTTGATGCATTCCCAAAAGCATGAATA	139.333	123.167	8.19314	6.39975	142	164	112	128.5	121	120	8.20971	8.28063	8.08907	6.42506	6.37668	6.39751	hsa-miR-424-5p	hsa-miR-5197-3p	hsa-miR-195-5p	hsa-miR-16-5p	hsa-miR-580-3p
ASCRP3010419	0.00132919	0.00215509	2.01287	up	hsa_circRNA_026074	hsa_circ_0026074	circBase	chr12	-	49329991	49351252	exonic	NM_001659	ARF3	GTTGGAAATTAAACTTGTTTTATGCATCGCGGCTTCCGGTGCTAGGTGGAGGGAAGGAAG	36.8333	37.3333	5.83812	4.82887	35	39.5	36	53	31	28	5.79363	5.67156	6.04919	4.93324	4.82712	4.72626	hsa-miR-6756-5p	hsa-miR-4739	hsa-miR-608	hsa-miR-6782-5p	hsa-miR-4763-3p
ASCRP3010430	1.84477e-05	7.2551e-05	2.06907	up	hsa_circRNA_001770	hsa_circ_0001770	circBase	chr7	-	152027685	152055760	exonic	NM_170606	KMT2C	GTTGGTGTAGAAGCCAAAATCAGACCTCGAAGTAGGGGGAAAACTGCAGTGGAAGATGAG	36.3333	33.1667	5.81323	4.76424	35	39	35	43.5	26	30	5.79363	5.78056	5.8655	4.80579	4.69411	4.79283	hsa-miR-4652-3p	hsa-miR-670-3p	hsa-miR-6876-3p	hsa-miR-6891-3p	hsa-miR-4677-5p
ASCRP3010457	0.000285184	0.000601476	7.0442	up	hsa_circRNA_001205	hsa_circ_0001892	circBase	chr9	+	130705441	130705609	antisense	NM_203305	FAM102A	GTTTCACAAGCAGGACTCTTCTCCAGCCCGGACACCTGCTCCTCAATGGCTTTCAATCAC	734.833	365.833	10.7216	7.90515	980	704.5	520	367.5	384	346	11.1909	10.5135	10.4604	7.89817	7.95329	7.864	hsa-miR-671-5p	hsa-miR-575	hsa-miR-511-5p	hsa-miR-628-5p	hsa-miR-214-5p
ASCRP3010504	2.55676e-06	1.7756e-05	28.5062	up	hsa_circRNA_103080	hsa_circ_0008212	circBase	chr20	+	48561918	48565892	exonic	NM_018683	RNF114	GTTTTCTTATGACACTTTTGTGTTCTTCCTGTCCAAGATCCGGTCCCACGTGGCTACTTG	409	42	9.84305	5.00985	504	416	307	47	39	40	10.0897	9.73197	9.70745	5.00238	5.00987	5.01731	hsa-miR-125b-2-3p	hsa-miR-497-3p	hsa-miR-212-5p	hsa-miR-651-3p	hsa-miR-146a-3p
ASCRP3010520	3.2062e-05	0.000108329	3.61409	up	hsa_circRNA_011297	hsa_circ_0011297	circBase	chr1	+	32050486	32053287	exonic	NM_022164	TINAGL1	TAAAACCAAAGTATTGATAACTGTGGCATCCGATCGTGTCTCAATCCATTCTCTGGGACA	46.3333	26.3333	6.34589	4.49226	48	49	42	34	23	22	6.42575	6.18757	6.42436	4.56293	4.49524	4.41861	hsa-miR-4433a-3p	hsa-miR-4745-5p	hsa-miR-6840-3p	hsa-miR-762	hsa-miR-5787
ASCRP3010527	1.49706e-06	1.2304e-05	38.8575	up	hsa_circRNA_103531	hsa_circ_0068221	circBase	chr3	+	183493702	183495488	exonic	NM_018023	YEATS2	TAAAAGTCATCTCTGGACAGAAAACCACATTGTTTACACAGATCTCCAGTCTGGCTCAGC	456.667	29	9.95564	4.67552	537	491	342	33	27	27	10.1706	9.87698	9.81933	4.58814	4.69411	4.74432	hsa-miR-877-3p	hsa-miR-660-3p	hsa-miR-576-3p	hsa-miR-764	hsa-miR-345-5p
ASCRP3010547	6.38678e-06	3.2978e-05	5.93513	up	hsa_circRNA_018657	hsa_circ_0018657	circBase	chr10	+	72181471	72188374	exonic	NM_004096	EIF4EBP2	TAAAGATCTTGAGTATCAAGGGATGATGCTCAGTTCGAGATGGACATCTGACTCTCCTGC	63	24.1667	6.92384	4.35456	71	67.5	50.5	29	22	21.5	7.05766	6.91552	6.79835	4.31973	4.42422	4.31973	hsa-miR-6797-5p	hsa-miR-6760-5p	hsa-miR-6830-5p	hsa-miR-5584-5p	hsa-miR-4739
ASCRP3010554	0.00404841	0.00576899	2.06675	up	hsa_circRNA_011876	hsa_circ_0011876	circBase	chr1	+	40530145	40538321	exonic	NM_006367	CAP1	TAAAGTTAATACCAAACTTGCGCTCCCAAGCCTGGCCCTTATGTGAAAGAAATGAATGAT	38.5	39.3333	6.02488	4.97751	33	43	39.5	46	38	34	5.79363	5.91814	6.36287	4.9797	5.03941	4.91343	hsa-miR-4739	hsa-miR-6735-5p	hsa-miR-6862-5p	hsa-miR-1207-5p	hsa-miR-197-5p
ASCRP3010568	9.06815e-05	0.000243426	2.41161	up	hsa_circRNA_037621	hsa_circ_0037621	circBase	chr16	-	3708037	3721792	exonic	NM_016292	TRAP1	TAAATTTAAAGGTATTTCTTAACCCGAGTGTGGTGGACAGTGAGGACATTCCCCTGAACC	37.5	26.6667	5.89582	4.62582	37	42	33.5	37	22	21	5.8819	6.00868	5.79687	4.69411	4.65647	4.52688	hsa-miR-1248	hsa-miR-646	hsa-miR-4659a-3p	hsa-miR-4659b-3p	hsa-miR-4778-3p
ASCRP3010569	0.00326792	0.00475297	2.12409	up	hsa_circRNA_102856	hsa_circ_0006006	circBase	chr2	+	173435453	173460751	exonic	NR_103729	PDK1	TAAATTTGGAAGAATGCAATGAGAGCCACTATGGAACACCATGCCAACAGAGGTGTTTAC	31.8333	24.5	5.59495	4.5081	38	29.5	28	29	22.5	22	5.92903	5.40836	5.44746	4.44092	4.58814	4.49524	hsa-miR-637	hsa-miR-362-5p	hsa-miR-500a-5p	hsa-miR-30a-5p	hsa-miR-511-5p
ASCRP3010574	1.451e-05	6.0666e-05	14.3839	up	hsa_circRNA_103635	hsa_circ_0069715	circBase	chr4	+	52729602	52729875	exonic	NM_015115	DCUN1D4	TAACAGAAGACATTGGCCAAGACGATCACCAAACAGATTTTCAGCTGAACTCTCATCTCT	141.167	25.6667	8.21945	4.37307	120	171	132.5	34	21	22	7.93351	8.34361	8.38123	4.46834	4.29545	4.35541	hsa-miR-590-5p	hsa-miR-21-5p	hsa-miR-33a-3p	hsa-miR-195-3p
ASCRP3010584	2.6e-10	3.62e-07	67.7126	up	hsa_circRNA_104415	hsa_circ_0080813	circBase	chr7	-	76240770	76247617	exonic	NM_012230	POMZP3	TAACCGCAGGCATGCTGTCTTGTCGACGGTCTCACTGATGCCTCTTCTGCATTCAAAGTT	798	36.3333	10.9474	4.86606	833	881	680	44	32	33	10.9714	10.9301	10.9407	4.88523	4.85647	4.85647	hsa-miR-122-5p	hsa-miR-660-3p	hsa-miR-485-5p	hsa-miR-516b-5p	hsa-miR-365a-5p
ASCRP3010590	1.11756e-05	4.9595e-05	2.2453	up	hsa_circRNA_049055	hsa_circ_0049055	circBase	chr19	+	8386383	8387280	exonic	NM_001031	RPS28	TAACTGAGATGCTCCTTTAAATAAAGCGTTTGTGTTTCAAGTTAACTCTCCGCCAGACCG	38.5	32.8333	5.97883	4.81192	40	42	33.5	38	29.5	31	6.01984	5.9593	5.95736	4.75771	4.79283	4.88523	hsa-miR-3119	hsa-miR-4494	hsa-miR-3667-5p	hsa-miR-6840-3p	hsa-miR-4771
ASCRP3010619	9.5782e-07	9.179e-06	139.199	up	hsa_circRNA_018744	hsa_circ_0018744	circBase	chr10	+	74033914	74035797	exonic	NM_019058	DDIT4	TAATAAACATGTTTGTTAAAACAGTTCGGCTTCTACGCTCCGGCACTCTGAGTTCATCAG	1601.17	33.6667	11.8914	4.77037	1552.5	2109	1142	45	27	29	11.7464	12.1699	11.7578	4.82712	4.72626	4.75771	hsa-miR-1224-3p	hsa-miR-5787	hsa-miR-762	hsa-miR-6787-3p	hsa-miR-6513-3p
ASCRP3010621	0.00175723	0.0027427	2.89811	up	hsa_circRNA_041597	hsa_circ_0041597	circBase	chr17	+	4700732	4701790	exonic	ENST00000270586	PSMB6	TAATAAAGTTTGTCACAGAGAAGTCCTACATCGCCAATCGAGTGACTGACAAGCTGACAC	41.6667	26.6667	6.01471	4.4796	35	55	35	37	22	21	5.84263	6.40462	5.79687	4.58814	4.49524	4.35541	hsa-miR-196b-3p	hsa-miR-3616-3p	hsa-miR-3937	hsa-miR-5197-5p	hsa-miR-4711-5p
ASCRP3010630	6.19145e-05	0.000182876	3.94227	up	hsa_circRNA_023691	hsa_circ_0023691	circBase	chr11	-	77327195	77348851	exonic	NM_001293	CLNS1A	TAATAGCTTAACAAATAAACCTAGGTTTTCTATATTACGGGGTGACTGCCTCTTCCAGGG	87	60.6667	7.48498	5.50596	98	85.5	77.5	61	57	64	7.64304	7.31563	7.49628	5.4447	5.4447	5.62847	hsa-miR-1248	hsa-miR-4778-3p	hsa-miR-6868-3p	hsa-miR-1237-3p	hsa-miR-3937
ASCRP3010679	5.10096e-06	2.7777e-05	31.6122	up	hsa_circRNA_070830	hsa_circ_0070830	circBase	chr4	-	122754385	122760851	exonic	NM_018190	BBS7	TACACAACTTGAAAGTACCTACAGTCAAACGACAACTTCCTTCTTGCCACTTATCGGTGC	8190.33	889	14.1444	9.16196	9933	8707	5931	923	919	825	14.4242	14.0724	13.9365	9.21344	9.19571	9.07673	hsa-miR-329-5p	hsa-miR-3922-3p	hsa-miR-3591-5p	hsa-miR-193a-3p	hsa-miR-193b-3p
ASCRP3010681	0.000542171	0.00101345	6.60886	up	hsa_circRNA_089630	hsa_circ_0089630	circBase	chr9	+	139982526	139996695	exonic	uc004clc.3	MAN1B1	TACACACATTAAATGGAAGCAACTGTCGAGATTGCAGCGGAATATGATTCTCTTCCTCCT	80	27.1667	7.25105	4.52665	57.5	108.5	74	40	21	20.5	6.74218	7.63187	7.37911	4.63244	4.47376	4.47376	hsa-miR-4772-3p	hsa-miR-181a-2-3p	hsa-miR-3591-3p	hsa-miR-21-3p	hsa-miR-6510-3p
ASCRP3010689	1.7404e-07	3.591e-06	2.93245	up	hsa_circRNA_047733	hsa_circ_0047733	circBase	chr18	-	53017589	53018231	exonic	NM_001243232	TCF4	TACAGACAAAGAAAGTTCGAAAAGTTCCTCCAGGTTTGCCATCTTCAAGTCTCCTTGGAG	51.6667	40.3333	6.55564	5.00354	52	57	46	47	37	37	6.55923	6.582	6.5257	5.01359	4.9797	5.01731	hsa-miR-23b-5p	hsa-miR-137	hsa-miR-6742-3p	hsa-miR-490-3p	hsa-miR-3928-3p
ASCRP3010690	2.67339e-05	9.4855e-05	4.39996	up	hsa_circRNA_102373	hsa_circ_0004223	circBase	chr18	-	53017589	53018234	exonic	NM_003199	TCF4	TACAGACAAAGAAAGTTCGAAAAGTTCCTCCAGGTTTGCCATCTTCACAGAGTCTCCTTG	71	39.1667	7.07434	4.93685	63	82	68	48	35.5	34	6.88837	7.12467	7.20997	4.9797	4.91741	4.91343	hsa-miR-23b-5p	hsa-miR-137	hsa-miR-490-3p	hsa-miR-23a-5p	hsa-miR-200b-3p
ASCRP3010730	0.000697909	0.00125435	3.19367	up	hsa_circRNA_087333	hsa_circ_0087333	circBase	chr9	-	84267098	84303596	exonic	uc004alz.3	TLE1	TACCAGGTCTACCTCCTACAAGGAGAAGAGCAAAGAAAAGCAGTCCGTCTGGATTTGTTT	48.1667	30.5	6.40965	4.73443	57	49.5	38	32	29	30.5	6.70348	6.37379	6.15167	4.58814	4.77538	4.83977	hsa-miR-1908-5p	hsa-miR-4706	hsa-miR-6787-5p	hsa-miR-6777-5p	hsa-miR-939-3p
ASCRP3010735	1.12589e-05	4.9915e-05	4.33375	up	hsa_circRNA_047771	hsa_circ_0047771	circBase	chr18	-	55282872	55287883	exonic	NM_004539	NARS	TACCATTAAAAATGATCCAAGTCTCCCAGAGCCAAAATGTCAGAGCTGTACGTCTCTGAC	208.167	164.5	8.90005	6.78443	198	236	190.5	179	162	152.5	8.77194	8.9363	8.99191	6.86793	6.75559	6.72977	hsa-miR-522-3p	hsa-miR-224-3p	hsa-miR-4677-5p	hsa-miR-140-5p	hsa-miR-153-5p
ASCRP3010739	0.000531753	0.000997803	3.13873	up	hsa_circRNA_407122		25070500	chr8	+	126159322	126207514	sense overlapping	NM_173685	NSMCE2	TACCCCAGAGATTCAGATTAAGTTTGTGTCTGACTTGCAGAAGTGTTGTACAGCAATGCT	40.6667	22.3333	6.0601	4.40992	48	40	34	24	21	22	6.33708	5.91814	5.92508	4.23926	4.49524	4.49524	hsa-miR-4739	hsa-miR-3145-3p	hsa-miR-6739-5p	hsa-miR-3916	hsa-miR-4668-5p
ASCRP3010744	0.00166858	0.00262111	5.4159	up	hsa_circRNA_091558	hsa_circ_0091558	circBase	chrX	-	130928324	130928494	exonic	uc004ewj.1	LOC286467	TACCTAAGAGATAAGAGAGACTAAGGTGTCAGTATGTTCTTCAAGCTGCTCTGCTCCTGG	79.5	31	7.20419	4.76699	111	74.5	53	33	29.5	30.5	7.80016	7.06127	6.75114	4.58814	4.84396	4.86886	hsa-miR-924	hsa-miR-6773-5p	hsa-miR-4677-5p	hsa-miR-581	hsa-miR-4656
ASCRP3010745	5.592e-08	2.153e-06	42.719	up	hsa_circRNA_102817	hsa_circ_0056390	circBase	chr2	-	128750760	128754065	exonic	NM_024545	SAP130	TACCTACACCCCAATCACCAGTTCCGTGTCCACTATCCGACAGTATCCAGCCAAGGTGGT	1144.83	92.8333	11.4344	6.01755	1278	1184	972.5	104	88.5	86	11.4563	11.3441	11.5027	6.06723	5.99555	5.98989	hsa-miR-331-5p	hsa-miR-298	hsa-miR-296-3p	hsa-miR-30c-1-3p	hsa-miR-588
ASCRP3010746	6.03167e-06	3.1478e-05	24.3129	up	hsa_circRNA_101113	hsa_circ_0002886	circBase	chr12	+	83250788	83251359	exonic	NM_152588	TMTC2	TACCTACCATTTACAAACCGTGCTATCAAGACTAATCAGGACCTTCTCCCAGAAACTCCA	2377.5	345	12.4279	7.82423	3004.5	2258	1870	345	353	337	12.7113	12.2255	12.3469	7.81732	7.82927	7.82609	hsa-miR-378a-5p	hsa-miR-765	hsa-miR-483-3p	hsa-miR-432-5p	hsa-miR-152-5p
ASCRP3010762	0.000267178	0.000571186	19.2936	up	hsa_circRNA_000735	hsa_circ_0000735	circBase	chr17	-	3802927	3808661	exonic	NM_002558	P2RX1	TACGAAGAGAAAAATCTCTCCCCAGGCTTCAACTTCAGGTGGGTGTTTCTCTATGAGAAG	4347.33	758.5	13.1759	8.90581	2642.5	5330	5069.5	766.5	804	705	12.5143	13.3057	13.7076	8.91305	8.97002	8.83437	hsa-miR-5787	hsa-miR-3189-3p	hsa-miR-762	hsa-miR-6791-5p	hsa-miR-3157-5p
ASCRP3010767	0.00385284	0.00551295	2.63219	up	hsa_circRNA_406597		25070500	chr5	-	37115061	37122590	exonic	NM_023073	C5orf42	TACGCAGTCTCCAGTTACCTTCCAAAAAGCTTTACATGACTTCAAGGGAAATAAGGCTGA	54.5	49.6667	6.64422	5.24796	42.5	66	55	55	46	48	6.18262	6.85864	6.89141	5.25151	5.20501	5.28736	hsa-miR-7-5p	hsa-miR-34b-5p	hsa-miR-6881-3p	hsa-miR-7850-5p	hsa-miR-5003-3p
ASCRP3010780	8.915e-08	2.651e-06	9.65315	up	hsa_circRNA_400563		25242744	chr10	-	64976966	64979743	exonic	NM_032776	JMJD1C	TACTCATCATGATCTCTTCACCCGCACCATGATCGTTATGAATGATCAGGACGACATAGA	121.333	32.8333	8.01495	4.74395	119	136	109	41	28.5	29	7.96127	8.02981	8.05376	4.69875	4.77538	4.75771	hsa-miR-4796-5p	hsa-miR-8060	hsa-miR-2681-3p	hsa-miR-548c-3p	hsa-miR-323b-5p
ASCRP3010789	2.06788e-05	7.8647e-05	12.4738	up	hsa_circRNA_400044	hsa_circ_0092295	circBase	chr19	-	3647544	3648604	intronic	ENST00000335312	PIP5K1C	TACTGAGCAGAGAGCCTCCACAGTCCTACAGGTGGACGCCCCGGGTCTGCAGTCCCACAG	190.833	45.3333	8.74999	5.10915	238	190	144.5	49	44	43	9.04477	8.64945	8.55575	5.01359	5.16536	5.14851	hsa-miR-134-3p	hsa-miR-1296-3p	hsa-miR-1224-3p	hsa-miR-486-3p	hsa-miR-874-5p
ASCRP3010808	0.000220667	0.000489639	2.95211	up	hsa_circRNA_104454	hsa_circ_0007395	circBase	chr7	+	104678572	104681470	exonic	NM_182931	KMT2E	TACTTGGAAATGGCTGCAGGTTCAGAGTCTATTCTGGATAAGCAGGTTTTGTGAAGACAT	98.5	97.5	7.63961	6.07786	113	107.5	75	110	93.5	89	7.85857	7.59223	7.46804	6.15589	6.06902	6.00868	hsa-miR-450b-3p	hsa-miR-769-3p	hsa-miR-593-3p	hsa-miR-519a-3p	hsa-miR-519b-3p
ASCRP3010818	4.91837e-05	0.000152556	11.3202	up	hsa_circRNA_001046	hsa_circ_0000395	circBase	chr12	-	46622935	46624417	sense overlapping	NM_030674	SLC38A1	TACTTTTTCTCCTGGCTGAATTGTTCCCATCTCAAGTCCTATTTTCCCCATGGAGAAGAC	190.333	49.5	8.72945	5.22862	233.5	205.5	132	57	47.5	44	9.01579	8.79134	8.38123	5.25151	5.26565	5.16871	hsa-miR-802	hsa-miR-30c-1-3p	hsa-miR-1-5p	hsa-miR-1468-3p	hsa-miR-100-3p
ASCRP3010839	1.2135e-07	3.043e-06	146.297	up	hsa_circRNA_407319		25070500	chrX	+	117528017	117538407	exonic	NM_019045	WDR44	TAGAGATGAAGTTCCCAAAGAGAATATTACGTCTGATTCTCTCCTAACCGCAAGCATGGC	1932.33	41.3333	12.205	5.01224	2281	1930	1586	43.5	39	41.5	12.3209	12.0687	12.2255	4.93324	5.01731	5.08617	hsa-miR-6809-3p	hsa-miR-6504-5p	hsa-miR-670-3p	hsa-miR-4324	hsa-miR-767-5p
ASCRP3010848	0.000525902	0.000989363	2.2327	up	hsa_circRNA_102938	hsa_circ_0058565	circBase	chr2	-	230666967	230672580	exonic	NM_004238	TRIP12	TAGATCTCAGCCCTCAAGGTGAACTTATGCCATGTTTACCAAAAGAAGGCATTTTTGCAG	43.1667	38.5	6.12324	4.96446	46	47.5	36	42	35	38.5	6.28792	6.15673	5.92508	4.91343	4.93324	5.04671	hsa-miR-370-3p	hsa-miR-93-3p	hsa-miR-146a-3p	hsa-miR-494-5p	hsa-miR-767-5p
ASCRP3010853	5.15e-09	9.04e-07	243.149	up	hsa_circRNA_092417	hsa_circ_0000596	circBase	chr15	+	44624185	44630515	exonic	NM_138423	CASC4	TAGCAAAAGTTGATGATCTTCCCCCTGTTTTCAGTGTGGACAGCAGATGAAGGAATTGAG	9377.33	130.167	14.3921	6.46639	10010	9885	8237	132	129.5	129	14.4359	14.3161	14.4242	6.43412	6.46303	6.50202	hsa-miR-335-3p	hsa-miR-16-2-3p	hsa-miR-4677-5p	hsa-miR-6758-3p	hsa-miR-3140-3p
ASCRP3010873	3.888e-08	1.84e-06	166.408	up	hsa_circRNA_083932	hsa_circ_0083932	circBase	chr8	+	37623043	37632999	exonic	NM_007198	PROSC	TAGGAAGCTTTGGGCATGATCTTAGTCAAGGACCAAATCCAGACTTCCAGGATCTCCCAG	1495.5	25.3333	11.8397	4.46113	1685.5	1633	1168	31	22	23	11.9202	11.7757	11.8233	4.49524	4.36127	4.52688	hsa-miR-5002-5p	hsa-miR-4727-5p	hsa-miR-4288	hsa-miR-1197	hsa-miR-892c-3p
ASCRP3010893	8.11461e-05	0.000225121	2.84685	up	hsa_circRNA_101252	hsa_circ_0030042	circBase	chr13	-	41133645	41134997	exonic	NM_002015	FOXO1	TAGTGAGCAGAATTCAATTCGTCATAATCTGTCCCTACACAGCAAGTTCATTCGTGTGCA	41	25.1667	6.04998	4.54062	44	42	37	28.5	23	24	6.18262	5.91814	6.04919	4.44092	4.61292	4.56801	hsa-miR-762	hsa-miR-654-3p	hsa-miR-1301-3p	hsa-miR-15a-3p	hsa-miR-145-5p
ASCRP3010916	0.000389094	0.000770639	3.5641	up	hsa_circRNA_400856		25242744	chr11	+	119167627	119168191	exonic	NM_005188	CBL	TATAATATTCAGTCCCAGGCGCCATCTATCACCGAGAGCAGCACCTTTGACCTCTTCCTG	49	28.1667	6.38898	4.55544	43.5	62.5	41	35.5	24	25	6.19908	6.71497	6.25288	4.60306	4.49524	4.56801	hsa-miR-6866-5p	hsa-miR-1254	hsa-miR-877-3p	hsa-miR-6506-5p	hsa-miR-3977
ASCRP3010950	4.8002e-07	5.71e-06	4.37732	up	hsa_circRNA_405140		25070500	chr13	-	44346195	44346638	intronic	ENST00000261488	ENOX1	TATCACACCAATGCTTGCTGGGATCTTCTTTCCCATTTTTATGCTCTGTAGGATTGAAGG	64.6667	32.6667	6.92068	4.79063	66.5	71	56.5	41	30	27	6.91352	6.94801	6.9005	4.75771	4.85647	4.75771	hsa-miR-548a-5p	hsa-miR-548i	hsa-miR-548ar-5p	hsa-miR-548ab	hsa-miR-548j-5p
ASCRP3010961	0.00315327	0.00461016	2.00418	up	hsa_circRNA_103367	hsa_circ_0005367	circBase	chr3	-	47777523	47814426	exonic	NM_003074	SMARCC1	TATCATCAAACGACATCAGTATGTTCATGCGGATGCTCCTACCAATAAAACACTGGCTGG	30.6667	24	5.44808	4.44506	30	36	26	29	23	20	5.4557	5.70652	5.18201	4.48454	4.49524	4.35541	hsa-miR-33a-3p	hsa-miR-524-3p	hsa-miR-525-3p	hsa-miR-186-3p	hsa-let-7b-5p
ASCRP3010964	0.000179542	0.000414961	6.30502	up	hsa_circRNA_102313	hsa_circ_0047073	circBase	chr18	-	19116002	19146167	exonic	NM_052911	ESCO1	TATCCAATGGGTTCAGCTCCCCAACAGCATAGTATTCTCAGTAACCAGACATCTAAAAGC	101.167	41.6667	7.66077	5.00427	79.5	128	96	54	37	34	7.27584	7.89236	7.81412	5.08617	4.9797	4.94695	hsa-miR-519d-5p	hsa-miR-15b-3p	hsa-miR-519e-5p	hsa-miR-515-5p	hsa-miR-148b-5p
ASCRP3010972	1.85621e-05	7.2611e-05	6.29771	up	hsa_circRNA_401555		25242744	chr16	-	19519008	19522266	exonic	NM_016641	GDE1	TATCTACAAGGAATGATTTCCCTGATGAAAAGATCCCTACCCTAAGGGAAGCTGTTGCAG	89	33.3333	7.47155	4.81672	78.5	109.5	79	40	31	29	7.27584	7.65053	7.48827	4.76657	4.85647	4.82712	hsa-miR-3128	hsa-miR-222-5p	hsa-miR-1185-2-3p	hsa-miR-1185-1-3p	hsa-miR-5011-3p
ASCRP3010977	0.00119773	0.001977	2.08553	up	hsa_circRNA_003134	hsa_circ_0003134	circBase	chr8	+	17446976	17447274	exonic	NM_006207	PDGFRL	TATCTGGACACCTTTAAGGATTCTCGCCTCAGTTACTGGCCAACACCTTCCCAAGAACAA	39	37.6667	6.01027	4.94985	43	39	35	38.5	37.5	37	6.21454	5.91814	5.89812	4.79283	5.03941	5.01731	hsa-miR-6754-3p	hsa-miR-6839-3p	hsa-miR-412-3p	hsa-miR-6755-5p	hsa-miR-3928-5p
ASCRP3010991	0.000156733	0.000373655	7.61023	up	hsa_circRNA_406241		25070500	chr3	-	24270428	24279572	intronic	ENST00000413780	THRB	TATGACTCCCAACAGTATGACAGGAGTGTTCGGAGATGATAGTCCACCTGTAGAGAAAGA	87.5	26.6667	7.40949	4.48155	71.5	120	71	35	22	23	7.11863	7.79422	7.31563	4.58814	4.36127	4.49524	hsa-miR-3202	hsa-miR-4739	hsa-miR-3916	hsa-miR-6758-5p	hsa-miR-6876-5p
ASCRP3010995	1.255e-08	1.281e-06	17.0583	up	hsa_circRNA_104497	hsa_circ_0008419	circBase	chr7	+	133002037	133059756	exonic	NM_021807	EXOC4	TATGATATGGCAGATGTATGGGTGAAGATCCAAGATGTTCTACAGCTCCCTCGTGAAAGA	36369.5	4081.83	15.4121	11.3197	29767.5	39888	39453	3938	4170.5	4137	15.4121	15.4121	15.4121	11.2732	11.3168	11.3689	hsa-miR-139-5p	hsa-miR-141-5p	hsa-miR-597-3p	hsa-miR-632	hsa-miR-648
ASCRP3011023	0.000554465	0.00103291	2.98536	up	hsa_circRNA_400527		25242744	chr10	+	20534273	20534434	exonic	NM_032812	PLXDC2	TATGTATCACCACCCAACATCAGCAGCCAGCATCTTCTTTATTGAGCTTCTACAGATGAC	76.1667	66.6667	7.20016	5.62226	72	97	59.5	83	58	59	7.15113	7.45439	6.99495	5.78056	5.51474	5.57146	hsa-miR-6504-5p	hsa-miR-23a-5p	hsa-miR-187-5p	hsa-miR-3064-5p	hsa-miR-4474-3p
ASCRP3011083	1.70976e-06	1.3448e-05	39.717	up	hsa_circRNA_103951	hsa_circ_0001535	circBase	chr5	-	137320945	137324004	exonic	NM_016603	FAM13B	TATTTGAGAATGAAGAAAATACCCAGCACCCATATATCTCCCATCAGCATCCTACCAGCC	2361	210.5	12.446	7.13433	2859	2430	1794	205	218.5	208	12.6839	12.3333	12.3209	7.07605	7.17878	7.14817	hsa-miR-329-5p	hsa-miR-633	hsa-miR-18b-5p	hsa-miR-212-3p	hsa-miR-433-3p
ASCRP3011114	4.99854e-05	0.00015428	7.39357	up	hsa_circRNA_092506	hsa_circ_0001153	circBase	chr20	-	35684548	35693876	exonic	NM_002895	RBL1	TCAACAGATGAACAGCCAGGATCTCACATAGATATTAAAAGGAGAATGCCTCCTGGACCT	82.8333	24	7.40448	4.51821	99	81.5	68	27	22	23	7.69936	7.24368	7.2704	4.41861	4.56801	4.56801	hsa-miR-1267	hsa-miR-6812-5p	hsa-miR-6819-5p	hsa-miR-4687-3p	hsa-miR-877-3p
ASCRP3011161	7.52996e-05	0.000213357	6.74296	up	hsa_circRNA_042340	hsa_circ_0042340	circBase	chr17	-	18243356	18251754	exonic	NM_004169	SHMT1	TCACAAGACCCTGCGAGGCTGCCGAGCTGGCATGATCTTCTACAGGAAAGATACTATGGC	85.3333	31.1667	7.38673	4.63335	87	99	70	48.5	23	22	7.4375	7.48458	7.23811	4.91343	4.56801	4.41861	hsa-miR-1207-3p	hsa-miR-34a-5p	hsa-miR-1182	hsa-miR-34c-5p	hsa-miR-3945
ASCRP3011182	0.000349998	0.000708551	2.89465	up	hsa_circRNA_405930		25070500	chr2	-	96965240	96966735	intronic	ENST00000323853	SNRNP200	TCACCCCAAAGCCATTTCTCTACCCATTGAGCTAATTTAGGGTGAGTGATAAACATACCC	47.3333	33.1667	6.31658	4.78319	44	56	42	38.5	31	30	6.10265	6.5257	6.32138	4.66598	4.85647	4.82712	hsa-miR-4482-3p	hsa-miR-7851-3p	hsa-miR-1273h-5p	hsa-miR-4739	hsa-miR-367-3p
ASCRP3011186	5.03812e-06	2.7673e-05	23.5302	up	hsa_circRNA_401814		25242744	chr17	-	45560357	45568558	exonic	NR_033934	MRPL45P2	TCACCTTTGTCTAAATAACCAGTTCTGGTGACTCAGTCCGCAGCTATAGTTCCAGTAAGA	249.833	26	9.12413	4.56768	303	260	186.5	29	23	26	9.35418	9.04818	8.97002	4.44092	4.56801	4.69411	hsa-miR-2117	hsa-miR-4768-5p	hsa-miR-7112-3p	hsa-miR-766-5p	hsa-miR-518c-5p
ASCRP3011211	0.000529011	0.000993508	3.03737	up	hsa_circRNA_103731	hsa_circ_0070819	circBase	chr4	-	121698342	121732604	exonic	NM_018699	PRDM5	TCAGAGTTCATATCCGGAGCCACACAGGAGATCCTAAGAAAAAGCTTATATGTTCAGTGT	50	34.3333	6.49249	4.88967	60	51	39	37	34	32	6.79835	6.35775	6.32138	4.82712	4.95666	4.88523	hsa-miR-578	hsa-miR-511-5p	hsa-miR-588	hsa-miR-619-3p	hsa-miR-183-5p
ASCRP3011227	2.83612e-06	1.8975e-05	6.36255	up	hsa_circRNA_406318		25070500	chr3	-	105389076	105404310	exonic	NM_170662	CBLB	TCAGCTTCCTTCATGTTCAGGTGTACTGGTCCGTTAGCAAATTCTCTTTCAGAGAAAACA	418.333	216.667	9.84128	7.17167	421	516	318	230	212	208	9.85638	9.94613	9.72133	7.2221	7.1418	7.15113	hsa-miR-4459	hsa-miR-6728-5p	hsa-miR-6797-5p	hsa-miR-6165	hsa-miR-5187-5p
ASCRP3011230	0.000544853	0.00101673	4.76776	up	hsa_circRNA_103396	hsa_circ_0005702	circBase	chr3	+	57827025	57835543	exonic	NM_007159	SLMAP	TCAGGAACTATTCCAGCTTTCTCAGTATCTACAGTTACCCATGGGTGTATTGTTTCCACA	64.1667	27.6667	6.90187	4.64856	81	62	49.5	31	25	27	7.33512	6.7343	6.63618	4.56293	4.65647	4.72626	hsa-miR-421	hsa-miR-424-5p	hsa-miR-497-5p	hsa-miR-505-3p	hsa-miR-122-5p
ASCRP3011244	0.00030467	0.000631685	2.58227	up	hsa_circRNA_103789	hsa_circ_0071865	circBase	chr5	+	10414544	10415781	exonic	NM_005885	MARCH6	TCAGGGACGCAGAGTGATCTTCCAGAAGGTTAAAGAGTGGTCTCTCATGATATTTCTGTT	41.8333	30.3333	6.08153	4.7129	45.5	44	36	35	29	27	6.26309	6.05643	5.92508	4.58814	4.79283	4.75771	hsa-miR-545-3p	hsa-miR-485-5p	hsa-miR-552-5p	hsa-miR-584-5p	hsa-miR-758-5p
ASCRP3011250	3.49752e-05	0.000116381	2.72217	up	hsa_circRNA_407123		25070500	chr8	+	126194344	126207514	sense overlapping	NM_173685	NSMCE2	TCAGTCTCTACCCCAGAGATTCAGATTAAGTTTGTGTCTGGTGAAAGAAGAACGTCCAGA	52.6667	46	6.58119	5.13643	53	60	45	52	44	42	6.61794	6.67905	6.44658	5.13146	5.16536	5.11247	hsa-miR-4739	hsa-miR-3973	hsa-miR-3145-3p	hsa-miR-4698	hsa-miR-3192-5p
ASCRP3011253	6.39455e-06	3.298e-05	50.7564	up	hsa_circRNA_003145	hsa_circ_0003145	circBase	chr13	-	108175911	108179689	intronic	ENST00000375915	FAM155A	TCAGTGATTCCCAAGAAAGAATTTCTCTGTTCATGTTCCCAAAGATATCCCCTGAACGCT	560.667	29	10.2765	4.61097	588	687	407	44	21	22	10.3404	10.4083	10.0808	4.91343	4.42422	4.49524	hsa-miR-548ab	hsa-miR-93-3p	hsa-miR-651-5p	hsa-miR-8076	hsa-miR-9-5p
ASCRP3011266	0.00103576	0.00175519	3.55727	up	hsa_circRNA_002673	hsa_circ_0002673	circBase	chr13	-	20425494	20426330	exonic	NM_001039649	ZMYM5	TCATAGTCCTGGTTCATTGGCATGGAAAAATGTTCAGTGGGAGGATTAGAGTTGACTGAA	54	31.5	6.60662	4.77585	68	52	42	36	29.5	29	7.01554	6.35775	6.44658	4.65647	4.84396	4.82712	hsa-miR-136-5p	hsa-miR-550a-3p	hsa-miR-3173-3p	hsa-miR-200c-5p	hsa-miR-6165
ASCRP3011292	0.000232341	0.000510127	3.92334	up	hsa_circRNA_100329	hsa_circ_0006352	circBase	chr1	+	150923840	150935195	exonic	NM_012432	SETDB1	TCATGGCTTCTGCTCAGTCCAACCCTGATGTCCAAGTGTGCCTGCCATCAACTAACTATC	99.1667	69.8333	7.62281	5.65073	115	109.5	73	74.5	72	63	7.88348	7.62914	7.35582	5.63332	5.72482	5.59404	hsa-miR-508-3p	hsa-miR-888-3p	hsa-miR-1301-3p	hsa-miR-766-5p	hsa-miR-328-3p
ASCRP3011293	3.56e-08	1.817e-06	24.4288	up	hsa_circRNA_009306	hsa_circ_0009306	circBase	chr1	-	1599765	1608285	exonic	NM_001110781	SLC35E2B	TCATGGGGAAAATCTCCCCGGTGACTTTCAGCGTCTGCTTCTGCGCTTTGCCTGGGAGAG	398.333	48.6667	9.81652	5.20601	423	422	350	56	45	45	9.86582	9.73987	9.84387	5.22444	5.18532	5.20827	hsa-miR-6772-5p	hsa-miR-107	hsa-miR-103a-3p	hsa-miR-6756-5p	hsa-miR-3138
ASCRP3011309	9.8213e-07	9.31e-06	136.175	up	hsa_circRNA_100038	hsa_circ_0008501	circBase	chr1	-	8601272	8674745	exonic	NM_012102	RERE	TCATTTTTCTACATATTAGGATATAACCCTGAGACAAGGTCCACAACTCCCAGGCCTGTT	1269.33	23.6667	11.5574	4.46805	1615	1272	921	28	23	20	11.7974	11.4636	11.4111	4.51641	4.56801	4.31973	hsa-miR-16-5p	hsa-miR-424-5p	hsa-miR-15a-5p	hsa-miR-15b-5p	hsa-miR-195-5p
ASCRP3011397	8.25585e-05	0.000227606	2.47407	up	hsa_circRNA_100855	hsa_circ_0023033	circBase	chr11	+	66589113	66590145	exonic	NM_024650	C11orf80	TCCGAAAGATGTGTCTCCAGACCCTTCAAGAGTCTATACTTTGCTCACAACTCATCTCAA	41	31.6667	6.03	4.72311	38	46	39	40.5	27.5	27	5.8819	6.05643	6.15167	4.69875	4.74432	4.72626	hsa-miR-520f-3p	hsa-miR-433-3p	hsa-miR-93-3p	hsa-miR-302d-3p	hsa-miR-181a-2-3p
ASCRP3011435	0.00029386	0.000615927	2.60122	up	hsa_circRNA_406942		25070500	chr7	+	41068621	41072043	intergenic			TCCTGATACGAAGACAACAGATAAAAGGATGATCAGTTCTGAATGCTCAAAGACTGGCTT	42.3333	31.3333	6.07651	4.69732	39	46	42	39	29	26	5.8819	6.09476	6.25288	4.72626	4.75771	4.608	hsa-miR-4739	hsa-miR-8089	hsa-miR-4667-5p	hsa-miR-6861-5p	hsa-miR-6788-5p
ASCRP3011459	1.119e-08	1.216e-06	237.145	up	hsa_circRNA_402421		25242744	chr2	-	183831943	183848110	exonic	NM_013436	NCKAP1	TCCTTGGTGGAAATGTTGGTGGAAACATCAGATCTCTCCATATTTTGTGGTTCAATGCAC	2916.67	33.8333	12.7045	4.81488	3037	3149	2564	40.5	29	32	12.7418	12.6298	12.7418	4.76657	4.79283	4.88523	hsa-miR-5004-5p	hsa-miR-6758-5p	hsa-miR-6847-5p	hsa-miR-6856-5p	hsa-miR-670-3p
ASCRP3011467	0.000532389	0.00099824	4.45065	up	hsa_circRNA_017403	hsa_circ_0017403	circBase	chr10	-	871004	931702	exonic	ENST00000316157	LARP4B	TCGAATCCTCTCCTGGTTTAGGGAGGGGAAGAGCATCCTGAGGTTAGCATTACACTTCTC	172.5	128.333	8.60651	6.45249	141.5	199	177	141	125	119	8.20116	8.71986	8.89851	6.5257	6.42715	6.40462	hsa-miR-3692-5p	hsa-miR-373-3p	hsa-miR-4734	hsa-miR-6867-3p	hsa-miR-139-3p
ASCRP3011469	0.000493326	0.000941437	3.92287	up	hsa_circRNA_003596	hsa_circ_0003596	circBase	chr9	+	137716445	137717750	exonic	NM_000093	COL5A1	TCGACATGCGTCTTCCCTGACAAGAAGTCCGAAGGGGGCCCCCCGGGAGAGGTCATCCAG	100.667	71.8333	7.67951	5.7076	82	113	107	78	69	68.5	7.34106	7.69763	7.99983	5.72709	5.69148	5.70422	hsa-miR-6504-5p	hsa-miR-7158-5p	hsa-miR-6842-3p	hsa-miR-3665	hsa-miR-128-2-5p
ASCRP3011481	0.00038636	0.00076626	20.4775	up	hsa_circRNA_101705	hsa_circ_0037866	circBase	chr16	-	11778020	11830089	exonic	NM_015914	TXNDC11	TCGATCGTCTTCCTACTGTCTTGTTTTTTCCCTGCAACAGTCGAGCAAAAGATGTGATAA	289.167	37.1667	9.26932	4.91335	167.5	391	309	45.5	36	30	8.48403	9.63589	9.68805	4.93324	4.9797	4.82712	hsa-miR-29b-1-5p	hsa-miR-493-3p	hsa-miR-20a-3p	hsa-miR-7-5p	hsa-miR-612
ASCRP3011483	7.69466e-05	0.000216071	4.83516	up	hsa_circRNA_103698	hsa_circ_0070401	circBase	chr4	+	88957371	88977419	exonic	NM_000297	PKD2	TCGATGACTTCAGTACTTTCCAAGAGTGTATTGACCTACGGCATGATGAGCTCCAATGTG	52.3333	24.5	6.59572	4.32216	49	58	50	32.5	21	20	6.42575	6.66372	6.6977	4.48454	4.36127	4.12067	hsa-miR-141-5p	hsa-miR-204-3p	hsa-miR-494-5p	hsa-miR-495-5p	hsa-miR-382-5p
ASCRP3011491	0.000339591	0.000692594	2.63898	up	hsa_circRNA_007215	hsa_circ_0007215	circBase	chr4	+	3316517	3344780	sense overlapping	NM_002926	RGS12	TCGCTCCCTTGATGATCTTGAGTGATCTTTAAAGAGTCTTGCAGAAGAGACTACACAGCA	45.6667	38.6667	6.36369	4.96371	51	46	40	40	39	37	6.54063	6.18757	6.36287	4.82712	5.04671	5.01731	hsa-miR-7111-3p	hsa-miR-4739	hsa-miR-6873-3p	hsa-miR-6830-3p	hsa-miR-6895-3p
ASCRP3011514	0.00760171	0.010203	2.53884	up	hsa_circRNA_103677	hsa_circ_0070190	circBase	chr4	+	79747190	79772210	exonic	NM_017593	BMP2K	TCGTTACTCCCGTAACATACATTGCTTAATAAGTGGATTCTCCACAGTTTTCCTCGTGCG	38.8333	29.5	5.92145	4.57728	31.5	49	36	46	20.5	22	5.54981	6.28946	5.92508	4.88523	4.31973	4.52688	hsa-miR-338-5p	hsa-miR-488-5p	hsa-miR-183-3p	hsa-miR-152-5p	hsa-miR-136-5p
ASCRP3011519	0.000472463	0.0009075	2.26193	up	hsa_circRNA_401604		25242744	chr16	-	52478187	52553491	exonic	NM_001146188	TOX3	TCGTTTCTAAGCTAGGATGCATTTCTCTCACTGAACCCCATCCAGCAGAGGACAGAAGAG	44.5	41.5	6.23075	5.05319	49	46.5	38	42.5	44	38	6.41029	6.15673	6.12522	4.96438	5.18532	5.00987	hsa-miR-6785-5p	hsa-miR-6754-5p	hsa-miR-5196-3p	hsa-miR-4459	hsa-miR-519e-5p
ASCRP3011520	0.000281891	0.00059625	18.8012	up	hsa_circRNA_103032	hsa_circ_0059958	circBase	chr20	+	33065576	33067594	exonic	NM_031483	ITCH	TCGTTTTATTGGCAGATTTATTGCCATGATAATGAGCTTCAGTCCCCAAGATCTGCGAAG	208	29.1667	8.76131	4.52856	137	316	171	45.5	21	21	8.15065	9.26378	8.8695	4.80579	4.36127	4.41861	hsa-miR-548b-3p	hsa-miR-15b-3p	hsa-miR-598-5p	hsa-miR-205-3p	hsa-miR-186-5p
ASCRP3011526	1.45135e-05	6.0666e-05	3.68317	up	hsa_circRNA_004310	hsa_circ_0004310	circBase	chr14	+	100847246	100848083	exonic	NM_024515	WDR25	TCTAAGAGCCACATGCTTCTCTCCACTTCTATGGATAAAACTTTCAAGGTGGTTTGGCTT	315.333	290.167	9.45187	7.57093	319	382	245	289.5	288.5	292.5	9.41568	9.5842	9.35574	7.52789	7.55819	7.6267	hsa-miR-4474-3p	hsa-miR-6856-5p	hsa-miR-889-5p	hsa-miR-210-5p	hsa-miR-6763-5p
ASCRP3011532	0.000251985	0.000547778	3.19157	up	hsa_circRNA_104818	hsa_circ_0006570	circBase	chr9	-	96097655	96098258	exonic	NM_001098808	C9orf129	TCTACATCGTCATCTTCCGACAACGACGAGGGCAGCGGAGGGGCGACAAACAGCCAGACC	54.8333	38.6667	6.64507	4.9708	63.5	56	45	43	36	37	6.90352	6.50599	6.5257	4.88523	5.00987	5.01731	hsa-miR-613	hsa-miR-766-5p	hsa-miR-1-3p	hsa-miR-206	hsa-miR-593-5p
ASCRP3011533	0.000121059	0.000305889	3.04819	up	hsa_circRNA_104826	hsa_circ_0007060	circBase	chr9	+	96277951	96278551	exonic	NM_001286722	FAM120A	TCTACATCGTCATCTTCCGACAACGACGAGGGCAGCGGAGGGGCGACAAACCAGACCCGG	53.8333	42	6.63097	5.02302	50.5	59	52	52	37	37	6.44933	6.66372	6.77987	5.12114	4.9797	4.96823	hsa-miR-613	hsa-miR-762	hsa-miR-766-5p	hsa-miR-1-3p	hsa-miR-206
ASCRP3011539	6.8626e-07	7.258e-06	8.74541	up	hsa_circRNA_406573		25070500	chr4	-	185320068	185340722	exonic	NM_002199	IRF2	TCTACCCTCTGCAGATCTCCCCCGTGTCTTCCTATGCAGGAAAAGAAGATTTTTCAGATC	21748.7	6814.33	15.1801	12.0515	23702	22732	18812	6808	6879.5	6755.5	15.2944	15.1113	15.1344	12.0515	12.0515	12.0515	hsa-miR-3199	hsa-miR-4518	hsa-miR-5090	hsa-miR-4772-5p	hsa-miR-5002-5p
ASCRP3011544	0.000281595	0.00059592	3.6658	up	hsa_circRNA_075503	hsa_circ_0075503	circBase	chr6	-	3324067	3416089	exonic	NM_015482	SLC22A23	TCTACTGGTCTGGGATCTTGTGTGTGATAATGCCTGGAAGGTCCATATCGCTAAGTTCTC	114.667	92.3333	7.89197	6.01784	139	118	87	91.5	96	89.5	8.19338	7.79042	7.69211	5.95543	6.06902	6.02908	hsa-miR-4673	hsa-miR-4645-5p	hsa-miR-1226-5p	hsa-miR-548b-3p	hsa-miR-383-5p
ASCRP3011582	0.000164788	0.000390105	2.59238	up	hsa_circRNA_406083		25070500	chr20	-	13532533	13581264	intronic	ENST00000539805	TASP1	TCTCCCCTTACAAAATTGCCATGGCCTCTCATTGTTGGAATACTTATCATGTTTATAGTT	800.833	1205	10.9626	9.58832	803.5	833	766	1244	1196.5	1174.5	10.8957	10.8402	11.1519	9.6432	9.54313	9.57863	hsa-miR-6739-5p	hsa-miR-3916	hsa-miR-4668-5p	hsa-miR-6878-5p	hsa-miR-4739
ASCRP3011584	5.02904e-05	0.000154958	3.1873	up	hsa_circRNA_405498		25070500	chr16	-	81121205	81124712	exonic	ENST00000564477	GCSH	TCTCCCTGAAGTTGGGACAAAATTGAACAAACAAGGTTAAATCATTTCTTATATGAGCCA	77.1667	64.3333	7.25169	5.57935	88	80.5	63	70	63.5	59.5	7.4302	7.17712	7.14774	5.59404	5.5878	5.55621	hsa-miR-6754-5p	hsa-miR-6812-5p	hsa-miR-5572	hsa-miR-6855-5p	hsa-miR-3612
ASCRP3011594	2.447e-08	1.562e-06	34.6104	up	hsa_circRNA_403293		25242744	chr5	+	7414685	7414883	exonic	NM_020546	ADCY2	TCTCTCCCTGGGACCAGGAAGTTGAAGACCATGTGGCGTTTCTAATAACAGTTCCAACTG	1022	104.333	11.3035	6.1904	1078	1091	897	113	97	103	11.2732	11.2861	11.3513	6.23144	6.12522	6.21454	hsa-miR-3197	hsa-miR-6735-5p	hsa-miR-4685-5p	hsa-miR-589-3p	hsa-miR-1253
ASCRP3011604	0.000126894	0.000317957	2.47595	up	hsa_circRNA_100229	hsa_circ_0002039	circBase	chr1	+	52237741	52238395	exonic	NM_024586	OSBPL9	TCTCTTGTCGCAGGTTAGACTTGGAATGGATCTTACTAAGTTCTTCTGGATCTGCCTCAG	38.1667	27.5	5.84813	4.54014	34.5	45	35	38	22	22.5	5.76074	5.91814	5.8655	4.65647	4.39595	4.56801	hsa-miR-96-3p	hsa-miR-504-5p	hsa-miR-558	hsa-miR-138-2-3p	hsa-miR-7-5p
ASCRP3011613	5.4051e-07	6.239e-06	2.45131	up	hsa_circRNA_006946	hsa_circ_0006946	circBase	chr2	+	101521194	101554304	exonic	NM_002518	NPAS2	TCTGACAGTATCACGCCTCTCCTTGGGCATTTACCGGAAAAACTGCATAGAAAATCTAAT	386.833	559.5	9.7823	8.48875	392	444.5	324	572.5	554	552	9.7839	9.79403	9.76896	8.52083	8.44868	8.49673	hsa-miR-1468-5p	hsa-miR-499b-5p	hsa-miR-7113-5p	hsa-miR-4659a-3p	hsa-miR-4659b-3p
ASCRP3011619	1.46136e-06	1.2125e-05	5.07624	up	hsa_circRNA_407024		25070500	chr7	-	149246283	149250107	exonic	NR_027789	ZNF767P	TCTGATACCGCTTGCAGAAGGGAATTGAATAGATGTCTCCCTATTGTAGATCTCTGGCTT	299.5	198.333	9.39144	7.04768	303	327	268.5	195	203	197	9.35161	9.35161	9.47111	6.98074	7.08626	7.07605	hsa-miR-3978	hsa-miR-3198	hsa-miR-6728-3p	hsa-miR-4768-3p	hsa-miR-3127-3p
ASCRP3011653	0.0044304	0.00625443	2.05408	up	hsa_circRNA_077218	hsa_circ_0077218	circBase	chr6	-	84108085	84108235	exonic	NM_002395	ME1	TCTGGCTTGCCAACAATATAGTTTGGTGTTTCGGAAGCCAAGGTATCTTCTCTTAATGGA	32.6667	24.3333	5.50819	4.4697	36	35	27	29	22	22	5.84263	5.4447	5.23724	4.41861	4.49524	4.49524	hsa-miR-182-5p	hsa-miR-6778-5p	hsa-miR-1972	hsa-miR-335-3p	hsa-miR-6826-5p
ASCRP3011660	1.02388e-05	4.6424e-05	40.7252	up	hsa_circRNA_102005	hsa_circ_0042472	circBase	chr17	-	20921254	20931987	exonic	NM_015276	USP22	TCTGGTCTGTGAGATGTCCTCACTGTTTCAGGAGGCCAAGTCCTGTATCTGCCATGTCTG	809.833	65.1667	10.9166	5.56877	979	902	548.5	70	64	61.5	11.2015	10.9999	10.5484	5.5408	5.59404	5.57146	hsa-miR-216a-3p	hsa-miR-221-5p	hsa-miR-550a-5p	hsa-miR-614	hsa-miR-570-3p
ASCRP3011703	0.000493348	0.000941437	2.1672	up	hsa_circRNA_404601		25070500	chr1	+	162669971	162688935	sense overlapping	NM_006182	DDR2	TCTTGAGTTCTGCAAAAGCTCAGGTTAATCCAGGATTCTAACCATATGACTTTCCCACCC	32.8333	24.3333	5.58611	4.47028	33	38.5	27	30	21	22	5.69264	5.67156	5.39413	4.41861	4.42422	4.56801	hsa-miR-6878-5p	hsa-miR-6760-5p	hsa-miR-4644	hsa-miR-4685-5p	hsa-miR-1277-5p
ASCRP3011704	3.5944e-07	4.839e-06	117.224	up	hsa_circRNA_105052	hsa_circ_0092232	circBase	chrY	+	14821320	14821476	exonic	NM_004654	USP9Y	TCTTGATGGCCAGTCTCAGCATCTCTTCCAACAGAACCAGGATAACTACATAAAGAGACA	1565.33	44.3333	11.9373	5.06416	1799.5	1674	1222.5	46	43	44	12.1027	11.8233	11.8859	4.93324	5.11074	5.14851	hsa-miR-328-3p	hsa-miR-193b-3p	hsa-miR-485-5p	hsa-miR-96-5p	hsa-miR-889-5p
ASCRP3011706	0.00110991	0.00185861	3.1298	up	hsa_circRNA_000432	hsa_circ_0000432	circBase	chr12	+	102542007	102559661	exonic	NM_017915	PARPBP	TCTTGGAGAAATACCAAACCCAAGCACAGTGGAGAATTTACAGTCTCTCTCAGTGATGTT	601	682.167	10.4011	8.75501	620	783	400	713.5	671	662	10.3992	10.7387	10.0654	8.80967	8.71343	8.74193	hsa-miR-5695	hsa-miR-4490	hsa-miR-374b-3p	hsa-miR-576-5p	hsa-miR-452-5p
ASCRP3011714	9.28555e-05	0.00024835	2.5998	up	hsa_circRNA_102153	hsa_circ_0004273	circBase	chr17	-	60111147	60112969	exonic	NM_005121	MED13	TCTTTAGCTGCAGTAGAAGTTCTTGTTGTGAACACTTGTCCTGCTCCTTCACCTTTTTCT	94.6667	106.167	7.57807	6.19967	101	108	75	107	106	105.5	7.69936	7.60185	7.43298	6.12349	6.22341	6.25209	hsa-miR-141-5p	hsa-miR-519e-3p	hsa-miR-186-5p	hsa-miR-181b-3p	hsa-miR-26a-5p
ASCRP3011722	6.07548e-05	0.000180071	2.33594	up	hsa_circRNA_034869	hsa_circ_0034869	circBase	chr15	-	43102811	43164956	exonic	NM_173500	TTBK2	TCTTTGGATTATTTTACAAAACCAGACTACCAGTTGAGAAAGATTGGGGGTGGGGGCTTT	63.6667	71.8333	6.94816	5.72416	63	66	62	75.5	69	71	6.85293	6.91552	7.07605	5.72027	5.69148	5.76074	hsa-miR-4446-5p	hsa-miR-4772-3p	hsa-miR-6841-3p	hsa-miR-188-3p	hsa-miR-6830-3p
ASCRP3011725	0.000258609	0.000559131	2.5652	up	hsa_circRNA_104602	hsa_circ_0084131	circBase	chr8	-	42317413	42320608	exonic	NM_006749	SLC20A2	TCTTTTCCATCATGTACACAGGAGCACCAGTTGCTTCTTGGTTTATATCTCCACTGTTGT	34	21.6667	5.64013	4.28106	35	37	30	25	21	19	5.84263	5.58154	5.49621	4.34065	4.29545	4.20708	hsa-miR-214-3p	hsa-miR-195-5p	hsa-miR-16-5p	hsa-miR-15a-5p	hsa-miR-103a-3p
ASCRP3011729	1.1359e-07	2.943e-06	55.3315	up	hsa_circRNA_407279		25070500	chrX	+	37892786	37893261	exonic	NM_138780	SYTL5	TGAAAAAAGTGGAGGACAAGAGAATAAGTGTTTTCTGCATTCTCTCCCAGCGGATCTGAT	1706.17	110.5	12.059	6.26899	1788	1791.5	1539	114	108.5	109	12.0687	11.9385	12.1699	6.24972	6.26778	6.28946	hsa-miR-3921	hsa-miR-646	hsa-miR-4773	hsa-miR-4277	hsa-miR-892c-5p
ASCRP3011756	1.70844e-06	1.3448e-05	32.9719	up	hsa_circRNA_100993	hsa_circ_0002484	circBase	chr11	-	130130750	130131824	exonic	NM_014155	ZBTB44	TGAACAAGTCCAAGAGGACCTTCTGATTAGTCCACAGTCTTCCTCTATAGGACATTTCTG	582.5	54.3333	10.3664	5.32328	518.5	704	525	60	53	50	10.1344	10.4947	10.4702	5.30723	5.33877	5.32384	hsa-miR-619-3p	hsa-miR-373-3p	hsa-miR-520e	hsa-miR-520c-3p	hsa-miR-578
ASCRP3011778	1.46364e-05	6.0912e-05	2.9392	up	hsa_circRNA_401483		25242744	chr15	+	89801934	89817535	exonic	NM_018193	FANCI	TGAAGAATAGTTGACTAATCTCCTTCAGAATCAAGCAGTGAAAGGAAAAGTTGCTGGAGC	42	26.6667	6.11245	4.55703	42	47	37	34	24	22	6.13551	6.18757	6.01427	4.56293	4.61292	4.49524	hsa-miR-432-5p	hsa-miR-765	hsa-miR-3185	hsa-miR-183-5p	hsa-miR-4803
ASCRP3011827	2.41717e-06	1.7111e-05	28.5137	up	hsa_circRNA_102989	hsa_circ_0059342	circBase	chr20	-	3925823	3944671	exonic	NM_007219	RNF24	TGAATTTACATGAGTTCATCCATGAGCTCGGATTTCCCACATTACAACTTCAGGATGCCT	270	25	9.20043	4.36684	285	327	198	34	20	21	9.23833	9.34043	9.02251	4.46834	4.21357	4.41861	hsa-miR-548d-3p	hsa-miR-497-3p	hsa-miR-195-3p	hsa-miR-218-5p	hsa-miR-577
ASCRP3011836	0.00081616	0.00143687	2.7129	up	hsa_circRNA_100650	hsa_circ_0019230	circBase	chr10	+	96018556	96018907	exonic	NM_016341	PLCE1	TGACAATTGATGAAAACACCAGCGATCTTCAGCCTGACCTAGTGCTTGGAGCAGTAGTAG	38.3333	25.3333	5.97652	4.53668	44	39	32	25	24	27	6.21454	5.91814	5.79687	4.34065	4.61292	4.65647	hsa-miR-605-5p	hsa-miR-127-5p	hsa-miR-138-5p	hsa-miR-146a-3p	hsa-miR-153-3p
ASCRP3011851	4.76379e-05	0.000148707	4.55529	up	hsa_circRNA_101944	hsa_circ_0008605	circBase	chr17	-	2139785	2148013	exonic	NM_017575	SMG6	TGACCATCAATATGTTTGCAGTACACAACTCCCAGCTGAAAGCTGAACAAAAGGTTCATC	51.3333	21.1667	6.51635	4.32881	58	50	46	22.5	20	21	6.70348	6.31988	6.5257	4.27075	4.39595	4.31973	hsa-miR-30c-1-3p	hsa-miR-30c-2-3p	hsa-miR-17-3p	hsa-miR-613	hsa-miR-619-3p
ASCRP3011891	0.000277759	0.000590012	2.42935	up	hsa_circRNA_401514		25242744	chr16	+	2489749	2498979	exonic	NM_001761	CCNF	TGAGAATGATGGGCGAGATCGTCTCCGCCTTGGAAGGGAAGATTCGAGTGTCAGATCCTG	37	25.1667	5.84007	4.55951	34	41	36	25	26.5	24	5.76074	5.86137	5.89812	4.40732	4.74432	4.52688	hsa-miR-4438	hsa-miR-557	hsa-miR-6079	hsa-miR-1229-3p	hsa-miR-6811-5p
ASCRP3011893	3.941e-08	1.84e-06	177.576	up	hsa_circRNA_084903	hsa_circ_0084903	circBase	chr8	-	95511601	95550574	exonic	NM_015496	KIAA1429	TGAGACAAATTCTTAACTCTGACACAATTAGAGACATCTCCCCATACATTTCAATTAGAC	6394.67	118.833	13.8274	6.35515	6821	6774	5589	127	118	111.5	13.8873	13.7076	13.8873	6.40604	6.35922	6.30018	hsa-miR-4778-3p	hsa-miR-877-3p	hsa-miR-6881-3p	hsa-miR-5196-3p	hsa-miR-6809-3p
ASCRP3011901	2.6211e-07	4.153e-06	20.122	up	hsa_circRNA_001506	hsa_circ_0000981	circBase	chr2	-	20240809	20240905	intronic	ENST00000175091	LAPTM4A	TGAGAGGACATCTAGAGATTGTGCTAAGATTGCGTCGTGATGGTAGTCTCCCACTATTTT	316.333	45.8333	9.46627	5.13557	338.5	337	273.5	50	45	42.5	9.51515	9.38687	9.49679	5.04306	5.20501	5.15864	hsa-miR-517-5p	hsa-miR-550a-3p	hsa-miR-590-3p	hsa-miR-200c-5p	hsa-miR-651-5p
ASCRP3011905	0.000685727	0.00123549	6.75918	up	hsa_circRNA_405092		25070500	chr12	+	123052807	123061576	exonic	NM_014708	KNTC1	TGAGATCTACAGTCTAAGAATTATTGACCTGATTGATAGAGAACAGTGGCAGTTCTTGGA	84.5	27.6667	7.34506	4.58821	59.5	110	84	36	23	24	6.77274	7.64183	7.62061	4.61292	4.49524	4.65647	hsa-miR-6868-3p	hsa-miR-1248	hsa-miR-1537-5p	hsa-miR-450b-5p	hsa-miR-4662b
ASCRP3011931	0.000619281	0.00113204	3.38993	up	hsa_circRNA_000966	hsa_circ_0000966	circBase	chr19	-	58724362	58724446	antisense	NM_016324	ZNF274	TGAGTCCTCTGATGTCTGATGAGGTGTGAGCTCTGGGTGAAGGCCTTTCCACATTTGTTG	50.6667	32.3333	6.49777	4.73651	48	63	41	42	28	27	6.39323	6.8472	6.25288	4.75771	4.75771	4.69411	hsa-miR-1343-5p	hsa-miR-181d-3p	hsa-miR-4655-5p	hsa-miR-6847-5p	hsa-miR-342-3p
ASCRP3011964	9.36819e-06	4.3515e-05	9.1443	up	hsa_circRNA_103623	hsa_circ_0003381	circBase	chr4	+	39757276	39776553	exonic	NM_005339	UBE2K	TGATCCACAGGATGCTGTAGTAGCAAATCAGGTCCGGTTTATCACTAAAATATGGCATCC	149.167	45	8.34023	5.14736	172	147.5	128	48	43	44	8.53094	8.16685	8.32292	5.06837	5.20501	5.16871	hsa-miR-1301-3p	hsa-miR-22-3p	hsa-miR-149-5p	hsa-miR-616-3p	hsa-miR-106a-3p
ASCRP3011965	0.00050106	0.000951766	2.25539	up	hsa_circRNA_104633	hsa_circ_0084606	circBase	chr8	-	62531536	62566219	exonic	NM_004318	ASPH	TGATCCAGAACAAAAAGCAAAAGGACTTAAAGAGAGATCTACTTCAGAGCCAGCAGTCCC	34.3333	26.1667	5.68234	4.50896	31	41	31	35.5	21	22	5.51999	5.86137	5.66566	4.56293	4.39595	4.56801	hsa-miR-22-5p	hsa-miR-24-3p	hsa-miR-423-3p	hsa-miR-452-3p	hsa-miR-653-3p
ASCRP3011981	4.1829e-07	5.171e-06	227.297	up	hsa_circRNA_104650	hsa_circ_0006896	circBase	chr8	-	95549330	95550574	exonic	NM_015496	KIAA1429	TGATGAGAATACTTCCATCATCTTTAGACCTAACTCAAAGAGAGACATCTCCCCATACAT	3507.5	43.6667	12.9001	5.07167	2845	4211	3466.5	51	42	38	12.6582	12.9618	13.0803	5.05758	5.11074	5.04671	hsa-miR-601	hsa-miR-653-5p	hsa-miR-630	hsa-miR-335-3p
ASCRP3011995	0.000517934	0.000976465	2.14439	up	hsa_circRNA_000285	hsa_circ_0000285	circBase	chr11	+	33362513	33363232	exonic	NM_005734	HIPK3	TGATGCTTTTCAGCAGACATTGATTATCTGTCCCCCAGCTATTCAAGTGTAAAGTCCTGT	70.6667	92.1667	7.09218	5.99161	76.5	72.5	63	89.5	94	93	7.23732	7.00247	7.03676	5.83423	6.05733	6.08328	hsa-miR-5683	hsa-miR-654-3p	hsa-miR-582-3p	hsa-miR-4648	hsa-miR-4288
ASCRP3012012	1.81007e-05	7.1507e-05	3.76375	up	hsa_circRNA_100779	hsa_circ_0003119	circBase	chr11	+	32611092	32617593	exonic	NM_006360	EIF3M	TGATTCACTTGGTTAGAAAATGGATTTCTGACTGGAATCTCACCACTGAAAAAAAGCACA	46.8333	24.5	6.33042	4.41825	47	51	42.5	32	20.5	21	6.33708	6.22984	6.42436	4.51641	4.31973	4.41861	hsa-miR-586	hsa-miR-99a-3p	hsa-miR-497-5p	hsa-miR-499a-5p	hsa-miR-30a-3p
ASCRP3012040	0.00243361	0.00365416	2.23547	up	hsa_circRNA_100913	hsa_circ_0002884	circBase	chr11	-	85692171	85707972	exonic	NM_007166	PICALM	TGCAACAATGCACATCAAAGCTGCCCAATGATCTGCTTGATTTGCAGCAGCCAACTTTTC	32	22.5	5.46951	4.30893	32	37	27	29.5	19	19	5.51999	5.70652	5.18201	4.34065	4.16752	4.41861	hsa-miR-656-5p	hsa-miR-361-3p	hsa-miR-421	hsa-miR-563	hsa-miR-380-5p
ASCRP3012048	6.48e-09	9.72e-07	75.3462	up	hsa_circRNA_103665	hsa_circ_0070033	circBase	chr4	-	77045801	77065626	exonic	NM_017426	NUP54	TGCACAATACAAGAGGAAACTCATGGATCTTTCCCATAGAACTTTACAGGTGGGTTTGGA	789.667	32	10.9257	4.69022	825	878	666	39	28	29	10.9468	10.9242	10.9061	4.65647	4.65647	4.75771	hsa-miR-624-5p	hsa-miR-150-5p	hsa-miR-770-5p	hsa-miR-653-5p	hsa-miR-29b-1-5p
ASCRP3012054	0.000696911	0.00125307	2.29226	up	hsa_circRNA_023928	hsa_circ_0023928	circBase	chr11	-	85711685	85742653	exonic	NM_007166	PICALM	TGCACCAGCCATTGACATATTTTCTACCCCTAGTTCTTCTAACAGACTTAATTCAGTGCA	36	29.3333	5.77707	4.5803	37	41	30	36	27	25	5.92903	5.86137	5.5408	4.51641	4.65647	4.56801	hsa-miR-4677-5p	hsa-miR-33b-5p	hsa-miR-6514-3p	hsa-miR-1244	hsa-miR-891b
ASCRP3012057	0.000363289	0.000728737	5.41389	up	hsa_circRNA_006952	hsa_circ_0006952	circBase	chr18	+	48581150	48593557	exonic	NM_005359	SMAD4	TGCACCTGGAGATGCTGTTCATAAGATCTACCCAAGTGCATATATAAAGCTCCATCAAGT	60	21.5	6.79048	4.35381	76	57	47	25.5	18	21	7.2006	6.61671	6.55412	4.27075	4.29545	4.49524	hsa-miR-6756-5p	hsa-miR-512-3p	hsa-miR-4715-5p	hsa-miR-4656	hsa-miR-889-5p
ASCRP3012060	0.000141043	0.000344101	3.86984	up	hsa_circRNA_402290		25242744	chr2	-	64126607	64139559	exonic	NM_016516	VPS54	TGCACGAAGCTATATTTGATCTCCTTCCAGAAGAACAAACACAGGACTACCATGATCACA	77.6667	52.8333	7.23372	5.28144	68	91.5	73.5	65.5	46	47	6.97932	7.35177	7.37006	5.38265	5.22444	5.23724	hsa-miR-3671	hsa-miR-708-5p	hsa-miR-153-5p	hsa-miR-1910-3p	hsa-miR-6735-5p
ASCRP3012138	3.7462e-07	4.982e-06	5.75532	up	hsa_circRNA_104893	hsa_circ_0008792	circBase	chr9	+	118969734	119033695	exonic	NM_002581	PAPPA	TGCCGACAAGAAGTCTCCTTCAATTGTATTGAGCCTACTTGGATGTTAATGAGCTGAAGA	73.1667	27.6667	7.15058	4.62568	77.5	78	64	34	25	24	7.21968	7.11603	7.11603	4.58814	4.65647	4.63244	hsa-miR-199b-5p	hsa-miR-505-3p	hsa-miR-199a-5p	hsa-miR-766-5p	hsa-miR-764
ASCRP3012149	0.000204113	0.000459884	2.30445	up	hsa_circRNA_406019		25070500	chr2	+	202013725	202019130	sense overlapping	NM_003879	CFLAR	TGCCTGGCTTATTCTCTCCATTTTCAAGAAGAACCAGTGAAGAAATCCATTCAGGAATCA	49.6667	50.3333	6.45462	5.25019	50	58	41	53.5	50.5	47	6.42575	6.61671	6.32138	5.18862	5.30571	5.25624	hsa-miR-6805-3p	hsa-miR-5584-5p	hsa-miR-1914-5p	hsa-miR-6856-5p	hsa-miR-3929
ASCRP3012184	2.4292e-07	3.993e-06	116.487	up	hsa_circRNA_047903	hsa_circ_0047903	circBase	chr18	+	61151654	61172318	exonic	NM_002639	SERPINB5	TGCTATTGACAATAAAATATTATTGAACTACAGCCCGCAATGGATGCCCTGCAACTAGCA	1219.33	28.3333	11.5265	4.6625	1226	1473	959	40	23	22	11.4045	11.6832	11.4919	4.76657	4.61292	4.608	hsa-miR-4709-3p	hsa-miR-185-5p	hsa-miR-892c-5p	hsa-miR-3662	hsa-miR-6831-5p
ASCRP3012195	0.000508423	0.000962807	2.02274	up	hsa_circRNA_103967	hsa_circ_0074229	circBase	chr5	+	138994170	139003046	exonic	NM_003339	UBE2D2	TGCTCGGATCTACAAAACAGATAGAGAAAATGTTCCATTGGCAAGCTACAATAATGGGGC	34	31.3333	5.78541	4.7691	32	40	30	36	27	31	5.65257	5.9418	5.76185	4.69411	4.74432	4.86886	hsa-miR-512-3p	hsa-miR-215-3p	hsa-miR-105-5p	hsa-miR-377-3p	hsa-miR-876-3p
ASCRP3012232	2.69152e-06	1.8287e-05	8.80711	up	hsa_circRNA_406475		25070500	chr4	-	48597719	48597913	intronic	ENST00000264319	FRYL	TGCTGTTGATGTTATGATCTCACTATGACTAGATCTTTTTCCCTGTGAGTATCTTTGCTT	93.3333	23.5	7.56806	4.42939	102	98	80	28	21	21.5	7.69936	7.47075	7.53407	4.34065	4.47376	4.47376	hsa-miR-5692c	hsa-miR-5692b	hsa-miR-4760-3p	hsa-miR-26a-2-3p	hsa-miR-921
ASCRP3012233	8.67422e-06	4.1069e-05	69.7398	up	hsa_circRNA_105025	hsa_circ_0091382	circBase	chrX	+	117718697	117724265	exonic	NM_144658	DOCK11	TGCTGTTGTCTCGCATCACAACCAAAATCCAGAGTTCTATGATGAGACCCATTTTCAAAG	1102	47.8333	11.3295	5.20555	1525	1074	707	47	47	49.5	11.7108	11.2395	11.038	5.06837	5.22444	5.32384	hsa-miR-329-5p	hsa-miR-182-5p	hsa-miR-1185-2-3p	hsa-miR-1185-1-3p	hsa-miR-22-3p
ASCRP3012279	3.68103e-06	2.2409e-05	12.8459	up	hsa_circRNA_404246		25242744	chr9	+	114293154	114296633	exonic	NM_133464	ZNF483	TGGAAGAAGTCTCAAAAAGCTCCCGACTAGATCCAGTCTCTCAAGATTCTACTGTTTCCC	191.333	44.6667	8.78852	5.10529	220.5	200	153.5	48.5	43	42.5	8.95967	8.74052	8.66538	5.00238	5.13146	5.18201	hsa-miR-6881-3p	hsa-miR-6875-3p	hsa-miR-4778-3p	hsa-miR-4279	hsa-miR-4738-3p
ASCRP3012299	1.3417e-07	3.129e-06	25.022	up	hsa_circRNA_104094	hsa_circ_0076054	circBase	chr6	+	34789429	34789732	exonic	NM_017754	UHRF1BP1	TGGACAAAGTTGAAGACACACCCTATTTGCTTGGTTCACTAAGAATCTTTCCCCAGACAA	260.667	24.6667	9.16723	4.5221	283	280	219	28.5	22.5	23	9.23095	9.10255	9.16818	4.48454	4.47376	4.608	hsa-miR-877-3p	hsa-miR-654-5p	hsa-miR-486-3p	hsa-miR-770-5p	hsa-miR-148a-3p
ASCRP3012343	1.03262e-05	4.6772e-05	13.4089	up	hsa_circRNA_102429	hsa_circ_0048807	circBase	chr19	-	6007022	6010262	exonic	NM_000635	RFX2	TGGAGATTCTCATCCCCGACGTGCTGAGGCCGGTCCCCAGTACCGGCCAGCCCAGAAGAC	157.333	30.1667	8.43421	4.68909	173.5	161.5	137	31.5	30	29	8.57164	8.29026	8.44074	4.48454	4.85647	4.72626	hsa-miR-30c-2-3p	hsa-miR-877-5p	hsa-miR-504-3p	hsa-miR-30c-1-3p	hsa-miR-512-3p
ASCRP3012386	6.70585e-05	0.000194656	14.444	up	hsa_circRNA_102061	hsa_circ_0043438	circBase	chr17	-	37583953	37584043	exonic	NM_004774	MED1	TGGATGACAAGACTGCATCTCCCATCATTTTGCATGAGAATAATGGTCATTTAATGAACC	2116.17	510.333	12.2164	8.36401	1579	2562.5	2207	513.5	522.5	495	11.7757	12.3688	12.5047	8.35888	8.38123	8.35191	hsa-miR-30c-2-3p	hsa-miR-1468-3p	hsa-miR-30c-1-3p	hsa-miR-30b-3p	hsa-miR-298
ASCRP3012402	1.9129e-07	3.682e-06	130.158	up	hsa_circRNA_102020	hsa_circ_0042823	circBase	chr17	-	28011580	28022541	exonic	NM_033389	SSH2	TGGATTTCTCCTCTAATGACAGGCGATCTCCAACAGCATCTCCAAGCAATGTTCATTTTA	3411.5	80.8333	12.8714	5.84725	3762.5	3557	2915	84	80	78.5	13.0105	12.6979	12.9057	5.80872	5.87167	5.86137	hsa-miR-200c-5p	hsa-miR-510-3p	hsa-miR-539-5p	hsa-miR-497-3p	hsa-miR-302b-3p
ASCRP3012403	5.8819e-07	6.586e-06	162.882	up	hsa_circRNA_091726	hsa_circ_0091726	circBase	chrX	+	151999510	152037907	exonic	NM_015922	NSDHL	TGGATTTCTTGAAGCAGGCAGCTTCATATTATACCGATTTGTTCTCTGTCCGCCGAGCTG	2019.83	35	12.2229	4.87526	2521	2292	1246.5	40	32	33	12.4131	12.2751	11.9805	4.82712	4.91343	4.88523	hsa-miR-500b-3p	hsa-miR-3130-5p	hsa-miR-6824-5p	hsa-miR-613	hsa-miR-4764-5p
ASCRP3012427	0.000259269	0.000560005	9.56216	up	hsa_circRNA_105007	hsa_circ_0091024	circBase	chrX	+	70641158	70644088	exonic	NM_004606	TAF1	TGGCCAACAGTGTTAAGTATAATGGGCCAAAACACTCATTGACTCAGATCTCTCAATCCA	94.6667	25	7.54104	4.28371	72	125	87	38	19	18	7.10209	7.86245	7.65859	4.56293	4.16752	4.12067	hsa-miR-198	hsa-miR-409-3p	hsa-miR-432-5p	hsa-miR-203a-3p	hsa-miR-610
ASCRP3012439	0.000282498	0.000597247	2.95724	up	hsa_circRNA_100986	hsa_circ_0002083	circBase	chr11	-	128350085	128360471	exonic	NM_005238	ETS1	TGGCTACACAGATATGGAATGTGCAGATGTCCCACTATTAACTCCAAGCAGCAAAGAAAT	38.3333	22.6667	5.89985	4.3356	39	44	32	27	19	22	5.92903	6.00868	5.76185	4.38448	4.12709	4.49524	hsa-miR-432-5p	hsa-miR-136-5p	hsa-miR-544a	hsa-miR-612	hsa-miR-214-3p
ASCRP3012454	4.02703e-06	2.3788e-05	17.1815	up	hsa_circRNA_405208		25070500	chr14	+	37775604	37794060	intronic	ENST00000555870	MIPOL1	TGGCTTTCATGCCATTGAAACAAATTAATCGACCATGTTCCAGAGGAATCTAACAGTCCA	154.833	23.3333	8.42707	4.32428	155	187	122.5	31	18	21	8.34361	8.62864	8.30896	4.34065	4.21357	4.41861	hsa-miR-3121-3p	hsa-miR-3145-3p	hsa-miR-1468-3p	hsa-miR-95-5p	hsa-miR-3662
ASCRP3012456	0.000141818	0.00034484	2.23715	up	hsa_circRNA_037680	hsa_circ_0037680	circBase	chr16	-	3843386	3901010	exonic	NM_004380	CREBBP	TGGGAAAGCCTGCCAAGATTTTGGATCATTGTTTGACTTGGAAAATGATCTTCCTGATGA	39.1667	36.3333	6.01028	4.84861	37	45	35.5	48	29	32	5.8819	6.13466	6.01427	4.88523	4.77538	4.88523	hsa-miR-6882-3p	hsa-miR-6766-5p	hsa-miR-18a-3p	hsa-miR-6756-5p	hsa-miR-485-5p
ASCRP3012468	0.000341237	0.000694023	2.64162	up	hsa_circRNA_104059	hsa_circ_0075636	circBase	chr6	-	11192577	11193925	exonic	NM_006403	NEDD9	TGGGAGAGATAAAACCTCAAGGGGTGTATGACATCCCGCCTACAAAAGGGGTGATAACCC	46.5	38.5	6.33323	4.9318	52.5	47	40	50.5	32	33	6.55923	6.18757	6.25288	5.01359	4.85647	4.92535	hsa-miR-489-5p	hsa-miR-432-3p	hsa-miR-188-5p	hsa-miR-144-5p	hsa-miR-485-3p
ASCRP3012489	7.9659e-07	7.982e-06	4.15719	up	hsa_circRNA_405311		25070500	chr15	+	38656908	38666209	intergenic			TGGGGACATGCTGAGCAACCTTAGTTACCTTTGTCTCCCAAGAAATTGTCTGATTTAGAA	96.3333	67	7.64187	5.58626	96	106	87	77	61	63	7.64304	7.60185	7.68073	5.63332	5.52522	5.60025	hsa-miR-627-3p	hsa-miR-5189-3p	hsa-miR-6739-3p	hsa-miR-4753-3p	hsa-miR-4662a-5p
ASCRP3012507	5.7232e-06	3.0301e-05	4.31395	up	hsa_circRNA_041939	hsa_circ_0041939	circBase	chr17	-	7491497	7491864	exonic	NM_006942	SOX15	TGGTAGTATTAAACAGTTTTGTATTATTCCTCTTCCCACTGCAAACTGGAAGCCCCCTCA	294	227	9.34625	7.23724	315.5	307	259.5	230.5	223.5	227	9.41003	9.21586	9.41286	7.24249	7.21726	7.25198	hsa-miR-149-3p	hsa-miR-4728-5p	hsa-miR-6785-5p	hsa-miR-296-3p	hsa-miR-6778-5p
ASCRP3012541	0.000717941	0.00128457	2.67702	up	hsa_circRNA_000527	hsa_circ_0000527	circBase	chr14	-	24610097	24616430	sense overlapping	NM_002818	PSME2	TGGTTACTACCATGCCAATGCAGCTGTGAACGATCAGAGCTGGACCAGTCCGGTACGCTC	37.1667	23.8333	5.88148	4.46086	39	36.5	36	30	22	19.5	5.92903	5.61627	6.09915	4.41861	4.56801	4.39595	hsa-miR-6756-5p	hsa-miR-4728-5p	hsa-miR-3192-5p	hsa-miR-6734-3p	hsa-miR-4739
ASCRP3012596	4.27579e-05	0.000136682	14.7304	up	hsa_circRNA_103706	hsa_circ_0002782	circBase	chr4	-	103225473	103236987	exonic	NM_022154	SLC39A8	TGTCAGTGTGGTATCTCTACAGTGTTTAACTGCTGAAGAGATCTTTTCCCTTCATGGCTT	159.667	24	8.40995	4.52923	198	163	118	26.5	23.5	22	8.77194	8.28565	8.17228	4.36711	4.63244	4.58814	hsa-miR-374a-3p	hsa-miR-888-3p	hsa-miR-2113	hsa-miR-551b-5p	hsa-miR-432-5p
ASCRP3012609	5.17946e-05	0.000159081	3.62719	up	hsa_circRNA_105009	hsa_circ_0091072	circBase	chrX	+	72797242	72804408	exonic	NM_001039840	CHIC1	TGTCTCAACAAAAGAGTTTGGCTTGAGCAACAAGTTTGATACTGAATTTCCCTCCGTTCT	44.6667	24	6.24667	4.38782	44	50	40	33	19.5	19.5	6.21454	6.31988	6.20561	4.56293	4.36127	4.23926	hsa-miR-23b-3p	hsa-miR-23a-3p	hsa-miR-15a-3p	hsa-miR-195-5p	hsa-miR-648
ASCRP3012610	0.000973573	0.00166589	2.69937	up	hsa_circRNA_100087	hsa_circ_0010497	circBase	chr1	-	21415630	21415706	exonic	NM_001198801	EIF4G3	TGTCTCAGCAGTCTACAGCACGAATTCCTAGAGGACCTGTGCAACAACCTCTTGAGGATC	40.6667	27.6667	6.05025	4.61763	46	42.5	33.5	32	26	25	6.33708	5.97944	5.83423	4.50056	4.74432	4.608	hsa-miR-93-3p	hsa-miR-10b-3p	hsa-miR-885-3p	hsa-miR-1296-3p
ASCRP3012624	5.54943e-05	0.000167697	4.21088	up	hsa_circRNA_102886	hsa_circ_0008928	circBase	chr2	-	200213423	200298237	exonic	NM_015265	SATB2	TGTCTTTGCAAGAGTGGCATTCAACCGCACACAGGTTTGATGATTCCTGTCTTTTGTGTC	47.6667	22.3333	6.42034	4.34622	48	53	42	25.5	21	20.5	6.47254	6.46711	6.32138	4.14068	4.42422	4.47376	hsa-miR-30c-1-3p	hsa-miR-185-5p	hsa-miR-301a-5p	hsa-miR-665	hsa-miR-330-5p
ASCRP3012698	0.000183503	0.00042278	2.00563	up	hsa_circRNA_405556		25070500	chr17	-	26958945	26959066	intronic	ENST00000389003	KIAA0100	TGTTATGCTCTCTTGTAAGGCACTGATGTCCCTGCTGACATCTTCACTTTATTCTGCTTC	37.1667	34.3333	5.84931	4.84525	36	43	32.5	41	32	30	5.92903	5.91814	5.70075	4.82712	4.86886	4.83977	hsa-miR-2392	hsa-miR-4517	hsa-miR-3925-5p	hsa-miR-5187-5p	hsa-miR-6873-5p
ASCRP3012700	0.000207642	0.000466397	8.70368	up	hsa_circRNA_404268		25242744	chr9	-	127818154	127828337	exonic	NM_173690	SCAI	TGTTCAATGGGTTAAGTATCAGAGGTTCTGGTGATAGCAGTCATTCACAATCTCAAGGGG	107.333	26.3333	7.73729	4.61566	137	111	74	31	25	23	8.16685	7.6892	7.35582	4.55272	4.72626	4.56801	hsa-miR-30d-3p	hsa-miR-30e-3p	hsa-miR-30a-3p	hsa-miR-892c-3p	hsa-miR-4760-5p
ASCRP3012710	8.58354e-05	0.000234578	15.8045	up	hsa_circRNA_102050	hsa_circ_0043280	circBase	chr17	+	35797838	35804870	exonic	NM_001488	TADA2A	TGTTGAAGATGACTCGGACATTTTACATGACTTCAGATTTTCCTGTCCTTGATCCCAGCT	215.5	36.6667	8.84962	4.86736	170	320	156.5	50	30	30	8.50172	9.31508	8.73206	4.95278	4.79283	4.85647	hsa-miR-103a-2-5p	hsa-miR-455-3p	hsa-miR-452-3p	hsa-miR-302c-3p	hsa-miR-520d-3p
ASCRP3012754	0.00322509	0.0046995	2.29517	up	hsa_circRNA_051036	hsa_circ_0051036	circBase	chr19	-	40325092	40331427	exonic	NM_001436	FBL	TGTTTTTCTATTAAAAGACTCATCCGTCTCCCAGATTCAGTCCCCGTGGGGGTGGCTTTG	817.5	1351.33	10.9538	9.75523	673	961	818.5	1305	1398	1351	10.5814	11.0943	11.1858	9.70212	9.7839	9.77967	hsa-miR-5193	hsa-miR-6792-3p	hsa-miR-6829-3p	hsa-miR-877-3p	hsa-miR-6881-3p
ASCRP3012756	5.51191e-05	0.00016707	19.0045	up	hsa_circRNA_404699		25070500	chr1	-	245977643	246027191	sense overlapping	NM_022743	SMYD3	TTAAAAAACTGAGCTCTATCTGTCCTGATTCCTGGTGCTGCTTCAGCAGGATGCTGATAT	322	47	9.43991	5.19164	427	331	208	50	46	45	9.87698	9.36735	9.0754	5.1519	5.21476	5.20827	hsa-miR-3916	hsa-miR-4739	hsa-miR-5787	hsa-miR-6855-5p	hsa-miR-6878-5p
ASCRP3012757	0.00138491	0.00223223	2.10955	up	hsa_circRNA_000501	hsa_circ_0000501	circBase	chr13	+	103504467	103528264	sense overlapping	NM_000123	ERCC5	TTAAAAAATATATATTAGCATTTGGTTAAACCAAGCACTTAAAGGAGTCCGGGATCGCCA	33.3333	27.8333	5.58042	4.50348	29	39	32	43	20	20.5	5.4557	5.70652	5.57903	4.7308	4.42422	4.35541	hsa-miR-1277-5p	hsa-miR-4739	hsa-miR-3145-3p	hsa-miR-3171	hsa-miR-3121-3p
ASCRP3012759	0.000108637	0.000280971	2.04901	up	hsa_circRNA_401691		25242744	chr17	-	3916742	3936296	exonic	NM_015113	ZZEF1	TTAAAAGCCATCCACTTACTTCTGAGGATTGTGCGATGCTGCGGCCACAGCCGGGTGGGC	41.6667	43	6.1197	5.08477	42	45	38	51	38	40	6.01984	6.18757	6.15167	5.16536	5.00987	5.07908	hsa-miR-4685-5p	hsa-miR-6856-3p	hsa-miR-6895-5p	hsa-miR-877-3p	hsa-miR-3977
ASCRP3012760	1.76149e-05	6.9965e-05	2.40898	up	hsa_circRNA_011299	hsa_circ_0011299	circBase	chr1	+	32050751	32053287	exonic	NM_022164	TINAGL1	TTAAAATAAAACCAAAGTATTGATAAGGTGGTGTCTGACCACTGCTACCCCTTCTCGGGC	39.3333	31.5	6.02012	4.7517	39	44	35	39.5	27	28	5.97658	6.03459	6.04919	4.80579	4.79283	4.65647	hsa-miR-4433a-3p	hsa-miR-4745-5p	hsa-miR-6840-3p	hsa-miR-762	hsa-miR-5787
ASCRP3012761	3.87462e-05	0.000126813	13.7682	up	hsa_circRNA_000170	hsa_circ_0000170	circBase	chr1	+	198703490	198704278	sense overlapping	NM_002838	PTPRC	TTAAAATGTAGAACAAGTGTGCAGAATACTGGCCGATGATTTGGGAACAGAAAGCCACAG	151.333	29	8.3692	4.58593	137	196	121	42	24	21	8.13769	8.6986	8.27132	4.72626	4.61292	4.41861	hsa-miR-3974	hsa-miR-590-3p	hsa-miR-4477a	hsa-miR-4775	hsa-miR-4503
ASCRP3012767	1.79068e-06	1.3886e-05	141.829	up	hsa_circRNA_043553	hsa_circ_0043553	circBase	chr17	+	38612700	38613982	exonic	NM_001552	IGFBP4	TTAACAAAACAGAACAAAACCAAAAAATGTCCAGATGATGTCACCCAGCTCTGGATGGGC	1584.33	34.1667	11.959	4.811	1878	1613	1262	36	31	35.5	12.1359	11.7531	11.988	4.56293	4.91343	4.95666	hsa-miR-4739	hsa-miR-1249-5p	hsa-miR-4533	hsa-miR-6876-5p	hsa-miR-6511a-5p
ASCRP3012779	7.91491e-06	3.8482e-05	33.5945	up	hsa_circRNA_104903	hsa_circ_0088353	circBase	chr9	-	124736287	124752049	exonic	NM_001139442	TTLL11	TTAAGAAGAAAAGAGAGAATCAGTTCAAATGGTGAAAGACGATGACCCCTCCTGGAAGCC	452.833	36.3333	9.96344	4.89329	576.5	453	329	40	34.5	34.5	10.2954	9.80824	9.78663	4.80579	4.91741	4.95666	hsa-miR-23b-5p	hsa-miR-518c-5p	hsa-miR-193a-5p	hsa-miR-516b-5p	hsa-miR-7-5p
ASCRP3012787	2.88415e-05	0.000100385	10.5457	up	hsa_circRNA_004665	hsa_circ_0004665	circBase	chr2	-	15644268	15679480	exonic	NM_015909	NBAS	TTAAGGATGTTAAGTGTCAAGTTTTACAGTCGCCAGGGACAAGAACAGTTCCGAAAGACC	112.5	23.3333	7.86645	4.46787	131	122.5	84	24	23	23	8.08708	7.87556	7.63671	4.29545	4.61292	4.49524	hsa-miR-6874-3p	hsa-miR-24-2-5p	hsa-miR-4655-5p	hsa-miR-4764-3p	hsa-miR-148a-5p
ASCRP3012788	0.000354589	0.000717184	2.15697	up	hsa_circRNA_005372	hsa_circ_0005372	circBase	chr3	+	141272698	141278837	exonic	NM_006506	RASA2	TTAAGGTTCCTGTGAACGTATTAAGAACTGATTCCTCTCATCAAGCCTGCATCAAGGCAT	34.3333	27.5	5.69869	4.58969	37	35	31	33	25.5	24	5.8819	5.54853	5.66566	4.58814	4.61292	4.56801	hsa-miR-548g-3p	hsa-miR-365b-5p	hsa-miR-365a-5p	hsa-miR-216a-5p	hsa-miR-873-5p
ASCRP3012790	3.2796e-06	2.0771e-05	14.2861	up	hsa_circRNA_068067	hsa_circ_0068067	circBase	chr3	-	178735010	178743013	exonic	NM_152240	ZMAT3	TTAATAAAACGGTTTCTGAGTCTTGTCTGAAAAGTCCTTACTTCAATCCCCGCTCTCGGC	232.167	45.5	8.99936	5.16282	269.5	260.5	166.5	51	42	43.5	9.15263	9.04021	8.80524	5.12114	5.18532	5.18201	hsa-miR-4698	hsa-miR-3916	hsa-miR-548f-5p	hsa-miR-548aj-5p	hsa-miR-548g-5p
ASCRP3012799	3.05642e-06	1.9897e-05	86.2858	up	hsa_circRNA_070982	hsa_circ_0070982	circBase	chr4	-	139978870	140060651	exonic	uc003ihp.1	ELF2	TTAATATTTGGTTCCAAAGAACTACTGGTTCAGATTTTAGCTCTTCCCAAGTTGTGAAAA	967	30.6667	11.1341	4.703	1206	1058	637	35	28	29	11.3897	11.2015	10.8109	4.65647	4.72626	4.72626	hsa-miR-1277-5p	hsa-miR-558	hsa-miR-1264	hsa-miR-3692-5p	hsa-miR-4774-5p
ASCRP3012816	3.43844e-05	0.000114938	14.8444	up	hsa_circRNA_054130	hsa_circ_0054130	circBase	chr2	+	38201182	38231359	exonic	NM_144713	RMDN2	TTACCAAAGAGGTATATTACAGCTAATACTGACACAGAAGAACAGAGTTTTCCAGTCCCT	150.833	23	8.32781	4.43597	177.5	169.5	105.5	27	22	20	8.62651	8.35007	8.00686	4.38448	4.56801	4.35541	hsa-miR-548o-3p	hsa-miR-627-3p	hsa-miR-3912-5p	hsa-miR-5003-3p	hsa-miR-9-3p
ASCRP3012823	0.000602627	0.00110482	2.20925	up	hsa_circRNA_086411	hsa_circ_0086411	circBase	chr9	+	15874529	15920420	exonic	NM_173550	CCDC171	TTACGTGAAAATGCAAGTTTACAATCAGTCAGAGATCAGATCTCGCTGTCATGGTCTGCG	34	26.3333	5.60759	4.46403	31	40	31	37	22	20	5.51999	5.80657	5.49621	4.56293	4.47376	4.35541	hsa-miR-4799-3p	hsa-miR-1249-3p	hsa-miR-4501	hsa-miR-4780	hsa-miR-4495
ASCRP3012824	1.25851e-06	1.0831e-05	10.3436	up	hsa_circRNA_102159	hsa_circ_0004006	circBase	chr17	+	61271351	61278318	exonic	NM_025185	TANC2	TTACTAGTCCAACCTCTACCCTTGAAAGCAGAGATAGTGGCATCATTGGTGATGCTGAAC	258	76.3333	9.16282	5.79216	297	264	213	81	75	73	9.29857	9.05362	9.13627	5.79579	5.80011	5.78056	hsa-miR-34b-5p	hsa-miR-628-3p	hsa-miR-449c-5p	hsa-miR-34c-5p	hsa-miR-519e-5p
ASCRP3012826	4.8334e-07	5.718e-06	21.9981	up	hsa_circRNA_008323	hsa_circ_0008323	circBase	chr22	+	31947382	31971378	sense overlapping	NM_014775	SFI1	TTACTCACTGGAAACACTCCCAGTGATCTTTCCCCTGTCTGTATTCCCAAAGTATGAGAA	761.167	125	10.864	6.40465	839	808	636.5	125	127	123	10.9999	10.7851	10.8069	6.34376	6.44865	6.42155	hsa-miR-7851-3p	hsa-miR-1285-3p	hsa-miR-3192-5p	hsa-miR-4739	hsa-miR-6778-5p
ASCRP3012858	4.14878e-05	0.00013389	13.5365	up	hsa_circRNA_033198	hsa_circ_0033198	circBase	chr14	+	101372434	101373305	exonic	NR_024149	MEG8	TTAGTGACTTGCTCTTGGCTTGGTCAAGTCAGTGTTCAAACTATCTCCTGCTCTTTCAAG	184.333	37.3333	8.68125	4.92247	236	180	137	39	37	36	9.04477	8.5254	8.47358	4.79283	4.9797	4.99486	hsa-miR-3691-3p	hsa-miR-4323	hsa-miR-6852-3p	hsa-miR-6165	hsa-miR-4766-5p
ASCRP3012880	0.000842204	0.0014744	2.34649	up	hsa_circRNA_042691	hsa_circ_0042691	circBase	chr17	-	27041298	27044443	exonic	NM_001256276	RAB34	TTATGCATTAAAATTTCTTTGTTACGAGCACTTCGTCTCCGAGACCGCGGACTCCCGTAG	37.3333	28.8333	5.87265	4.64214	39	37	36	29.5	29	28	5.8819	5.75185	5.9842	4.40732	4.79283	4.72626	hsa-miR-612	hsa-miR-486-3p	hsa-miR-4697-3p	hsa-miR-6860	hsa-miR-6751-5p
ASCRP3012886	0.000484724	0.000928208	2.16802	up	hsa_circRNA_401587		25242744	chr16	+	29917108	29917448	exonic	uc002duu.3	ASPHD1	TTATGTCTTCTCCTAGTACAACCAAACAGGCTCCCCCGAAGATGGGCCTCGAGTGGTCTT	126.5	185	8.07262	6.95624	122.5	133	124	180.5	184.5	190	7.97973	7.96681	8.27132	6.88736	6.95287	7.02849	hsa-miR-6877-3p	hsa-miR-6849-3p	hsa-miR-6819-5p	hsa-miR-6752-3p	hsa-miR-6810-3p
ASCRP3012924	0.0037868	0.00543324	5.67878	up	hsa_circRNA_406657		25070500	chr5	+	130515787	130522802	exonic	NM_181705	LYRM7	TTCACACAGACCACAATACACTGAGTTTTACAGCTCTTTAAAACACTGCACAGGACCAGA	67.8333	27.6667	6.94462	4.43904	41	91.5	71	40	21	22	6.13551	7.38272	7.31563	4.60306	4.29545	4.41861	hsa-miR-153-5p	hsa-miR-3149	hsa-miR-6762-3p	hsa-miR-335-3p	hsa-miR-6504-5p
ASCRP3012955	5.37696e-06	2.8921e-05	13.8253	up	hsa_circRNA_400935		25242744	chr12	+	42748962	42781337	exonic	NM_016488	PPHLN1	TTCATCAAAGGATGAATCTGGTTATAGATGGACAAGAGACGATCATTCTGCAAGCAGGCA	133.667	23.6667	8.14064	4.3514	148.5	151	101.5	29	21	21	8.27753	8.22124	7.92315	4.34065	4.42422	4.28931	hsa-miR-4753-3p	hsa-miR-6772-3p	hsa-miR-518c-5p	hsa-miR-7161-5p	hsa-miR-4742-3p
ASCRP3012983	9.4047e-07	9.054e-06	13.1232	up	hsa_circRNA_402743		25242744	chr22	+	41554415	41558783	exonic	NM_001429	EP300	TTCCAAGAGAAAAAATGACACACTGGATCCTGAACTTTGGAGTTCTCTCCACAGACACTG	138.5	24.6667	8.22638	4.51234	153	152.5	110	31	21	22	8.34361	8.22827	8.10728	4.49524	4.47376	4.56801	hsa-miR-452-5p	hsa-miR-6884-5p	hsa-miR-4678	hsa-miR-6086	hsa-miR-519d-5p
ASCRP3013006	2.7904e-07	4.299e-06	7.42557	up	hsa_circRNA_051781	hsa_circ_0051781	circBase	chr19	-	49348626	49348873	exonic	NM_020904	PLEKHA4	TTCCCCACAGCTAGGAACCAAGAGCCTGCCAGAGTCCTTGGAACTGAGCTCCCCTAGGTC	126	49	8.07166	5.17916	125.5	141.5	111	55	45.5	46.5	8.01292	8.0948	8.10728	5.12114	5.19191	5.22444	hsa-miR-4446-3p	hsa-miR-762	hsa-miR-4498	hsa-miR-4492	hsa-miR-3144-5p
ASCRP3013029	8.16952e-05	0.000226078	3.99591	up	hsa_circRNA_100840	hsa_circ_0022587	circBase	chr11	+	62650379	62653080	exonic	NM_002394	SLC3A2	TTCCTGGACAGGCATCCGTGTCATTCTGGACCTTACTCCCAACTACCGGGGTGAGAACTC	57.6667	33.3333	6.70345	4.70492	61	63	49	38	29	33	6.82192	6.7343	6.55412	4.57307	4.65647	4.88523	hsa-miR-508-5p	hsa-miR-1323	hsa-miR-490-3p	hsa-miR-589-5p	hsa-miR-23b-5p
ASCRP3013033	0.000307913	0.000637187	2.20248	up	hsa_circRNA_056159	hsa_circ_0056159	circBase	chr2	+	113856936	113891590	exonic	uc002tix.1	IL1RN	TTCCTGTGACTTCAGCTCTGTTTTACAATAAAATCTTGAAAATGCAGCTCCCATGCAGCC	34.6667	29	5.752	4.61288	33	37	34	34	28	25	5.65257	5.80657	5.79687	4.49524	4.77538	4.56801	hsa-miR-4695-5p	hsa-miR-6751-5p	hsa-miR-6775-5p	hsa-miR-2467-3p	hsa-miR-1205
ASCRP3013053	0.000135624	0.000334412	2.09335	up	hsa_circRNA_002778	hsa_circ_0002778	circBase	chr11	-	18105081	18111057	exonic	NM_138421	SAAL1	TTCTAATATTTTTCAGGCATTAACAAAGTTGACTTGCTGGTGAAGGTGGGGGAGGTTGTG	55.8333	68.3333	6.67763	5.61181	59.5	57	51	73.5	63.5	68	6.75782	6.54643	6.72864	5.60766	5.55621	5.67156	hsa-miR-485-5p	hsa-miR-6868-5p	hsa-miR-6884-5p	hsa-miR-7702	hsa-miR-141-3p
ASCRP3013054	0.0104257	0.0135541	2.3203	up	hsa_circRNA_104942	hsa_circ_0089172	circBase	chr9	+	134049441	134053797	exonic	NM_005085	NUP214	TTCTACAGCCATGGGCCAGCCTGTCTCGATCAGCCTTTCTGTCTCAGAGATATTATGAAG	118.333	153.333	7.90889	6.69458	86	164	105	157	154	149	7.40204	8.30706	8.01757	6.6814	6.70579	6.69654	hsa-miR-125a-3p	hsa-miR-762	hsa-miR-550a-5p	hsa-miR-526b-5p	hsa-miR-873-3p
ASCRP3013055	0.000114212	0.00029229	4.90589	up	hsa_circRNA_013663	hsa_circ_0013663	circBase	chr1	+	116206281	116206889	exonic	NM_138959	VANGL1	TTCTACAGCCTGGGACACCTGAGGATGACAACTGGGGAGAGACCACCACGGCCATCACAG	72.6667	35.3333	7.14192	4.8474	80	84	54	42.5	34	29.5	7.30844	7.25867	6.85864	4.80579	4.95666	4.77976	hsa-miR-766-3p	hsa-miR-6858-5p	hsa-miR-4710	hsa-miR-1184	hsa-miR-6826-5p
ASCRP3013058	0.000200069	0.000452864	2.75439	up	hsa_circRNA_406350		25070500	chr3	+	129180070	129188260	exonic	NM_018262	IFT122	TTCTACCAGCTGAGTGGAAAACAGGCACAATGATGCTATACAATGTGTCTCCTACAATCC	39.8333	28.3333	6.02046	4.55872	39	41	39.5	36	25	24	5.97658	5.86137	6.22341	4.61292	4.49524	4.56801	hsa-miR-4707-5p	hsa-miR-2355-5p	hsa-miR-922	hsa-miR-4776-5p	hsa-miR-23a-5p
ASCRP3013068	1.10251e-05	4.9126e-05	6.35654	up	hsa_circRNA_049255	hsa_circ_0049255	circBase	chr19	-	10501808	10514271	exonic	NM_007065	CDC37	TTCTATTTGGCAAACAGCAATGATCTTCCAATAAAAGATTTCAGATGCTCGGCGGGGTTT	85.3333	31.3333	7.35054	4.6823	93	93	70	35	28	31	7.47852	7.36314	7.20997	4.56293	4.72626	4.75771	hsa-miR-877-3p	hsa-miR-6749-5p	hsa-miR-6810-5p	hsa-miR-4267	hsa-miR-5193
ASCRP3013073	3.25111e-06	2.062e-05	3.94672	up	hsa_circRNA_005616	hsa_circ_0005616	circBase	chr12	+	938227	939110	intronic	ENST00000315939	WNK1	TTCTCACCCCGGAAACATTTCTTTGATTGTCTTTGGCATCCTGAAATCTCTGGCCCAATA	54.8333	29.8333	6.66527	4.68461	57	57.5	50	36	26.5	27	6.70348	6.56369	6.72864	4.65647	4.6848	4.71257	hsa-miR-6830-5p	hsa-miR-1252-5p	hsa-miR-6124	hsa-miR-651-3p	hsa-miR-4668-5p
ASCRP3013088	2.405e-07	3.993e-06	64.3063	up	hsa_circRNA_092516	hsa_circ_0001216	circBase	chr22	-	29191568	29192081	sense overlapping	NM_005080	XBP1	TTCTCTGTCAGTGGGGACAACATCTCCCCATGGATTCTGGCGGTATTGACTCTTCAGATT	1705	93.3333	12.0535	6.0466	2008.5	1789	1317.5	99	90	91	12.2075	11.9202	12.0328	6.06723	6.01613	6.05643	hsa-miR-326	hsa-miR-3154	hsa-miR-4747-5p	hsa-miR-676-5p	hsa-miR-330-5p
ASCRP3013108	2.292e-08	1.548e-06	168.249	up	hsa_circRNA_103019	hsa_circ_0059797	circBase	chr20	-	31315699	31315949	exonic	NM_053041	COMMD7	TTCTGGTTCCAAATGCAGTTCTCAGCCCTGACAGAGGTGCTTTTCCACTTCCTAACTGAG	2525.5	45.1667	12.4823	5.08781	2721	2813	2042.5	53	42	40.5	12.5858	12.4696	12.3914	5.08617	5.06478	5.11247	hsa-miR-505-5p	hsa-miR-24-3p	hsa-miR-335-3p	hsa-miR-219a-1-3p	hsa-miR-659-3p
ASCRP3013132	1.34392e-05	5.7378e-05	19.3509	up	hsa_circRNA_089829	hsa_circ_0089829	circBase	chrX	-	3544459	3560012	exonic	NM_005044	PRKX	TTCTTGCAGGCAAAATAGATTTCCCCAGACATTTGGATTTCCATGTAAAGACTTGGACCC	180.333	21.6667	8.66057	4.38624	224	179	138	23	21	21	8.95459	8.5254	8.50172	4.23926	4.42422	4.49524	hsa-miR-4422	hsa-miR-6851-3p	hsa-miR-455-3p	hsa-miR-6886-3p	hsa-miR-4489
ASCRP3013137	0.000110022	0.000284219	13.1857	up	hsa_circRNA_101155	hsa_circ_0004206	circBase	chr12	-	112371689	112381173	exonic	NM_138341	TMEM116	TTCTTTTGCTGCTGGGGCCCAGATATTCTACATTTCCTCATTTCTCTACACCGTCAATTA	152	27.6667	8.31453	4.59363	180	180	96	33	26	24	8.61613	8.49106	7.83638	4.51641	4.65647	4.608	hsa-miR-576-3p	hsa-miR-202-3p	hsa-miR-298	hsa-miR-330-5p	hsa-let-7f-1-3p
ASCRP3013145	3.17167e-06	2.031e-05	56.9008	up	hsa_circRNA_104222	hsa_circ_0078264	circBase	chr6	+	151116991	151122005	exonic	NM_001029884	PLEKHG1	TTGAAACCAGTTCAGCGGATTCTCAAGTATCATCTCCTTCTGCATAGTGAAGAGTTCCAC	856.667	46.6667	10.9895	5.15916	952	1016	602	52.5	44	43.5	11.1393	11.1489	10.6804	5.10376	5.20501	5.16871	hsa-miR-670-3p	hsa-miR-885-3p	hsa-miR-29b-1-5p	hsa-miR-670-5p	hsa-miR-29b-2-5p
ASCRP3013146	1.85307e-05	7.2611e-05	4.21047	up	hsa_circRNA_061554	hsa_circ_0061554	circBase	chr21	-	34974539	34975843	exonic	NM_145858	CRYZL1	TTGAAAGATTCAGACCTCCCATAGTTCATAAACCAGAAAAGGTCACATGGACGGAAGCAG	62	33.6667	6.83988	4.7659	58	72	56	44	28	29	6.68022	6.94801	6.89141	4.82712	4.74432	4.72626	hsa-miR-4644	hsa-miR-3678-3p	hsa-miR-4999-5p	hsa-miR-521	hsa-miR-5585-3p
ASCRP3013163	8.48521e-06	4.0491e-05	2.37206	up	hsa_circRNA_015382	hsa_circ_0015382	circBase	chr1	+	176563659	176564731	exonic	NM_020318	PAPPA2	TTGACCCTGACTCACCCAAGAGGTGTGTTTGATAACTGCTCCCACACTGTCAGTGACAAA	49.1667	48.6667	6.48414	5.23799	49	53	45.5	53	47	46	6.47254	6.42575	6.55412	5.20175	5.27499	5.23724	hsa-miR-1238-5p	hsa-miR-4758-5p	hsa-miR-4494	hsa-miR-185-3p	hsa-miR-4745-5p
ASCRP3013173	3.68283e-05	0.000121627	28.0789	up	hsa_circRNA_102381	hsa_circ_0007528	circBase	chr18	-	59739905	59763183	exonic	NM_012327	PIGN	TTGATATTGGGACAAGCCTCTTCCTTGGTTGTGCCACTACTGAGTTCTCCAGTTCTCTTT	1185.67	149.5	11.4677	6.65631	856	1766	935	154.5	152	142	11.0537	11.8859	11.4636	6.66134	6.67141	6.63618	hsa-miR-146b-5p	hsa-miR-146a-5p	hsa-miR-545-3p	hsa-miR-500a-5p	hsa-miR-145-5p
ASCRP3013174	0.000516167	0.000973972	3.17973	up	hsa_circRNA_011046	hsa_circ_0011046	circBase	chr1	-	27331510	27333448	exonic	NM_052943	FAM46B	TTGATATTTTGCACTCTTAACACCTGCCAATAAAGACGGTCTACACTGAAGTGGTCCGCA	43.8333	28.1667	6.18795	4.51905	50.5	44	37	38	24	22.5	6.50599	6.00868	6.04919	4.58814	4.49524	4.47376	hsa-miR-4733-3p	hsa-miR-6893-5p	hsa-miR-6732-5p	hsa-miR-3620-5p	hsa-miR-6808-5p
ASCRP3013245	1.325e-08	1.322e-06	62.7687	up	hsa_circRNA_001618	hsa_circ_0001618	circBase	chr6	+	89790493	89790692	sense overlapping	NM_006813	PNRC1	TTGGCTTTTCCTCCCGAGTCATGTTCCGCGATCTTCTCAGGCTCTCCTAGCAGCATCCAT	13063.2	672.833	14.7092	8.73726	14147.5	14147	10895	681.5	686	651	14.7879	14.6788	14.661	8.752	8.74193	8.71786	hsa-miR-6815-5p	hsa-miR-5091	hsa-miR-6760-5p	hsa-miR-4708-3p	hsa-miR-6758-5p
ASCRP3013261	4.79406e-05	0.000149546	2.27959	up	hsa_circRNA_104974	hsa_circ_0002818	circBase	chrX	-	2326785	2343345	exonic	NM_145177	DHRSX	TTGTAAGCAAAATAAAAGAAGAAACCTTGAACGACAAAGTTTTCCCCCCACGACCTGACC	40.5	37.3333	6.11382	4.92504	38.5	45	38	44	33	35	6.00119	6.13466	6.20561	4.88523	4.93324	4.95666	hsa-miR-215-3p	hsa-miR-192-3p	hsa-miR-34c-3p	hsa-miR-20b-3p	hsa-miR-19b-1-5p
ASCRP3013266	2.72186e-06	1.8386e-05	24.1979	up	hsa_circRNA_101777	hsa_circ_0038718	circBase	chr16	+	27351506	27353580	exonic	NM_000418	IL4R	TTGTACCAGCTGGTTTTTCTGCTCTCCGAGTGCCTTGGCATCTCCCAATGGGGTGGCTTT	998.833	146.667	11.2237	6.62693	1259.5	1008	729	149	155	136	11.4463	11.1368	11.0881	6.60688	6.70579	6.56813	hsa-miR-214-3p	hsa-miR-744-5p	hsa-miR-25-5p	hsa-miR-205-5p	hsa-miR-450b-3p
ASCRP3013276	7.5889e-07	7.692e-06	158.985	up	hsa_circRNA_061107	hsa_circ_0061107	circBase	chr20	+	60962120	60963576	exonic	NM_001024	RPS21	TTGTCATAAATAAATAATGAAAACCTACTTGCCCGCCGATATCTCTGCCGGGTGACTAGC	2305.5	43.1667	12.3587	5.04594	1798	2926.5	2192	55	38	36.5	12.0921	12.5143	12.4696	5.08617	5.07195	4.9797	hsa-miR-212-5p	hsa-miR-452-3p	hsa-miR-8070	hsa-miR-6893-3p	hsa-miR-544a
ASCRP3013281	3.07696e-06	1.9897e-05	5.58912	up	hsa_circRNA_102422	hsa_circ_0048687	circBase	chr19	+	5032876	5041262	exonic	NM_015015	KDM4B	TTGTCTCCCCGATCTACGGGGCTGACATCAGCGGCTCTTTGTATGATGACGTGTGCTTCC	85.6667	38	7.424	4.94138	84	93	80	42	35	37	7.38632	7.39741	7.48827	4.82712	4.9797	5.01731	hsa-miR-598-3p	hsa-miR-197-3p	hsa-miR-542-5p	hsa-miR-214-5p	hsa-miR-370-3p
ASCRP3013289	0.000605213	0.00110883	3.60309	up	hsa_circRNA_090969	hsa_circ_0090969	circBase	chrX	-	70146376	70148852	exonic	NM_032803	SLC7A3	TTGTGGTCATCTGGAGACAGCCACAGAGTTCCACTCCCCTTCACTTTAAGGTACAGCCAG	619.833	611.167	10.4564	8.60719	737.5	698.5	423.5	608	629.5	596	10.7688	10.4826	10.1178	8.60475	8.61919	8.59763	hsa-miR-214-3p	hsa-miR-921	hsa-miR-761	hsa-miR-497-5p	hsa-miR-6812-5p
ASCRP3013305	6.9269e-07	7.291e-06	42.982	up	hsa_circRNA_074306	hsa_circ_0074306	circBase	chr5	-	140894587	140951607	exonic	NM_005219	DIAPH1	TTGTTTCCAACTGTTAATAAAGCATTGAAACAGTACTTGTGGCTGAGGACCTCTCCCAGG	752.5	57.5	10.8471	5.42147	838	769.5	650	57	56.5	59	10.9868	10.6932	10.8614	5.32083	5.4447	5.49888	hsa-miR-4763-3p	hsa-miR-3157-5p	hsa-miR-1249-5p	hsa-miR-198	hsa-miR-6797-5p
ASCRP3013340	5.12346e-05	0.000157692	3.35172	up	hsa_circRNA_000096	hsa_circ_0000096	circBase	chr1	+	100515464	100535241	exonic	NM_033055	HIAT1	TTTATAGCAGTCCTTGGCATTCTTTCCATTATTGCACAGCCTCAAGGAATAGGTTCTCCT	47.1667	26	6.32421	4.5793	47	53	41.5	31	25	22	6.39323	6.37379	6.20561	4.51641	4.72626	4.49524	hsa-miR-141-3p	hsa-miR-200a-3p	hsa-miR-545-3p	hsa-miR-6838-5p	hsa-miR-195-5p
ASCRP3013355	0.000123094	0.000310139	2.6533	up	hsa_circRNA_005619	hsa_circ_0005619	circBase	chr7	+	74103457	74105443	exonic	NM_001518	GTF2I	TTTCAAAAAGATTTTGTAAAATATTGGATCATGGCCCAAGTTGCAATGTCCACCCTCCCC	39.6667	27.1667	5.98689	4.57911	41	41	37	33	24.5	24	6.07617	5.80657	6.07795	4.51641	4.61292	4.608	hsa-miR-4277	hsa-miR-4668-3p	hsa-miR-106a-3p	hsa-miR-4793-5p	hsa-miR-6719-3p
ASCRP3013358	2.09053e-05	7.9165e-05	6.46089	up	hsa_circRNA_404528		25070500	chr1	-	67864287	67868100	intergenic			TTTCAAGTTGTCTGCAGTCCAACAGAGAAAGGTGGGAAGAAGACCCTCTGATCTCTTGAG	75.1667	26.6667	7.2112	4.51947	71	93.5	61	34	23	23	7.10209	7.41548	7.11603	4.61292	4.52688	4.41861	hsa-miR-3189-5p	hsa-miR-1273g-3p	hsa-miR-1285-3p	hsa-miR-3154	hsa-miR-3667-5p
ASCRP3013365	3.00392e-05	0.000103759	5.72948	up	hsa_circRNA_401857		25242744	chr17	-	59981820	59996874	exonic	NM_020748	INTS2	TTTCACTTTCCTTTTGTATGCTACTGGCCTTTTCTACACTTGTCAGAGCTCCCTTCCTTG	389	228	9.75939	7.24098	473	404	290	235	227	222	9.99219	9.68805	9.59792	7.25789	7.23173	7.23333	hsa-miR-103a-2-5p	hsa-miR-6715a-3p	hsa-miR-513b-5p	hsa-miR-5688	hsa-miR-4801
ASCRP3013367	3.45e-08	1.811e-06	304.811	up	hsa_circRNA_404186		25242744	chr9	+	80869751	80879232	exonic	NM_032171	CEP78	TTTCAGAAGTTTCATGCTTTCTTGGATCTCCTTAAAGATGCTGGCAACCAGGTTTTCCTG	3497.33	29.3333	12.8949	4.64314	3416	4452	2624	37	25	26	12.892	13.0105	12.7823	4.58814	4.65647	4.6848	hsa-miR-541-5p	hsa-miR-4328	hsa-miR-5195-3p	hsa-miR-4778-3p	hsa-miR-8060
ASCRP3013384	0.00112043	0.00187193	3.40016	up	hsa_circRNA_058555	hsa_circ_0058555	circBase	chr2	-	230659894	230679910	exonic	NM_004238	TRIP12	TTTCCAGTCAAAGTACATGATTTCCCTAGTGGAAATGGGACAGGAGGCAGATGAACCATG	47	29.6667	6.34562	4.58002	44	58	39	46	21	22	6.21454	6.61671	6.20561	4.85647	4.29545	4.58814	hsa-miR-1248	hsa-miR-3921	hsa-miR-4727-5p	hsa-miR-382-5p	hsa-miR-4659b-3p
ASCRP3013404	0.00079594	0.00140635	5.9651	up	hsa_circRNA_400067	hsa_circ_0092365	circBase	chr22	+	20078221	20078421	intronic	ENST00000351989	DGCR8	TTTCTATTTGTCTGTACATCACTACCCAGCCTGTCTCATAACCAATTGCTTGCTGGATGT	128.167	61	8.05957	5.48302	92.5	180	112	74	55	54	7.56424	8.5254	8.08907	5.57399	5.46389	5.41119	hsa-miR-526b-3p	hsa-miR-641	hsa-miR-744-5p	hsa-miR-20b-5p	hsa-miR-93-5p
ASCRP3013405	3.76596e-05	0.000123997	8.31555	up	hsa_circRNA_407005		25070500	chr7	+	128317617	128320203	exonic	NM_001012454	FAM71F2	TTTCTCACAGCTCTCAGGAAAGCCCCAGCTCACAGCAGACAGGCTTCTCCCCCTGAAGTA	1244.33	578.5	11.5918	8.53598	1093.5	1488	1151.5	555.5	602	578	11.2939	11.6968	11.7846	8.4805	8.56372	8.56372	hsa-miR-3620-5p	hsa-miR-4731-5p	hsa-miR-6874-5p	hsa-miR-4459	hsa-miR-3147
ASCRP3013407	3.51085e-06	2.1795e-05	9.89444	up	hsa_circRNA_000123	hsa_circ_0000123	circBase	chr1	+	145441364	145441533	intronic	NM_001039703	NBPF10	TTTCTCAGATCTCCTTGAAAATTGAGGCCTTTTCGATAGTTTCGGGTCAGCAGGCAATCT	102.833	23.8333	7.71271	4.40609	107	117.5	84	27	21	23.5	7.78553	7.76412	7.58849	4.29545	4.39595	4.52688	hsa-miR-5688	hsa-miR-4428	hsa-miR-4251	hsa-miR-3200-5p	hsa-miR-3065-5p
ASCRP3013412	0.000125944	0.000316237	7.89055	up	hsa_circRNA_103712	hsa_circ_0007540	circBase	chr4	-	107092251	107133992	exonic	NM_033115	TBCK	TTTCTCTGCTGAGTGTCCAGATCCTCCAAAGACAGATCTGAGTATCTGACTGTCTTCTCT	105	33.3333	7.76125	4.78113	84	120.5	110.5	43	30	27	7.38632	7.81412	8.08332	4.79283	4.79283	4.75771	hsa-miR-518c-5p	hsa-miR-512-5p	hsa-miR-551b-5p	hsa-miR-583	hsa-miR-626
ASCRP3013417	0.000166701	0.000392891	2.18674	up	hsa_circRNA_101073	hsa_circ_0026542	circBase	chr12	+	53448969	53449629	exonic	NM_015319	TNS2	TTTCTGCCTACATGCACTACAGCAAGATCTCTGCAGGCTCTTCAACCTTTCAGAGAAAAG	33.6667	25.6667	5.69306	4.56427	35	37	29	29	24	24	5.79363	5.70652	5.57903	4.46834	4.65647	4.56801	hsa-miR-608	hsa-miR-134-3p	hsa-miR-623	hsa-miR-363-5p	hsa-miR-135b-5p
ASCRP3013447	2.31329e-05	8.5391e-05	4.7793	up	hsa_circRNA_005494	hsa_circ_0005494	circBase	chr3	-	194180199	194182965	exonic	NM_024524	ATP13A3	TTTGATTTCTTAAATGATCTTCCATTGTTTGAAGCACTGGACCTTTAATCCACTGTAGGT	54.6667	23	6.6513	4.3945	60	59	45	28	21	20	6.82192	6.64462	6.48735	4.34065	4.42422	4.41861	hsa-miR-30e-3p	hsa-miR-1262	hsa-miR-219a-2-3p	hsa-miR-30a-3p	hsa-miR-30d-3p
ASCRP3013449	1.42025e-06	1.1871e-05	19.4422	up	hsa_circRNA_004706	hsa_circ_0004706	circBase	chr22	+	46631029	46631406	sense overlapping	NM_005036	PPARA	TTTGCACAAATATCCACCACTTTAACCTTAGAGCTTGGACAGTCTGAGCTATCGTCCTGG	183	23.1667	8.70616	4.42504	203	203	143	27	21	21.5	8.82619	8.75325	8.53904	4.41861	4.36127	4.49524	hsa-miR-1226-3p	hsa-miR-1273g-5p	hsa-miR-6805-3p	hsa-miR-372-3p	hsa-miR-1976
ASCRP3013459	2.99143e-06	1.9676e-05	12.9462	up	hsa_circRNA_100621	hsa_circ_0018814	circBase	chr10	-	75214169	75239275	exonic	NM_021132	PPP3CB	TTTGCTCTGATGATGAACTAATGACTGAAGGTGAAGACCAGTTTGATGCTGTCCCTTTCC	126.5	24.1667	8.07253	4.37807	128	137	114.5	28.5	20	24	8.05738	8.04012	8.12008	4.27075	4.29545	4.56801	hsa-miR-603	hsa-miR-1-5p	hsa-miR-223-5p	hsa-miR-589-3p	hsa-miR-22-5p
ASCRP3013486	9.83705e-05	0.000259933	2.43747	up	hsa_circRNA_407317		25070500	chrX	+	110978278	110980107	exonic	NM_001099922	ALG13	TTTGTATCTCCACCTACACACGGCAGGCCAGTCTCTTCAGGACAGAAAGTCATGTTCTAT	50	49.8333	6.48264	5.19726	55	54	41	56	46	47.5	6.58011	6.54643	6.32138	5.18201	5.18532	5.22444	hsa-miR-4689	hsa-miR-4300	hsa-miR-1270	hsa-miR-6874-5p	hsa-miR-4496
ASCRP3013493	2.26547e-05	8.4264e-05	7.41948	up	hsa_circRNA_012123	hsa_circ_0012123	circBase	chr1	+	44441761	44443967	exonic	uc001clf.3	ATP6V0B	TTTGTGAAATAAACTTGGTATTTGTCTGGGTCAGTTCCTGACGGAGACTTCGCCCTTCAT	76.5	22.3333	7.22391	4.33259	86	81.5	62	26	21	20	7.40204	7.19364	7.07605	4.29545	4.49524	4.20708	hsa-miR-7845-5p	hsa-miR-6133	hsa-miR-6808-5p	hsa-miR-1324	hsa-miR-4644
ASCRP3013496	7.97594e-05	0.000222122	6.4947	up	hsa_circRNA_405622		25070500	chr17	-	67151159	67152066	exonic	NM_080282	ABCA10	TTTGTGTTAAAAAAGAATCTCTCCACGGAGTAGAGAAACTCATCCCAATCCGGAAGAGCC	86.3333	32.1667	7.41747	4.71821	74	101	84	48	23.5	25	7.14265	7.50358	7.60618	4.88523	4.61292	4.65647	hsa-miR-4659a-3p	hsa-miR-4659b-3p	hsa-miR-5009-5p	hsa-miR-627-3p	hsa-miR-6844
ASCRP3013509	9.37922e-06	4.3515e-05	7.58371	up	hsa_circRNA_404204		25242744	chr9	+	97686267	97718297	exonic	NM_001193329	C9orf3	TTTTAAGAAAATTTGTGCACACATTTCATGGACAGCTGATTCTTTCCCAGCCCACACATC	87.6667	24.6667	7.47102	4.54811	96	95	72	30	21	23	7.64304	7.45439	7.31563	4.46834	4.56801	4.608	hsa-miR-6787-3p	hsa-miR-3614-3p	hsa-miR-6765-5p	hsa-miR-6804-3p	hsa-miR-5008-3p
ASCRP3013514	1.2682e-07	3.092e-06	34.235	up	hsa_circRNA_100542	hsa_circ_0017639	circBase	chr10	-	7290509	7327916	exonic	NM_001018039	SFMBT2	TTTTACATCTCTCCTGCGTCGGTGACTAAGCAATCAAAGAGAAGTACACAGACTGGACAG	659	62	10.5966	5.49918	657	720	600	65	64	57	10.5361	10.5795	10.6742	5.41964	5.57903	5.49888	hsa-miR-582-3p	hsa-miR-103a-3p	hsa-miR-107	hsa-miR-188-3p	hsa-miR-135b-5p
ASCRP3013515	9.6811e-07	9.237e-06	2.17343	up	hsa_circRNA_102530	hsa_circ_0050539	circBase	chr19	+	34934748	34936026	exonic	NM_005499	UBA2	TTTTACCAAGCCAGTTGTTTGGGGAAGAAGATGCTGATCAAGAAGTATCTCCTGACAGAG	30.3333	25.6667	5.5807	4.46073	31	33	27	33	22	22	5.58154	5.58154	5.57903	4.46834	4.49524	4.41861	hsa-miR-659-3p	hsa-miR-218-1-3p	hsa-miR-29b-2-5p	hsa-miR-335-3p	hsa-miR-1-5p
ASCRP3013523	0.000845647	0.00147811	3.26067	up	hsa_circRNA_101581	hsa_circ_0036117	circBase	chr15	+	71433787	71549054	exonic	NM_024817	THSD4	TTTTATGAGTGGGAACCATTTGCAGAAGGACTTGAACGCAACTCCCAATTGCAGAAAATT	46.1667	29.3333	6.34064	4.63547	49	42.5	47	39	25	24	6.42575	5.97944	6.61671	4.66598	4.63244	4.608	hsa-miR-298	hsa-miR-637	hsa-miR-143-5p	hsa-miR-874-5p	hsa-miR-127-5p
ASCRP3013534	0.00191121	0.00295155	6.79463	up	hsa_circRNA_014780	hsa_circ_0014780	circBase	chr1	-	156707093	156708230	exonic	NM_024540	MRPL24	TTTTCAGATGCCAATAAAGAGCACTTTATGAGTCCGTGGAGATCCTAGAAGGCAAGGATG	85.5	32.5	7.35348	4.58908	61.5	117	78	56.5	21.5	19.5	6.83461	7.77349	7.45233	5.10376	4.42422	4.23926	hsa-miR-6805-3p	hsa-miR-578	hsa-miR-3194-3p	hsa-miR-511-5p	hsa-miR-4711-3p
ASCRP3013535	7.87393e-05	0.000220066	25.4407	up	hsa_circRNA_047037	hsa_circ_0047037	circBase	chr18	+	13278103	13387761	exonic	NM_181481	LDLRAD4	TTTTCAGGCCACAAATGCTTTCACAGCGGTTCAAGCTCTACGTTCGTGACATCAAACCTC	251.833	23.3333	9.11278	4.44371	353.5	246	156	25	23	22	9.6432	8.99191	8.70322	4.34065	4.49524	4.49524	hsa-miR-4767	hsa-miR-2277-5p	hsa-miR-6737-3p	hsa-miR-5008-3p	hsa-miR-6089
ASCRP3013546	2.5053e-05	9.05e-05	5.04402	up	hsa_circRNA_401830		25242744	chr17	-	53478829	53488778	exonic	NM_012329	MMD	TTTTCTATCTCACAATGGGATTCTCTCCAGCCTTGGTGGTGACATCAATGTTCCTCATTG	83.3333	42.1667	7.35631	5.02174	76	100	74	50.5	39	37	7.16878	7.52103	7.37911	5.05758	5.03941	4.96823	hsa-miR-3132	hsa-miR-6832-5p	hsa-miR-1226-5p	hsa-miR-4691-5p	hsa-miR-1183
ASCRP3013547	0.000388091	0.000768999	4.38596	up	hsa_circRNA_405716		25070500	chr19	+	4421355	4421489	intronic	ENST00000301280	CHAF1A	TTTTCTCATGATGGAAGGAAGCATAATGGATTATGAAAATCACTTCTCCCCCTCAGCCCA	642.167	540.333	10.5614	8.42851	546.5	727	653	535	569	517	10.2101	10.6003	10.8737	8.41068	8.47358	8.40128	hsa-miR-6779-3p	hsa-miR-7162-5p	hsa-miR-516a-3p	hsa-miR-516b-3p	hsa-miR-146b-3p
ASCRP3013560	0.00087736	0.00152323	2.29326	up	hsa_circRNA_082108	hsa_circ_0082108	circBase	chr7	+	127326666	127732659	exonic	NM_014390	SND1	TTTTGAGGCCCAATAAAATAGTACGTGCTGTCTGCAGCCCTTATTGATCAGTCCTCTCAG	32	23.1667	5.61105	4.41365	34	35	27	26	21.5	22	5.79363	5.64538	5.39413	4.29545	4.52688	4.41861	hsa-miR-637	hsa-miR-3147	hsa-miR-5001-5p	hsa-miR-4763-3p	hsa-miR-6721-5p
ASCRP3013583	8.1356e-07	8.115e-06	7.39199	up	hsa_circRNA_406833		25070500	chr6	+	116730719	116731625	intronic	ENST00000331677	DSE	TTTTTAAATGTCTTTTAAGGCTTCAAAAAAAATCTACAGGCCGAGCGTGGCGTGAGCCAA	111.667	40	7.86668	4.98072	107.5	130	97.5	47	37	36	7.77349	7.95329	7.87326	4.95278	4.97206	5.01731	hsa-miR-6835-3p	hsa-miR-6750-5p	hsa-miR-141-5p	hsa-miR-5690	hsa-miR-6507-3p
ASCRP3013596	1.1341e-07	2.943e-06	109.509	up	hsa_circRNA_071488	hsa_circ_0071488	circBase	chr4	+	183650117	183652292	exonic	NM_001080477	TENM3	TTTTTCAGATCTTCTCCTGAAGACAGTCCCATCATTCCCGAAACACAGATGGACTCATTG	1470	42.1667	11.8115	5.03656	1658	1562	1190	44	42	40.5	11.8664	11.7192	11.8488	4.91343	5.13146	5.06478	hsa-miR-5100	hsa-miR-4733-3p	hsa-miR-6857-5p	hsa-miR-5002-5p	hsa-miR-3675-5p
ASCRP3013617	4.12128e-06	2.4118e-05	7.15498	up	hsa_circRNA_043552	hsa_circ_0043552	circBase	chr17	+	38610179	38613982	exonic	NM_001552	IGFBP4	TTTTTTTTAACAAAACAGAACAAAACCAAAAAATGTCCAGATGACCCCAGGGCTCCTGCC	80.5	25.3333	7.30157	4.46263	78	90.5	73	31	21	24	7.23732	7.35177	7.31563	4.41861	4.36127	4.608	hsa-miR-6756-5p	hsa-miR-4739	hsa-miR-4685-5p	hsa-miR-1249-5p	hsa-miR-4533

## Sheet: down_Treatment_vs_Control
# Fold Change cut-off: 2.0 # P-value cut-off: 0.05 # Condition pairs: Treatment_vs_Control # Column A: probeID it represents probe name. # Column B: P-value, P-value calculated from unpaired t-test. # Column C: FDR, FDR is calculated from Benjamini Hochberg FDR. # Column D: FC (abs), the absolute ratio (no log scale) of normalized intensities between two conditions. # Column E: Regulation, it dep…
Treatment_vs_Control 2.0 fold down regulated CircRNAs
	P-value and FDR		Fold change and Regulation		Annotations											Group--Raw Intensity		Group--Normalized Intensity		Raw Intensity						Normalized Intensity						miRNA Binding Sites
probeID	P-value	FDR	FC (abs)	Regulation	circRNA	Alias	source	chrom	strand	txStart	txEnd	circRNA_type	best_transcript	GeneSymbol	Sequence	group-Treatment(raw)	group-Control(raw)	group-Treatment(normalized)	group-Control(normalized)	[resistant-1, Treatment](raw)	[resistant-2, Treatment](raw)	[resistant-3, Treatment](raw)	[non-resistant-1, Control](raw)	[non-resistant-2, Control](raw)	[non-resistant-3, Control](raw)	[resistant-1, Treatment](normalized)	[resistant-2, Treatment](normalized)	[resistant-3, Treatment](normalized)	[non-resistant-1, Control](normalized)	[non-resistant-2, Control](normalized)	[non-resistant-3, Control](normalized)	MRE1	MRE2	MRE3	MRE4	MRE5
ASCRP3000002	0.000168031	0.000395224	3.40788	down	hsa_circRNA_407247		25070500	chr9	+	131971147	131971515	sense overlapping	uc010myu.1	AK308944	AAAAAACGAAGAAAAAGAGACACCCAGCTCACCTCCAAGTTTGCCTGCAGGAGCCGGCTC	22.3333	122.5	4.62254	6.39142	21.5	24.5	21	131	116.5	120	4.55783	4.44092	4.86886	6.42855	6.34819	6.39751	hsa-miR-4487	hsa-miR-5698	hsa-miR-6763-5p	hsa-miR-504-3p	hsa-miR-6851-5p
ASCRP3000031	0.000119107	0.000301825	3.47073	down	hsa_circRNA_406859		25070500	chr6	-	135639656	135644462	exonic	NM_017651	AHI1	AAAAATCTCCAGCTCCTCAAAAGGTAGTGGCTCTTTATGACTACACAGCGAATCGATCAG	23	118.333	4.5464	6.34164	22	27	20	122	120	113	4.71257	4.61292	4.3137	6.31384	6.36287	6.34819	hsa-miR-7152-5p	hsa-miR-3127-5p	hsa-miR-1266-5p	hsa-miR-4448	hsa-miR-6748-3p
ASCRP3000040	8.8445e-07	8.704e-06	2.86844	down	hsa_circRNA_102799	hsa_circ_0002076	circBase	chr2	-	110321942	110350696	exonic	NM_144710	SEPT10	AAAACAAGCCAGTCAGCTCTTTCAGTCTCACATGGCAACGAAAACAACTTGTATGTCTTC	21	93.3333	4.52118	6.04145	21	23	19	97	94	89	4.49524	4.57307	4.49524	6.01891	6.06902	6.03642	hsa-miR-124-5p	hsa-miR-592	hsa-miR-27a-3p	hsa-miR-145-5p	hsa-miR-27b-3p
[truncated: 1,289 more rows]
