# Supplementary material for: CircRNA Microarray Profiling Reveals hsa_circ_0058493 as a Novel Biomarker for Imatinib-Resistant CML
Source: Front Pharmacol. 2021 Sep 13;12:728916. doi: 10.3389/fphar.2021.728916 (PMC8473700; doi:10.3389/fphar.2021.728916)
Supplement: Supplementary file 4 [file DataSheet6.ZIP › Table/Table1.xlsx]

## Sheet: clinicopathologic factors
		2-△△Ct
	IM optimal responders	58493	8274	1402	sex	age	weight	height	BMI（Kg/m-2)	first medication time	blood time	treatment time (months)
260	张秀平	0.0158431	0.000632491	0.00977514	1	37	50	1.55	20.8117	2018-05-06	2018-09-06	4
1-284	代正才	0.00104183	0.00222291	0.00883023	2	56	75	1.7	25.9516	2014-06-27	2019-01-24	54
294	谭满红	0.00922651	0.00101568	0.0074597	2	50	55	1.6	21.4844	2016-10-01	2019-06-13	32
1-23-4	刘武成	0.00292638	0.000148217	0.00157547	2	65	75	1.7	25.9516	2014-03-25	2019-01-10	57
292	王俊	0.00710639	0.000850147	0.00338491	2	38	80	1.7	27.6817	2019-01-15	2019-06-13	4
1-255-2	钟玉秀	0.0110997	0.00135891	0.0158798	1	44	58.5	1.6	22.8516	2018-06-07	2018-09-04	2
120-2	张瑛	0.0128686	0.000932463	0.00697625	1	52	50	1.55	20.8117	2013-07-03	2017-07-13	48
1-263-2	贺名慧	0.00909948	0.00198039	0.00779447	1	24	56	1.65	20.5693	2018-07-07	2018-11-01	3
1-257-2	周应枚	0.00744248	0.000943297	0.00676982	1	56	53	1.56	21.7784	2018-05-01	2019-04-18	11
159	周丽萍	0.00885066	0.00172802	0.00340845	1	40	80	1.68	28.3447	2016-11-03	2017-05-04	6
1-214-2	唐锦林	0.00381703	0.00227487	0.00667662	2	56	80.5	1.68	28.5218	2012-03-22	2019-06-27	87
1-5-2	肖琼	0.0052748	0.00241572	0.00803214	1	51	71	1.6	27.7344	2013-01-09	2018-12-20	71
1-261-2	卢子杰	0.0028267	0.00118027	0.00234424	2	15	50	1.75	16.3265	2018-08-07	2018-11-15	3
1-264	谭雪珠	0.00508337	0.00110378	0.0050366	2	50	55	1.62	20.9572	2015-09-24	2018-10-11	36
1-59-3	卞海燕	0.00158643	0.00141662	0.0141473	1	40	50	1.55	20.8117	2015-07-01	2018-10-08	39
1-286	刘铁	0.000716539	0.00222291	0.00519018	2	44	70	1.7	24.2215	2017-12-06	2019-03-14	15
1-259-2	陈桂	0.000660876	0.00119675	0.00426472	2	37	90	1.75	29.3878	2018-05-27	2019-02-21	8
1-79-2	周志强	0.00157912	0.00233883	0.00302958	2	30	80	1.73	26.7299	2016-09-08	2017-09-22	12
186	胡礼元	0.00177865	0.000271831	0.002022	1	58	55	1.6	21.4844	2017-05-02	2017-08-17	3
1-259	陈桂	0.000321402	0.00029575	0.000983355	2	37	90	1.75	29.3878	2018-05-27	2018-08-27	3
164	谭东朱	0.0104526	0.000425074	0.00422549	2	49	48	1.55	19.9792	2017/1/-	2017-05-25	5
1-217-2	吴秀雨	0.00216713	0.000330438	0.00259509	1	29	65	1.68	23.03	2018-01-12	2018-06-06	4
195	雷金燕	0.00603122	0.000620908	0.00382586	1	39	50	1.53	21.3593	2016-12-15	2017-09-07	8
1-154	周军	0.00068894	0.000108752	0.000208644	2	44	74	1.78	23.3556	2017-04-12	2017-04-20	0
113	王胜维	0.0105253	0.000654796	0.00326206	2	38	73	1.7	25.2595	2008/4/-	2016-12-02	104
1-46-2	李雄	0.00589347	0.000279797	0.00323205	2	41	79	1.68	27.9904	2013-07-06	2017-06-23	47
173	何英	0.00692806	0.000495097	0.00108607	1	48	54	1.64	20.08	2014-12-26	2017-06-22	29
1-170	李燕	0.00453924	0.000339728	0.00271155	1	40	61	1.61	23.533	2011/4/-	2017-06-16	74
1-8-1	宋茂华	0.00644919	0.000502009	0.0029741	2	56	60	1.68	21.2585	2013-06-13	2016-06-03	35
158	谭小平	0.00779447	0.00115331	0.00175214	1	40	50	1.5	22.2222	2015-05-25	2017-04-28	23
1-114	蔡东桂	0.00864851	0.00054555	0.00365309	1	52	62	1.66	22.4996	2011-07-05	2016-12-02	64
253	李昱	0.0119791	0.00124901	0.00557556	2	18	60	1.7	20.7612	2016/2/	2018-07-30	30
146	周凌云	0.012459	0.0010515	0.0052748	1	44	62.5	1.58	25.0361	2003-03-27	2017-03-24	167
250	龚加畅	0.00860863	0.00125915	0.0113592	2	16	65	1.7	22.4913	2016/	2018-07-25	31
60	邓集林	0.0083926	0.00101334	0.00198956	2	33	66	1.7	22.8374	2013-12-19	2016-08-12	31
1-25-4	向桂汾	0.00638986	0.000324012	0.00221778	1	37	48.5	1.6	18.9453	2016/1/14	2017-06-27	17
73	唐孝君	0.0099116	0.00108106	0.002022	2	29	70	1.73	23.3887	2013-12-01	2016-09-05	33
189-2	罗亚平	0.00327717	0.000708309	0.00291963	1	38	57.5	1.58	23.0332	2017-05-16	2018-06-28	13
211	刘开文	0.0107962	0.000759147	0.00479806	2	43	72.5	1.6	28.3203	2015/9/-	2017-12-21	28
198	郭小林	0.010574	0.000945479	0.00611542	2	49	55	1.59	21.7555	2016/1/-	2017-10-13	21
85	刘光华	0.00749425	0.000824039	0.00543564	2	42	68	1.6	26.5625	2014-09-09	2016-09-29	24
218	钟术和	0.00631647	0.000821188	0.0067542	2	58	60	1.62	22.8624	2017-01-27	2018-01-26	11
1-34-6	陈文军	0.00505993	0.00315823	0.00407213	2	38	82.5	1.8	25.463	2016-06-18	2018-08-02	25
1-142-4	刘佩	0.00438462	0.00146658	0.00261918	1	17	65	1.58	26.0375	2017-01-18	2018-07-19	18
1-23-3	刘武成	0.00314367	0.00121626	0.00422549	2	64	77.5	1.7	26.8166	2014-03-25	2018-06-07	50
1-100-6	付琴	0.00570589	0.000681027	0.00672306	1	28	48	1.6	18.75	2016-10-04	2018-05-10	19
58-3	杨宇	0.0102138	0.000406817	0.00356965	2	32	100	1.74	33.0295	2016-01-15	2018-07-05	29
1-90-2	杨富强	0.00742531	0.000425074	0.00254756	2	48	84	1.69	29.4107	2014-08-11	2017-04-28	32
210	谷云保	0.00866851	0.000850147	0.00519018	2	49	65	1.68	23.03	2017/8/-	2017-12-21	5
216	廖谷花·	0.0127208	0.00127378	0.00438462	1	30	70	1.6	27.3438	2015-05-01	2018-01-04	32
	MEAN	0.00665579	0.00102999	0.00481801
50个人	SD	0.00378244	0.000667728	0.00313689
	IM nonresponders
1-14-4	龙跃飞	0.0150928	0.00101568	0.00543564	2	35	56	1.7	19.3772	2016-03-19	2018-10-09	30
241-3	肖昌勇	0.00901577	0.000872031	0.00845097	2	44	59	1.75	19.2653	2018-05-17	2018-08-16	2
1-6-3	刘琪	0.0248031	0.00144638	0.0182411	2	39	75	1.72	25.3515	2010-06-01	2017-09-08	87
222-3	赵青	0.00708999	0.000938948	0.0180315	1	35	50	1.6	19.5312	2017-12-29	2019-01-18	12
1-169-2	杨花	0.00492157	0.00141335	0.00140035	1	33	48	1.56	19.7239	2017/3/-	2017-09-29	7
207-2	杨思源	0.0066305	0.00184777	0.00742531	2	26	55	1.73	18.3768	2017-09-21	2018-12-20	14
1-183-3	陈利明	0.00982042	0.0033771	0.011023	1	43	65	1.63	24.4646	2017-04-21	2019-05-30	25
1-137-2	田开均	0.00389724	0.00111146	0.00191736	2	82	67.5	1.71	23.084	2006-07-10	2017-12-29	137
1-119-2	李彬兵	0.00931217	0.000952056	0.00174406	1	43	64	1.57	25.9645	2016-11-04	2017-11-10	12
1-121-2	周应中	0.0115978	0.00110633	0.00797666	2	52	67	1.6	26.1719	2016-06-20	2017-08-11	13
1-105-4	邓雪明	0.00837323	0.000784104	0.00344806	2	52	52.5	1.7	18.1661	2016-09-07	2018-04-03	18
193	聂力明	0.0171379	0.00257716	0.0053981	2	19	65	1.72	21.9713	2017-06-22	2017-08-31	2
155	宁卫良	0.00622951	0.000497391	0.00126498	2	45	84	1.73	28.0664	2016-12-07	2017-04-21	4
207	杨思源	0.0074597	0.000579327	0.00239903	2	25	52	1.73	17.3745	2017-09-21	2017-12-14	2
222	赵青	0.00210787	0.000504334	0.00453924	1	35	50	1.6	19.5312	2017-12-29	2018-02-26	1
1-189	罗亚平	0.0256778	0.00214224	0.00596195	1	37	59	1.58	23.634	2017-05-16	2017-08-18	3
208	于冬生	0.00898458	0.000698558	0.00362786	2	63	60	1.63	22.5827	2017-09-19	2017-12-14	2
1-236-2	陈小辉	0.0118964	0.00155738	0.00713931	1	45	65.5	1.55	27.2633	2018-03-27	2018-06-28	3
1-254	刘思	0.0103325	0.002022	0.0163262	2	31	71	1.7	24.5675	2018-04-30	2018-08-02	3
1-65-3	赵鹏	0.00827706	0.000514931	0.00389724	2	27	60	1.65	22.0386	2016-07-19	2017-01-06	5
1-169	杨花	0.00497875	0.000321402	0.00100867	1	33	47	1.56	19.313	2017/3/-	2017-06-16	4
133	罗琼	0.00386138	0.000185881	0.00291963	1	36	49	1.55	20.3954	2016-08-29	2017-02-21	5
105-3	邓雪明	0.00797666	0.000677887	0.00229599	2	50	59	1.7	20.4152	2016-09-07	2017-04-21	7
100-2	付琴	0.0254416	0.00187356	0.0130181	1	27	52.5	1.6	20.5078	2016-10-04	2017-03-24	5
1-252	刘梅辉	0.0118142	0.0017481	0.00641946	1	46	64	1.6	25	2017-11-01	2018-07-27	8
1-110-2	袁汉光	0.0169019	0.00101568	0.00403467	2	56	60	1.68	21.2585	2016-01-18	2017-08-17	18
1-93	钟旭东	0.0117326	0.000516122	0.00374713	2	44	76	1.7	26.2976	2015/10/-	2016-10-20	13
181	米瑞	0.00804142	0.00100983	0.00625113	1	18	65	1.6	25.3906	2015-08-09	2017-07-21	23
1-249-2	李海	0.0201464	0.000870018	0.0108462	2	22	80	1.78	25.2493	2017-10-25	2018-10-30	12
1-188	李艳芳	0.0139203	0.00156098	0.00903663	1	43	75	1.62	28.578	2015-11-11	2017-08-18	21
1-130	黄艳萍	0.0189718	0.00127673	0.00472108	1	57	60	1.48	27.3923	2015-03-24	2017-02-15	22
1-88-2	娄玉立	0.00189096	0.00050085	0.00110633	2	32	54	1.68	19.1327	2013-09-13	2017-05-26	44
1-205	曹国娥	0.0107962	0.000872031	0.00387927	2	45	65	1.6	25.3906	2014/6/-	2017-12-07	42
43-3	万军荣	0.0112807	0.00138107	0.00569272	2	45	66	1.64	24.539	2016-02-19	2017-05-12	14
70	谭宏海	0.00855905	0.000613776	0.00434428	2	40	65	1.71	22.2291	2012-10-01	2016-09-02	47
1-6-2	刘琪	0.014885	0.00114007	0.0224574	2	39	75	1.72	25.3515	2010-06-01	2017-08-18	86
1-81	杨玉兰	0.0200072	0.00349619	0.00622951	1	51	65	1.64	24.1672	2005-11-01	2016-09-09	130
43-4	万军荣	0.00531763	0.00100402	0.00593446	2	46	63	1.64	23.4236	2016-02-19	2018-08-09	29
199-2	谢正香	0.0105985	0.000956465	0.0033771	1	51	55	1.55	22.8928	2017-07-17	2018-07-31	12
1-175	肖专冬	0.0238203	0.000239116	0.00640464	2	36	59	1.56	24.2439	2017-02-14	2017-07-11	4
40个人	MEAN	0.01149	0.00118046	0.00648431
	SD	0.0063297	0.000746029	0.00497782
