# Supplementary material for: CircRNA Microarray Profiling Reveals hsa_circ_0058493 as a Novel Biomarker for Imatinib-Resistant CML
Source: Front Pharmacol. 2021 Sep 13;12:728916. doi: 10.3389/fphar.2021.728916 (PMC8473700; doi:10.3389/fphar.2021.728916)
Supplement: Supplementary file 4 [file DataSheet6.ZIP › Table/Table2,3.xlsx]

## Sheet: upregulated circRNA
upregulated circRNA							upregulated circRNA
circRNA		hsa_circ_0058493	hsa_circ_0083054	hsa_circ_0004885	GAPDH		circRNA		hsa_circ_0038737	hsa_circ_0001788	GAPDH
CT	K562	32.58	32.89	33.95	16.79		CT	K562	33.96	30.01	16.96
		30.33	34.29	34.02	17.87				33.63	29.6	16.93
		31.47	34	34.88	16.96				33.07	29.72	17.27
	K562/G01	27.92	31.88	31.93	16.76			K562/G01	33.5	29.97	17.12
		28.01	30.82	32.26	16.92				33.11	29.34	17.34
		27.81	31.13	32.24	16.57				33.98	29.6	16.98
circRNA		hsa_circ_0008274	GAPDH				circRNA		hsa_circ_0049613	hsa_circ_0077398	GAPDH
CT	K562	31.16	17.01				CT	K562	33.45	Undected	16.82
		31.26	16.88						34.12	Undected	16.77
		31.73	16.94						34.18	Undected	16.91
	K562/G01	28.84	17.23					K562/G01	32.38	Undected	17.2
		28.94	17.28						32.61	Undected	16.95
		28.94	17.25						32.99	Undected	17.08
circRNA		hsa_circ_0001402	hsa_circ_0002191	GAPDH			circRNA		hsa_circ_0009117	hsa_circ_0042819	GAPDH
CT	K562	32.29	33.54	16.81			CT	K562	31.45	33.37	16.81
		31.68	32.73	16.84					31.56	33.81	16.84
		31.55	33.71	16.93					31.91	34.98	16.93
	K562/G01	29.41	32.41	17.18				K562/G01	32.35	33.32	17.18
		28.8	31.96	17.24					32.94	34.41	17.24
		28.95	31.95	17.15					32.28	33.38	17.15
circRNA		hsa_circ_0006614	GAPDH				circRNA		hsa_circ_0030062	GAPDH
CT	K562	35.84	16.89				CT	K562	31.94	16.05
		34.19	16.83						31.81	15.7
		33.91	16.73						31.77	15.94
	K562/G01	33.39	17.24					K562/G01	31.76	16.94
		34.22	17.5						31.24	16.46
		33.09	17.31						31.38	16.82
							circRNA		hsa_circ_0000595	GAPDH
							CT	K562	30.66	15.94
									30	15.74
									30.42	16.75
								K562/G01	34.99	17.66
									31.21	16.2
									30.37	16.85

## Sheet: downregulated circRNA
downregulated circRNA									downregulated circRNA
circRNA		hsa_circ_0020934	hsa_circ_0068367	GAPDH					circRNA		hsa_circ_0045881	hsa_circ_0062142	GAPDH
CT	K562	33.16	32.98	15.94					CT	K562	34.19	Undected	15.94
		30.38	32.08	15.74							34.86	Undected	16.38
		31.94	31.89	16.75							33.8	Undected	15.91
	K562/G01	37.01	32.3	17.66						K562/G01	33.51	Undected	17.01
		32.74	32.99	16.2							33.86	Undected	16.93
		31.4	31.29	16.85							34.92	Undected	16.78
circRNA		hsa_circ_0044097	hsa_circ_0026686	hsa_circ_0020929	hsa_circ_0074660	hsa_circ_0008784	GAPDH		circRNA
CT	K562	31.04	32.91	35.44	Undected	Undected	16.85		CT	K562
		30.39	32.08	34.28	Undected	Undected	16.69
		30.8	31.85	34.57	Undected	Undected	16.63
	K562/G01	31.18	33.28	33.28	Undected	Undected	16.94			K562/G01
		30.99	32.62	33.5	Undected	Undected	17.11
		31.09	32.27	33.97	Undected	Undected	17.31
circRNA		hsa_circ_404457	hsa_circ_0010921	GAPDH
CT	K562	32.21	32.94	16.89
		32.79	32.7	16.83
		32.51	32.41	16.73
	K562/G01	32.49	32.91	17.24
		32.58	34.45	17.5
		32.85	32.94	17.31
circRNA		hsa_circ_0056754	hsa_circ_0024517	hsa_circ_0000367	hsa_circ_0010553	GAPDH
CT	K562	33.84	34.86	36.03	Undected	15.42
		32.74	34.52	35.96	Undected	14.86
		32.8	34.84	36.04	Undected	15.72
	K562/G01	32.33	35.09	37.04	Undected	16.05
		33.03	36.02	36.03	Undected	17.77
		32.7	35.6	36.26	Undected	16.21
