# Supplementary material for: CircRNA Microarray Profiling Reveals hsa_circ_0058493 as a Novel Biomarker for Imatinib-Resistant CML
Source: Front Pharmacol. 2021 Sep 13;12:728916. doi: 10.3389/fphar.2021.728916 (PMC8473700; doi:10.3389/fphar.2021.728916)
Supplement: Supplementary file 5 [file DataSheet2.ZIP]

Archive with 6 entries (6 files):
- Figure 2/~$Figure 2 A B C D G.xlsx
- Figure 2/Figure 2 A B C D G.xlsx
- Figure 2/Figure 2E.JPG
- Figure 2/Figure 2F-1.tif
- Figure 2/Figure 2F-2.tif
- Figure 2/Figure 2F-3.tif
