# Supplementary material for: CircRNA Microarray Profiling Reveals hsa_circ_0058493 as a Novel Biomarker for Imatinib-Resistant CML
Source: Front Pharmacol. 2021 Sep 13;12:728916. doi: 10.3389/fphar.2021.728916 (PMC8473700; doi:10.3389/fphar.2021.728916)
Supplement: Supplementary file 5 [file DataSheet2.ZIP › Figure 2/Figure 2 A B C D G.xlsx]

## Sheet: circRNAs expression in patients
		2-△△Ct			1000*2-△△Ct						2-△△Ct			1000*2-△△Ct
	IM optimal responders	58493	8274	1402	58493*10000	8274*10000	1402*10000			IM nonresponders	58493	8274	1402	58493*10000	8274*10000	1402*10000
260	张秀平(2.5ng/ul)	0.0158431	0.000632491	0.00977514	158.431	6.32491	97.7514		1-14-4	龙跃飞(2.5ng/ul)	0.0150928	0.00101568	0.00543564	150.928	10.1568	54.3564
1-284	代正才	0.00104183	0.00222291	0.00883023	10.4183	22.2291	88.3023		241-3	肖昌勇(2.5ng/ul)	0.00901577	0.000872031	0.00845097	90.1577	8.72031	84.5097
294	谭满红(2.5ng/ul)	0.00922651	0.00101568	0.0074597	92.2651	10.1568	74.597		1-6-3	刘琪(2.5ng/ul)	0.0248031	0.00144638	0.0182411	248.031	14.4638	182.411
1-23-4	刘武成(2.5ng/ul)	0.00292638	0.000148217	0.00157547	29.2638	1.48217	9		222-3	赵青	0.00708999	0.000938948	0.0180315	70.8999	9.38948	180.315
292	王俊(2.5ng/ul)	0.00710639	0.000850147	0.00338491	71.0639	8.50147	33.8491		1-169-2	杨花(2.5ng/ul)	0.00492157	0.00141335	0.00140035	49.2157	14.1335	14.0035
1-255-2	钟玉秀(2.5ng/ul)	0.0110997	0.00135891	0.0158798	110.997	13.5891	150		207-2	杨思源(2.5ng/ul)	0.0066305	0.00184777	0.00742531	66.305	18.4777	74.2531
120-2	张瑛(2.5ng/ul)	0.0128686	0.000932463	0.00697625	128.686	9.32463	69.7625		1-183-3	陈利明(2.5ng/ul)	0.00982042	0.0033771	0.011023	98.2042	33.771	110.23
1-263-2	贺名慧(2.5ng/ul)	0.00909948	0.00198039	0.00779447	90.9948	19.8039	77.9447		1-137-2	田开均(2.5ng/ul)	0.00389724	0.00111146	0.00191736	38.9724	11.1146	19.1736
1-257-2	周应枚(2.5ng/ul)	0.00744248	0.000943297	0.00676982	74.4248	9.43297	67.6982		1-119-2	李彬兵(2.5ng/ul)	0.00931217	0.000952056	0.00174406	93.1217	9.52056	17.4406
159	周丽萍(2.5ng/ul)	0.00885066	0.00172802	0.00340845	88.5066	17.2802	34.0845		1-121-2	周应中(2.5ng/ul)	0.0115978	0.00110633	0.00797666	115.978	11.0633	79.7666
1-214-2	唐锦林(2.5ng/ul)	0.00381703	0.00227487	0.00667662	38.1703	22.7487	66.7662		1-105-4	邓雪明(2.5ng/ul)	0.00837323	0.000784104	0.00344806	83.7323	7.84104	34.4806
1-5-2	肖琼(2.5ng/ul)	0.0052748	0.00241572	0.00803214	52.748	24.1572	80.3214		193	聂力明(2.5ng/ul)	0.0171379	0.00257716	0.0053981	171.379	25.7716	53.981
1-261-2	卢子杰(2.5ng/ul)	0.0028267	0.00118027	0.00234424	28.267	11.8027	23.4424		155	宁卫良(5ng/ul)	0.00622951	0.000497391	0.00126498	62.2951	4.97391	16
1-264	谭雪珠(2.5ng/ul)	0.00508337	0.00110378	0.0050366	50.8337	11.0378	50.366		207	杨思源(5ng/ul)	0.0074597	0.000579327	0.00239903	74.597	5.79327	23.9903
1-59-3	卞海燕(2.5ng/ul)	0.00158643	0.00141662	0.0141473	15.8643	14.1662	141.473		222	赵青(2.5ng/ul)	0.00210787	0.000504334	0.00453924	21.0787	5.04334	45.3924
1-286	刘铁(2.5ng/ul)	0.000716539	0.00222291	0.00519018	7.16539	22.2291	51.9018		1-189	189罗亚平(2.5ng/ul)	0.0256778	0.00214224	0.00596195	256.778	21.4224	59.6195
1-259-2	陈桂(2.5ng/ul)	0.000660876	0.00119675	0.00426472	6.60876	11.9675	42.6472		208	于冬生(5ng/ul)	0.00898458	0.000698558	0.00362786	89.8458	6.98558	36.2786
1-79-2	周志强(2.5ng/ul)	0.00157912	0.00233883	0.00302958	15.7912	23.3883	30.2958		1-236-2	陈小辉(2.5ng/ul)	0.0118964	0.00155738	0.00713931	118.964	15.5738	71.3931
186	胡礼元(5ng/ul)	0.00177865	0.000271831	0.002022	17.7865	2.71831	20.22		1-254	刘思(2.5ng/ul)	0.0103325	0.002022	0.0163262	103.325	20.22	163.262
1-259	陈桂(2.5ng/ul)	0.000321402	0.00029575	0.000983355	3.21402	2.9575	9.83355		1-65-3	赵鹏(5ng/ul)	0.00827706	0.000514931	0.00389724	82.7706	5.14931	38.9724
164	谭东朱(2.5ng/ul)	0.0104526	0.000425074	0.00422549	104.526	4.25074	42.2549		1-169	杨花(2.5ng/ul)	0.00497875	0.000321402	0.00100867	49.7875	3.21402	15
1-217-2	吴秀雨(2.5ng/ul)	0.00216713	0.000330438	0.00259509	21.6713	3.30438	25.9509		133	罗琼(2.5ng/ul)	0.00386138	0.000185881	0.00291963	38.6138	1.85881	29.1963
195	雷金燕(2.5ng/ul)	0.00603122	0.000620908	0.00382586	60.3122	6.20908	38.2586		105-3	105-3邓雪明(2.5ng/ul)	0.00797666	0.000677887	0.00229599	79.7666	6.77887	22.9599
1-154	周军(5ng/ul)	0.00068894	0.000108752	0.000208644	6.8894	1.08752	2.08644		100-2	100-2付琴(2.5ng/ul)	0.0254416	0.00187356	0.0130181	254.416	18.7356	130.181
113	王胜维(5ng/ul)	0.0105253	0.000654796	0.00326206	105.253	6.54796	32.6206		1-252	刘梅辉(2.5ng/ul)	0.0118142	0.0017481	0.00641946	118.142	17.481	64.1946
1-46-2	李雄(5ng/ul)	0.00589347	0.000279797	0.00323205	58.9347	2.79797	32.3205		1-110-2	袁汉光(5ng/ul)	0.0169019	0.00101568	0.00403467	169.019	10.1568	40.3467
173	何英(2.5ng/ul)	0.00692806	0.000495097	0.00108607	69.2806	4.95097	5		1-93	钟旭东(5ng/ul)	0.0117326	0.000516122	0.00374713	117.326	5.16122	37.4713
1-170	李燕(2.5ng/ul)	0.00453924	0.000339728	0.00271155	45.3924	3.39728	27.1155		181	米瑞(2.5ng/ul)	0.00804142	0.00100983	0.00625113	80.4142	10.0983	62.5113
1-8-1	宋茂华(2.5ng/ul)	0.00644919	0.000502009	0.0029741	64.4919	5.02009	29.741		1-249-2（样本标的是1-249）	李海(2.5ng/ul)	0.0201464	0.000870018	0.0108462	201.464	8.70018	108.462
158	谭小平(2.5ng/ul)	0.00779447	0.00115331	0.00175214	77.9447	11.5331	17.5214		1-188	李艳芳(2.5ng/ul)	0.0139203	0.00156098	0.00903663	139.203	15.6098	90.3663
1-114	蔡东桂(2.5ng/ul)	0.00864851	0.00054555	0.00365309	86.4851	5.4555	36.5309		1-130	黄艳萍(2.5ng/ul)	0.0189718	0.00127673	0.00472108	189.718	12.7673	47.2108
253	李昱(2.5ng/ul)	0.0119791	0.00124901	0.00557556	119.791	12.4901	55.7556		1-88-2	娄玉立(2.5ng/ul)	0.00189096	0.00050085	0.00110633	18.9096	5.0085	15
146	周凌云(2.5ng/ul)	0.012459	0.0010515	0.0052748	124.59	10.515	52.748		1-205	曹国娥(2.5ng/ul)	0.0107962	0.000872031	0.00387927	107.962	8.72031	38.7927
250	龚加畅(2.5ng/ul)	0.00860863	0.00125915	0.0113592	86.0863	12.5915	113.592		43-3	43-3万军荣(2.5ng/ul)	0.0112807	0.00138107	0.00569272	112.807	13.8107	56.9272
60	邓集林(2.5ng/ul)	0.0083926	0.00101334	0.00198956	83.926	10.1334	19.8956		70	谭宏海(2.5ng/ul)	0.00855905	0.000613776	0.00434428	85.5905	6.13776	43.4428
1-25-4	25-4向桂汾(2.5ng/ul)	0.00638986	0.000324012	0.00221778	63.8986	3.24012	22.1778		1-6-2	刘琪(2.5ng/ul)	0.014885	0.00114007	0.0224574	148.85	11.4007	224.574
73	唐孝君(2.5ng/ul)	0.0099116	0.00108106	0.002022	99.116	10.8106	20.22		1-81	杨玉兰(2.5ng/ul)	0.0200072	0.00349619	0.00622951	200.072	34.9619	62.2951
189-2	189-2罗亚平(2.5ng/ul)	0.00327717	0.000708309	0.00291963	32.7717	7.08309	29.1963		43-4	43-4万军荣(5ng/ul)	0.00531763	0.00100402	0.00593446	53.1763	10.0402	59.3446
211	211刘开文(2.5ng/ul)	0.0107962	0.000759147	0.00479806	107.962	7.59147	47.9806		199-2	谢正香(2.5ng/ul)	0.0105985	0.000956465	0.0033771	105.985	9.56465	33.771
198	郭小林(2.5ng/ul)	0.010574	0.000945479	0.00611542	105.74	9.45479	61.1542		1-175	肖专冬(5ng/ul)	0.0238203	0.000239116	0.00640464	238.203	2.39116	64.0464
85	刘光华(2.5ng/ul)	0.00749425	0.000824039	0.00543564	74.9425	8.24039	54.3564		平均值		0.01149	0.00118046	0.00648431	114.9	11.8046	65.1481
218	钟术和(2.5ng/ul)	0.00631647	0.000821188	0.0067542	63.1647	8.21188	67.542		标准差		0.0063297	0.000746029	0.00497782	64.1034	7.55533	50.0899
1-34-6	34-6陈文军(2.5ng/ul)	0.00505993	0.00315823	0.00407213	50.5993	31.5823	40.7213
1-142-4	刘佩(2.5ng/ul)	0.00438462	0.00146658	0.00261918	43.8462	14.6658	26.1918
1-23-3	刘武成(2.5ng/ul)	0.00314367	0.00121626	0.00422549	31.4367	12.1626	42.2549
1-100-6	100-6付琴(2.5ng/ul)	0.00570589	0.000681027	0.00672306	57.0589	6.81027	67.2306		40例
58-3	58-3杨宇(2.5ng/ul)	0.0102138	0.000406817	0.00356965	102.138	4.06817	35.6965
1-90-2	1-90-2杨富强(5ng/ul)	0.00742531	0.000425074	0.00254756	74.2531	4.25074	25.4756
210	谷云保(2.5ng/ul)	0.00866851	0.000850147	0.00519018	86.6851	8.50147	51.9018
216	廖谷花·(2.5ng/ul)	0.0127208	0.00127378	0.00438462	127.208	12.7378	43.8462
平均值		0.00665579	0.00102999	0.00481801	66.5579	10.2999	47.7519
标准差		0.00378244	0.000667728	0.00313689	38.2085	6.74507	31.3888
50例

## Sheet: ROC analysis of circ58493
	Sensitivity%	95% CI	Specificity%	95% CI	Likelihood ratio	Sensitivity+Specificity			Area	0.7248
> 0.0004910	100	91.24% to 100.0%	2	0.1026% to 10.50%	1.02	102	134.5		Std. Error	0.05334
> 0.0006750	100	91.24% to 100.0%	4	0.7107% to 13.46%	1.042	104			95% confidence interval	0.6202 to 0.8293
> 0.0007030	100	91.24% to 100.0%	6	1.635% to 16.22%	1.064	106			P value	0.0003
> 0.0008795	100	91.24% to 100.0%	8	3.155% to 18.84%	1.087	108
> 0.001311	100	91.24% to 100.0%	10	4.348% to 21.36%	1.111	110
> 0.001583	100	91.24% to 100.0%	12	5.618% to 23.80%	1.136	112
> 0.001683	100	91.24% to 100.0%	14	6.951% to 26.19%	1.163	114
> 0.001835	100	91.24% to 100.0%	16	8.337% to 28.51%	1.19	116
> 0.002000	97.5	87.12% to 99.87%	16	8.337% to 28.51%	1.161	113.5
> 0.002138	95	83.50% to 99.11%	16	8.337% to 28.51%	1.131	111
> 0.002497	95	83.50% to 99.11%	18	9.770% to 30.80%	1.159	113
> 0.002877	95	83.50% to 99.11%	20	11.24% to 33.04%	1.188	115
> 0.003035	95	83.50% to 99.11%	22	12.75% to 35.24%	1.218	117
> 0.003211	95	83.50% to 99.11%	24	14.30% to 37.41%	1.25	119
> 0.003547	95	83.50% to 99.11%	26	15.87% to 39.55%	1.284	121
> 0.003839	95	83.50% to 99.11%	28	17.47% to 41.67%	1.319	123
> 0.003879	92.5	80.14% to 97.42%	28	17.47% to 41.67%	1.285	120.5
> 0.004141	90	76.95% to 96.04%	28	17.47% to 41.67%	1.25	118
> 0.004462	90	76.95% to 96.04%	30	19.10% to 43.75%	1.286	120
> 0.004731	90	76.95% to 96.04%	32	20.76% to 45.81%	1.324	122
> 0.004951	87.5	73.89% to 94.54%	32	20.76% to 45.81%	1.287	119.5
> 0.005020	85	70.93% to 92.94%	32	20.76% to 45.81%	1.25	117
> 0.005072	85	70.93% to 92.94%	34	22.44% to 47.85%	1.288	119
> 0.005179	85	70.93% to 92.94%	36	24.14% to 49.86%	1.328	121
> 0.005297	85	70.93% to 92.94%	38	25.86% to 51.85%	1.371	123
> 0.005512	82.5	68.05% to 91.25%	38	25.86% to 51.85%	1.331	120.5
> 0.005800	82.5	68.05% to 91.25%	40	27.61% to 53.82%	1.375	122.5
> 0.005962	82.5	68.05% to 91.25%	42	29.38% to 55.77%	1.422	124.5
> 0.006131	82.5	68.05% to 91.25%	44	31.16% to 57.69%	1.473	126.5
> 0.006273	80	65.24% to 89.50%	44	31.16% to 57.69%	1.429	124
> 0.006353	80	65.24% to 89.50%	46	32.97% to 59.60%	1.481	126
> 0.006420	80	65.24% to 89.50%	48	34.80% to 61.49%	1.538	128
> 0.006540	80	65.24% to 89.50%	50	36.64% to 63.36%	1.6	130
> 0.006779	77.5	62.50% to 87.68%	50	36.64% to 63.36%	1.55	127.5
> 0.007009	77.5	62.50% to 87.68%	52	38.51% to 65.20%	1.615	129.5
> 0.007098	75	59.81% to 85.81%	52	38.51% to 65.20%	1.563	127
> 0.007266	75	59.81% to 85.81%	54	40.40% to 67.03%	1.63	129
> 0.007434	75	59.81% to 85.81%	56	42.31% to 68.84%	1.705	131
> 0.007451	75	59.81% to 85.81%	58	44.23% to 70.62%	1.786	133
> 0.007477	72.5	57.17% to 83.89%	58	44.23% to 70.62%	1.726	130.5
> 0.007644	72.5	57.17% to 83.89%	60	46.18% to 72.39%	1.813	132.5
> 0.007886	72.5	57.17% to 83.89%	62	48.15% to 74.14%	1.908	134.5		cut-off value
> 0.008009	70	54.57% to 81.93%	62	48.15% to 74.14%	1.842	132
> 0.008159	67.5	52.02% to 79.92%	62	48.15% to 74.14%	1.776	129.5
> 0.008325	65	49.51% to 77.87%	62	48.15% to 74.14%	1.711	127
> 0.008383	62.5	47.03% to 75.78%	62	48.15% to 74.14%	1.645	124.5
> 0.008476	62.5	47.03% to 75.78%	64	50.14% to 75.86%	1.736	126.5
> 0.008584	60	44.60% to 73.65%	64	50.14% to 75.86%	1.667	124
> 0.008629	60	44.60% to 73.65%	66	52.15% to 77.56%	1.765	126
> 0.008659	60	44.60% to 73.65%	68	54.19% to 79.24%	1.875	128
> 0.008760	60	44.60% to 73.65%	70	56.25% to 80.90%	2	130
> 0.008918	60	44.60% to 73.65%	72	58.33% to 82.53%	2.143	132
> 0.009001	57.5	42.20% to 71.49%	72	58.33% to 82.53%	2.054	129.5
> 0.009058	55	39.83% to 69.29%	72	58.33% to 82.53%	1.964	127
> 0.009163	55	39.83% to 69.29%	74	60.45% to 84.13%	2.115	129
> 0.009270	55	39.83% to 69.29%	76	62.59% to 85.70%	2.292	131
> 0.009566	52.5	37.50% to 67.06%	76	62.59% to 85.70%	2.188	128.5
> 0.009866	50	35.20% to 64.80%	76	62.59% to 85.70%	2.083	126
> 0.01006	50	35.20% to 64.80%	78	64.76% to 87.25%	2.273	128
> 0.01027	50	35.20% to 64.80%	80	66.96% to 88.76%	2.5	130
> 0.01039	47.5	32.94% to 62.50%	80	66.96% to 88.76%	2.375	127.5
> 0.01049	47.5	32.94% to 62.50%	82	69.20% to 90.23%	2.639	129.5
> 0.01055	47.5	32.94% to 62.50%	84	71.49% to 91.66%	2.969	131.5
> 0.01059	47.5	32.94% to 62.50%	86	73.81% to 93.05%	3.393	133.5
> 0.01070	45	30.71% to 60.17%	86	73.81% to 93.05%	3.214	131
> 0.01095	42.5	28.51% to 57.80%	88	76.20% to 94.38%	3.542	130.5
> 0.01119	42.5	28.51% to 57.80%	90	78.64% to 95.65%	4.25	132.5
> 0.01144	40	26.35% to 55.40%	90	78.64% to 95.65%	4	130
> 0.01167	37.5	24.22% to 52.97%	90	78.64% to 95.65%	3.75	127.5
> 0.01177	35	22.13% to 50.49%	90	78.64% to 95.65%	3.5	125
> 0.01186	32.5	20.08% to 47.98%	90	78.64% to 95.65%	3.25	122.5
> 0.01194	30	18.07% to 45.43%	90	78.64% to 95.65%	3	120
> 0.01222	30	18.07% to 45.43%	92	81.16% to 96.85%	3.75	122
> 0.01259	30	18.07% to 45.43%	94	83.78% to 98.36%	5	124
> 0.01280	30	18.07% to 45.43%	96	86.54% to 99.29%	7.5	126
> 0.01339	30	18.07% to 45.43%	98	89.50% to 99.90%	15	128
> 0.01440	27.5	16.11% to 42.83%	98	89.50% to 99.90%	13.75	125.5
> 0.01499	25	14.19% to 40.19%	98	89.50% to 99.90%	12.5	123
> 0.01547	22.5	12.32% to 37.50%	98	89.50% to 99.90%	11.25	120.5
> 0.01637	22.5	12.32% to 37.50%	100	92.87% to 100.0%		122.5
> 0.01702	20	10.50% to 34.76%	100	92.87% to 100.0%		120
> 0.01806	17.5	8.745% to 31.95%	100	92.87% to 100.0%		117.5
> 0.01949	15	7.061% to 29.07%	100	92.87% to 100.0%		115
> 0.02008	12.5	5.460% to 26.11%	100	92.87% to 100.0%		112.5
> 0.02198	10	3.958% to 23.05%	100	92.87% to 100.0%		110
> 0.02431	7.5	2.584% to 19.86%	100	92.87% to 100.0%		107.5
> 0.02512	5	0.8884% to 16.50%	100	92.87% to 100.0%		105
> 0.02556	2.5	0.1282% to 12.88%	100	92.87% to 100.0%		102.5

## Sheet: Figure2G
Sample Name	Gene Name	Cq	Cq Mean	Cq Error
3u20min	58493	27.77	28	0.46	11.93	0.000256278
3u20min	58493	28.53	28	0.46	12.69	0.000151332
3u20min	58493	27.7	28	0.46	11.86	0.00026902
3u20min	RHBDD1	25.95	26.38	0.43	10.11	0.000904871
3u20min	RHBDD1	26.8	26.38	0.43	10.96	0.000502009
3u20min	RHBDD1	26.38	26.38	0.43	10.54	0.000671651
R-	58493	27.93	27.64	0.34	12.09	0.000229376
R-	58493	27.72	27.64	0.34	11.88	0.000265316
R-	58493	27.27	27.64	0.34	11.43	0.000362433
R-	RHBDD1	21.55	21.45	0.09	5.71	0.0191038
R-	RHBDD1	21.37	21.45	0.09	5.53	0.0216423
R-	RHBDD1	21.43	21.45	0.09	5.59	0.0207607
R-	GAPDH	15.91	15.84	0.11
R-	GAPDH	15.76	15.84	0.11
