# Supplementary material for: CircRNA Microarray Profiling Reveals hsa_circ_0058493 as a Novel Biomarker for Imatinib-Resistant CML
Source: Front Pharmacol. 2021 Sep 13;12:728916. doi: 10.3389/fphar.2021.728916 (PMC8473700; doi:10.3389/fphar.2021.728916)
Supplement: Supplementary file 6 [file DataSheet5.ZIP]

Archive with 26 entries (26 files):
- Figure 5/Figure 5A. Differentially Expressed CircRNAs.xls
- Figure 5/Figure 5B K562-exo TEM-1.tif
- Figure 5/Figure 5B K562-exo TEM-2.tif
- Figure 5/Figure 5B K562G01-exo TEM-1.tif
- Figure 5/Figure 5B K562G01-exo TEM-2.tif
- Figure 5/Figure 5C K562-exo NTA.pdf
- Figure 5/Figure 5C K562G01-exo NTA.pdf
- Figure 5/Figure 5E,F,G circ58493 expression in exo.xlsx
- Figure 5/k562 and k562 exo cd63 marker.tif
- Figure 5/k562 and k562 exo cd63 merge.tif
- Figure 5/k562 and k562 exo cd63.tif
- Figure 5/k562 and k562 exo tsg101 marker.tif
- Figure 5/k562 and k562 exo tsg101 merge.tif
- Figure 5/k562 and k562 exo tsg101.tif
- Figure 5/k562 and k562 exo tublin marker.tif
- Figure 5/k562 and k562 exo tublin merge.tif
- Figure 5/k562 and k562 exo tublin.tif
- Figure 5/K562G01 and K562G01 exo CD63 marker.tif
- Figure 5/K562G01 and K562G01 exo CD63 merge.tif
- Figure 5/K562G01 and K562G01 exo CD63.tif
- Figure 5/K562G01 and K562G01 exo tsg101 marker.tif
- Figure 5/K562G01 and K562G01 exo tsg101 merge.tif
- Figure 5/K562G01 and K562G01 exo tsg101.tif
- Figure 5/K562G01 and K562G01 exo tublin marker.tif
- Figure 5/K562G01 and K562G01 exo tublin merge.tif
- Figure 5/K562G01 and K562G01 exo tublin.tif
