# Supplementary material for: CircRNA Microarray Profiling Reveals hsa_circ_0058493 as a Novel Biomarker for Imatinib-Resistant CML
Source: Front Pharmacol. 2021 Sep 13;12:728916. doi: 10.3389/fphar.2021.728916 (PMC8473700; doi:10.3389/fphar.2021.728916)
Supplement: Supplementary file 6 [file DataSheet5.ZIP › Figure 5/Figure 5E,F,G circ58493 expression in exo.xlsx]

## Sheet: Sheet1
20210205	K-exo Ct	KG-exo Ct	K-exo-GAPDH	KG-exo-GAPDH		K-exo detaCt	KG-exo detaCt
58493	29.45	32.52	19.35	24.43		10.045	8.2
	29.88	32.94	19.46	24.21		10.475	8.62
	29.12					9.715
	29.4833	32.73	19.405	24.32
detaCt	10.0783	8.41				0.000946572	0.00340059
2detaCt	0.000924952	0.00293994				0.000702604	0.00254168
KG-exo/K-exo	3.17847					0.00118985
20210205	K-exo Ct	K Ct	K-exo-GAPDH	K-GAPDH		K-exo detaCt	K detaCt
58493	29.45	26.63	19.35	16.65		10.045	10.02
	29.88	26.57	19.46	16.57		10.475	9.96
	29.12	26.27				9.715	9.66
	29.4833	26.49	19.405	16.61
detaCt	10.0783	9.88				0.000946572	0.000963118
2detaCt	0.000924952	0.00106126				0.000702604	0.00100402
K/K-exo	1.14737	0.871557				0.00118985	0.00123609
20210205	KG-exo Ct	KG Ct	KG-exo-GAPDH	KG-GAPDH		KG-exo detaCt	KG detaCt
58493	32.52	26.09	24.43	16.7		8.2	9.205
	32.94	26.55	24.21	17.07		8.62	9.665
		26.4					9.515
	32.73	26.3467	24.32	16.885
detaCt	8.41	9.46167				0.00340059	0.00169441
2detaCt	0.00293994	0.00141826				0.00254168	0.00123181
KG/KG-exo	0.482411	2.07292					0.00136678
